# Supplementary material for: Crystal structure and Hirshfeld surface analysis of 3-phenyl-1-{3-[(3-phenyl­quinoxalin-2-yl)­oxy]prop­yl}-1,2-di­hydro­quinoxalin-2-one
Source: Acta Crystallogr E Crystallogr Commun. 2024 Feb 20;80(Pt 3):300–4. doi: 10.1107/S2056989024001518 (PMC10915666; doi:10.1107/S2056989024001518)
Supplement: Supplementary file 1 [file e-80-00300-sup1.cif]

##############################################################################
#                                                                            #
# This CIF contains the data in a paper accepted for publication in          #
# Acta Crystallographica Section E. It conforms to the requirements of       #
# Notes for Authors for Acta Crystallographica Section E, and has been       #
# peer reviewed under the auspices of the IUCr Commission on Journals.       #
#                                                                            #
# Full details of the Crystallographic Information File format               #
# are given in the paper "The Crystallographic Information File (CIF):       #
# a New Standard Archive File for Crystallography" by S. R. Hall, F. H.      #
# Allen and I. D. Brown [Acta Cryst. (1991), A47, 655-685].                  #
#                                                                            #
# The current version of the core CIF dictionary is obtainable from          #
# ftp://ftp.iucr.org/pub/cif_core.dic.                                       #
#                                                                            #
# Software is freely available for graphical display of the structure(s)     #
# in this CIF. For information consult the CIF software page                 #
# http://www.iucr.org/resources/cif/software.                                #
#                                                                            #
# This file may be used for bona fide research purposes within the           #
# scientific community so long as proper attribution is given to the journal # 
# article from which it was obtained.                                        #
#                                                                            #
##############################################################################
data_global
_audit_creation_method     'APEX3 v2018.1-0'
_journal_date_recd_electronic     2024-02-01
_journal_date_accepted     2024-02-14
_journal_name_full     'Acta Crystallographica, Section E'
_journal_year     2024
_journal_volume     80
_journal_issue      3
_journal_page_first     0
_journal_page_last     0
_journal_paper_category     GO
_journal_paper_doi     10.1107/S2056989024001518
_journal_coeditor_code     VM2295
_publ_contact_author_name     'Abdulsalam Alsubari'
_publ_contact_author_address
;
Laboratory of Medicinal Chemistry
Faculty of Clinical Pharmacy
21 September University
Yemen
;
_publ_contact_author_email
                            'alsubaripharmaco@21umas.edu.ye, y.ramli@um5r.ac.ma'
_publ_contact_author_fax     ?
_publ_contact_author_phone     ?
_publ_section_title
;\
Crystal structure and Hirshfeld surface analysis of
3-phenyl-1-{3-[(3-phenylquinoxalin-2-yl)oxy]propyl}-1,2-dihydroquinoxalin-2-\
one
;
_publ_section_title_footnote     .
loop_
    _publ_author_name
    _publ_author_footnote
    _publ_author_address
    'Abad, Nadeem' .
;
Laboratory of Medicinal Chemistry
Drug Sciences Research Center
Faculty of Medicine and Pharmacy Mohammed V University in Rabat
Morocco
Laboratory of Heterocyclic Organic Chemistry, Faculty of Sciences,
Mohammed V University, Rabat, Morocco
;
    'Mague, Joel T.' .
;
Department of Chemistry, Tulane University
New Orleans, LA 70118,
USA
;
    'Alsubari, Abdulsalam' .
;
Laboratory of Medicinal Chemistry
Faculty of Clinical Pharmacy
21 September University
Yemen
;
    'Essassi, El Mokhtar' .
;
Laboratory of Heterocyclic Organic Chemistry Faculty of Sciences,
Mohammed V University
Rabat,
Morocco
;
    'Alzahrani, Abdullah Yahya Abdullah' .
;
Department of Chemistry
Faculty of Science and Arts
King Khalid University, Mohail, Assir
Saudi Arabia
;
    'Ramli, Youssef' .
;
Laboratory of Medicinal Chemistry
Drug Sciences Research Center
Faculty of Medicine and Pharmacy Mohammed V University in Rabat
Morocco
Mohammed VI Center for Research and Innovation (CM6), Rabat 10000, Morocco
;
_publ_section_synopsis
;
In the title compound, the quinoxaline units are distinctly non-planar and
twisted end-to-end. In the crystal, C---H...O and C---H...N hydrogen bonds
link the molecules into chains extending along the <i>a</i>-axis direction.
The chains are linked through \p-stacking interactions between
inversion-related quinoxaline moieties.
;
data_I
_audit_creation_method     'SHELXL-2018/1'
_chemical_name_systematic
;
3-Phenyl-1-{3-[(3-phenylquinoxalin-2-yl)oxy]propyl}-1,2-dihydroquinoxalin-2-one
;
_chemical_name_common     ?
_chemical_formula_moiety     'C31 H24 N4 O2'
_chemical_formula_sum     'C31 H24 N4 O2'
_chemical_formula_iupac     'C31 H24 N4 O2'
_chemical_formula_weight     484.54
_chemical_melting_point     ?
_space_group_crystal_system     triclinic
_space_group_name_H-M_alt     'P -1'
_space_group_name_Hall     '-P 1'
loop_
    _space_group_symop_operation_xyz
    'x, y, z'
    '-x, -y, -z'
_cell_length_a     8.8038(6)
_cell_length_b     10.2277(7)
_cell_length_c     14.0937(10)
_cell_angle_alpha     90.2620(10)
_cell_angle_beta     96.6300(10)
_cell_angle_gamma     108.3950(10)
_cell_volume     1195.00(14)
_cell_formula_units_Z     2
_cell_measurement_reflns_used     8578
_cell_measurement_theta_min     2.4567
_cell_measurement_theta_max     28.9647
_cell_measurement_temperature     120(2)
_exptl_crystal_description     plate
_exptl_crystal_colour     colourless
_exptl_crystal_size_max     0.413
_exptl_crystal_size_mid     0.336
_exptl_crystal_size_min     0.101
_exptl_crystal_density_diffrn     1.347
_exptl_crystal_density_meas     ?
_exptl_crystal_density_method     'not measured'
_exptl_crystal_F_000     508
_exptl_absorpt_coefficient_mu     0.086
_exptl_absorpt_correction_type     multi-scan
_exptl_absorpt_process_details
;
(<i>SADABS</i>; Krause <i>et al.</i>, 2015)
;
_exptl_absorpt_correction_T_min     0.84
_exptl_absorpt_correction_T_max     0.99
_exptl_special_details
;
The diffraction data were obtained from 3 sets of 400 frames,
each of width 0.5\% in \w, colllected at \f = 0.00,
90.00 and 180.00\% and 2 sets of 800 frames, each of
width 0.45\% in \f, collected at \w = --30.00 and 210.00\%.
The scan time was 15 sec/frame.
;
_diffrn_ambient_temperature     120(2)
_diffrn_source     'fine-focus sealed tube'
_diffrn_radiation_type     MoK\a
_diffrn_radiation_wavelength     0.71073
_diffrn_radiation_monochromator     graphite
_diffrn_measurement_device_type     'Bruker SMART APEX CCD'
_diffrn_measurement_method     '\f and \w scans'
_diffrn_detector_area_resol_mean     8.3333
_diffrn_reflns_number     22697
_diffrn_reflns_av_R_equivalents     0.0286
_diffrn_reflns_av_unetI/netI     0.0356
_diffrn_reflns_theta_min     2.100
_diffrn_reflns_theta_max     29.137
_diffrn_reflns_theta_full     28.000
_diffrn_measured_fraction_theta_max     0.978
_diffrn_measured_fraction_theta_full     0.994
_diffrn_reflns_limit_h_min     -11
_diffrn_reflns_limit_h_max     11
_diffrn_reflns_limit_k_min     -13
_diffrn_reflns_limit_k_max     13
_diffrn_reflns_limit_l_min     -19
_diffrn_reflns_limit_l_max     19
_refine_special_details
;
Refinement of F^2^ against ALL reflections.  The weighted R-factor wR and
goodness of fit S are based on F^2^, conventional R-factors R are based
on F, with F set to zero for negative F^2^. The threshold expression of
F^2^ > 2sigma(F^2^) is used only for calculating R-factors(gt) etc. and is
not relevant to the choice of reflections for refinement.  R-factors based
on F^2^ are statistically about twice as large as those based on F, and R-
factors based on ALL data will be even larger.
;
_reflns_number_total     6292
_reflns_number_gt     4672
_reflns_threshold_expression     'I > 2\s(I)'
_refine_ls_structure_factor_coef     Fsqd
_refine_ls_matrix_type     full
_refine_ls_R_factor_all     0.0609
_refine_ls_R_factor_gt     0.0454
_refine_ls_wR_factor_gt     0.1212
_refine_ls_wR_factor_ref     0.1291
_refine_ls_goodness_of_fit_ref     1.015
_refine_ls_restrained_S_all     1.015
_refine_ls_number_reflns     6292
_refine_ls_number_parameters     430
_refine_ls_number_restraints     0
_refine_ls_hydrogen_treatment     refall
_refine_ls_weighting_scheme     calc
_refine_ls_weighting_details
                      'w=1/[\s^2^(Fo^2^)+(0.0859P)^2^] where P=(Fo^2^+2Fc^2^)/3'
_atom_sites_solution_hydrogens     difmap
_atom_sites_solution_primary     direct
_atom_sites_solution_secondary     difmap
_refine_ls_shift/su_max     0.000
_refine_ls_shift/su_mean     0.000
_refine_diff_density_max     0.395
_refine_diff_density_min     -0.223
_refine_ls_extinction_method     none
_refine_ls_extinction_coef     .
loop_
    _atom_type_symbol
    _atom_type_description
    _atom_type_scat_dispersion_real
    _atom_type_scat_dispersion_imag
    _atom_type_scat_source
    'C' 'C' 0.0033 0.0016
                         'International Tables Vol C Tables 4.2.6.8 and 6.1.1.4'
    'H' 'H' 0.0000 0.0000
                         'International Tables Vol C Tables 4.2.6.8 and 6.1.1.4'
    'N' 'N' 0.0061 0.0033
                         'International Tables Vol C Tables 4.2.6.8 and 6.1.1.4'
    'O' 'O' 0.0106 0.0060
                         'International Tables Vol C Tables 4.2.6.8 and 6.1.1.4'
_computing_data_collection
;
<i>APEX3</i> (Bruker, 2016)
;
_computing_cell_refinement
;
<i>SAINT</i> (Bruker, 2016)
;
_computing_data_reduction
;
<i>SAINT</i> (Bruker, 2016)
;
_computing_structure_solution
;
<i>SHELXT</i> (Sheldrick, 2015<i>a</i>)
;
_computing_structure_refinement
;
<i>SHELXL2018/1</i> (Sheldrick, 2015<i>b</i>)
;
_computing_molecular_graphics
;
<i>DIAMOND</i> (Brandenburg & Putz, 2012)
;
_computing_publication_material
;
<i>SHELXTL</i> (Sheldrick, 2008)
;
loop_
    _atom_site_type_symbol
    _atom_site_label
    _atom_site_fract_x
    _atom_site_fract_y
    _atom_site_fract_z
    _atom_site_U_iso_or_equiv
    _atom_site_adp_type
    _atom_site_calc_flag
    _atom_site_occupancy
    _atom_site_disorder_assembly
    _atom_site_disorder_group
    O O1 0.44841(10) 0.63740(8) 0.58310(5) 0.02992(19) Uani d 1 . .
    O O2 0.83077(9) 0.71124(8) 0.31407(5) 0.02503(18) Uani d 1 . .
    N N1 0.22753(10) 0.87022(9) 0.52543(6) 0.0235(2) Uani d 1 . .
    N N2 0.43848(10) 0.75671(9) 0.44934(6) 0.02157(19) Uani d 1 . .
    N N3 1.01284(10) 0.59246(9) 0.31524(6) 0.0239(2) Uani d 1 . .
    H H3 0.3852(17) 1.0016(15) 0.1911(11) 0.051(4) Uiso d 1 . .
    N N4 1.01195(11) 0.63096(9) 0.11706(6) 0.0258(2) Uani d 1 . .
    C C1 0.37800(12) 0.84656(11) 0.39487(7) 0.0229(2) Uani d 1 . .
    C C2 0.42362(15) 0.88805(12) 0.30498(8) 0.0301(3) Uani d 1 . .
    H H2 0.5105(16) 0.8643(14) 0.2796(9) 0.036(3) Uiso d 1 . .
    C C3 0.35202(16) 0.97177(13) 0.25365(9) 0.0362(3) Uani d 1 . .
    C C4 0.23277(16) 1.01518(13) 0.28870(9) 0.0349(3) Uani d 1 . .
    H H4 0.1835(16) 1.0778(14) 0.2494(10) 0.041(4) Uiso d 1 . .
    C C5 0.19108(14) 0.97842(11) 0.37813(8) 0.0287(2) Uani d 1 . .
    H H5 0.1082(17) 1.0078(14) 0.4048(9) 0.040(4) Uiso d 1 . .
    C C6 0.26590(12) 0.89688(11) 0.43344(7) 0.0233(2) Uani d 1 . .
    C C7 0.29185(12) 0.79293(10) 0.57833(7) 0.0211(2) Uani d 1 . .
    C C8 0.39776(12) 0.72245(11) 0.53976(7) 0.0217(2) Uani d 1 . .
    C C9 0.25817(12) 0.77893(11) 0.67950(7) 0.0229(2) Uani d 1 . .
    C C10 0.17893(14) 0.86482(13) 0.71543(8) 0.0313(3) Uani d 1 . .
    H H10 0.1495(15) 0.9312(13) 0.6724(9) 0.030(3) Uiso d 1 . .
    C C11 0.14777(16) 0.85979(15) 0.80948(9) 0.0374(3) Uani d 1 . .
    H H11 0.0946(18) 0.9227(16) 0.8322(11) 0.053(4) Uiso d 1 . .
    C C12 0.19357(14) 0.76913(13) 0.87067(8) 0.0329(3) Uani d 1 . .
    H H12 0.1671(15) 0.7634(13) 0.9406(9) 0.034(3) Uiso d 1 . .
    C C13 0.27219(13) 0.68479(12) 0.83650(8) 0.0290(2) Uani d 1 . .
    H H13 0.3018(16) 0.6197(14) 0.8811(10) 0.040(4) Uiso d 1 . .
    C C14 0.30485(13) 0.68925(11) 0.74210(8) 0.0253(2) Uani d 1 . .
    H H14 0.3544(16) 0.6243(14) 0.7217(9) 0.035(3) Uiso d 1 . .
    C C15 0.54524(12) 0.68814(12) 0.41224(8) 0.0232(2) Uani d 1 . .
    H H15A 0.5299(14) 0.6874(12) 0.3405(9) 0.025(3) Uiso d 1 . .
    H H15B 0.5145(14) 0.5943(13) 0.4317(8) 0.024(3) Uiso d 1 . .
    C C16 0.72111(12) 0.75993(12) 0.45135(8) 0.0239(2) Uani d 1 . .
    H H16A 0.7551(14) 0.8581(14) 0.4330(9) 0.032(3) Uiso d 1 . .
    H H16B 0.7306(14) 0.7557(12) 0.5222(9) 0.025(3) Uiso d 1 . .
    C C17 0.83182(13) 0.68895(12) 0.41570(7) 0.0247(2) Uani d 1 . .
    H H17A 0.9421(15) 0.7312(12) 0.4463(9) 0.028(3) Uiso d 1 . .
    H H17B 0.7929(14) 0.5849(13) 0.4237(8) 0.028(3) Uiso d 1 . .
    C C18 1.10461(13) 0.56007(11) 0.16404(8) 0.0253(2) Uani d 1 . .
    C C19 1.19802(14) 0.50343(12) 0.11175(9) 0.0306(3) Uani d 1 . .
    H H19 1.1921(16) 0.5151(14) 0.0421(10) 0.040(4) Uiso d 1 . .
    C C20 1.28637(14) 0.42787(12) 0.15725(9) 0.0334(3) Uani d 1 . .
    H H20 1.3517(17) 0.3897(14) 0.1214(10) 0.044(4) Uiso d 1 . .
    C C21 1.28456(13) 0.40650(12) 0.25544(9) 0.0330(3) Uani d 1 . .
    H H21 1.3445(16) 0.3504(14) 0.2869(9) 0.037(3) Uiso d 1 . .
    C C22 1.19463(13) 0.46076(12) 0.30774(9) 0.0294(3) Uani d 1 . .
    H H22 1.1904(15) 0.4469(13) 0.3764(9) 0.033(3) Uiso d 1 . .
    C C23 1.10319(12) 0.53882(11) 0.26299(8) 0.0243(2) Uani d 1 . .
    C C24 0.92400(12) 0.65636(11) 0.26811(7) 0.0221(2) Uani d 1 . .
    C C25 0.91928(12) 0.67574(11) 0.16611(7) 0.0228(2) Uani d 1 . .
    C C26 0.81246(13) 0.74470(11) 0.11251(7) 0.0234(2) Uani d 1 . .
    C C27 0.65431(13) 0.72358(12) 0.13098(8) 0.0288(2) Uani d 1 . .
    H H27 0.6113(15) 0.6636(13) 0.1822(9) 0.033(3) Uiso d 1 . .
    C C28 0.55596(14) 0.78379(13) 0.07494(8) 0.0315(3) Uani d 1 . .
    H H28 0.4445(16) 0.7639(13) 0.0886(9) 0.036(3) Uiso d 1 . .
    C C29 0.61433(14) 0.86632(12) 0.00127(8) 0.0300(3) Uani d 1 . .
    H H29 0.5435(15) 0.9110(13) -0.0411(9) 0.034(3) Uiso d 1 . .
    C C30 0.77094(15) 0.88709(12) -0.01796(8) 0.0300(3) Uani d 1 . .
    H H30 0.8131(15) 0.9449(13) -0.0704(9) 0.035(3) Uiso d 1 . .
    C C31 0.86847(14) 0.82589(12) 0.03672(8) 0.0272(2) Uani d 1 . .
    H H31 0.9791(16) 0.8377(13) 0.0246(9) 0.032(3) Uiso d 1 . .
loop_
    _atom_site_aniso_label
    _atom_site_aniso_U_11
    _atom_site_aniso_U_22
    _atom_site_aniso_U_33
    _atom_site_aniso_U_12
    _atom_site_aniso_U_13
    _atom_site_aniso_U_23
    O1 0.0366(4) 0.0343(4) 0.0290(4) 0.0232(4) 0.0106(3) 0.0100(3)
    O2 0.0259(4) 0.0336(4) 0.0206(4) 0.0158(3) 0.0055(3) 0.0026(3)
    N1 0.0238(4) 0.0232(5) 0.0249(5) 0.0102(4) 0.0006(3) -0.0003(4)
    N2 0.0226(4) 0.0230(4) 0.0222(4) 0.0108(3) 0.0052(3) 0.0029(3)
    N3 0.0208(4) 0.0257(5) 0.0261(5) 0.0087(4) 0.0026(3) -0.0001(4)
    N4 0.0253(5) 0.0282(5) 0.0261(5) 0.0112(4) 0.0039(4) -0.0007(4)
    C1 0.0235(5) 0.0211(5) 0.0232(5) 0.0066(4) 0.0000(4) 0.0020(4)
    C2 0.0317(6) 0.0332(6) 0.0269(6) 0.0116(5) 0.0053(4) 0.0055(5)
    C3 0.0443(7) 0.0375(7) 0.0272(6) 0.0140(6) 0.0025(5) 0.0085(5)
    C4 0.0446(7) 0.0305(6) 0.0305(6) 0.0173(5) -0.0065(5) 0.0041(5)
    C5 0.0323(6) 0.0246(6) 0.0305(6) 0.0138(5) -0.0041(5) -0.0021(4)
    C6 0.0248(5) 0.0200(5) 0.0250(5) 0.0084(4) -0.0011(4) -0.0005(4)
    C7 0.0189(5) 0.0208(5) 0.0246(5) 0.0078(4) 0.0026(4) -0.0004(4)
    C8 0.0209(5) 0.0221(5) 0.0240(5) 0.0093(4) 0.0045(4) 0.0028(4)
    C9 0.0188(5) 0.0246(5) 0.0251(5) 0.0062(4) 0.0038(4) -0.0011(4)
    C10 0.0316(6) 0.0372(7) 0.0315(6) 0.0191(5) 0.0061(5) 0.0015(5)
    C11 0.0356(7) 0.0482(8) 0.0361(7) 0.0228(6) 0.0086(5) -0.0046(6)
    C12 0.0295(6) 0.0435(7) 0.0264(6) 0.0113(5) 0.0072(4) -0.0031(5)
    C13 0.0293(6) 0.0314(6) 0.0263(6) 0.0086(5) 0.0059(4) 0.0031(5)
    C14 0.0243(5) 0.0260(6) 0.0271(5) 0.0091(4) 0.0066(4) 0.0015(4)
    C15 0.0226(5) 0.0264(6) 0.0241(5) 0.0121(4) 0.0050(4) 0.0004(4)
    C16 0.0236(5) 0.0272(6) 0.0224(5) 0.0097(4) 0.0044(4) 0.0005(4)
    C17 0.0222(5) 0.0333(6) 0.0206(5) 0.0113(4) 0.0040(4) 0.0030(4)
    C18 0.0218(5) 0.0258(5) 0.0288(6) 0.0085(4) 0.0029(4) -0.0024(4)
    C19 0.0284(6) 0.0344(6) 0.0315(6) 0.0131(5) 0.0050(5) -0.0047(5)
    C20 0.0249(5) 0.0343(6) 0.0436(7) 0.0140(5) 0.0021(5) -0.0099(5)
    C21 0.0248(6) 0.0311(6) 0.0447(7) 0.0143(5) -0.0043(5) -0.0045(5)
    C22 0.0247(5) 0.0313(6) 0.0329(6) 0.0119(5) -0.0021(4) -0.0010(5)
    C23 0.0201(5) 0.0238(5) 0.0283(5) 0.0070(4) 0.0007(4) -0.0024(4)
    C24 0.0205(5) 0.0236(5) 0.0228(5) 0.0071(4) 0.0045(4) -0.0001(4)
    C25 0.0223(5) 0.0234(5) 0.0229(5) 0.0074(4) 0.0034(4) 0.0006(4)
    C26 0.0267(5) 0.0247(5) 0.0206(5) 0.0109(4) 0.0023(4) -0.0012(4)
    C27 0.0269(5) 0.0351(6) 0.0255(6) 0.0111(5) 0.0037(4) 0.0047(5)
    C28 0.0259(6) 0.0412(7) 0.0299(6) 0.0146(5) 0.0021(4) 0.0025(5)
    C29 0.0350(6) 0.0307(6) 0.0269(6) 0.0158(5) -0.0012(4) -0.0004(5)
    C30 0.0384(6) 0.0290(6) 0.0245(5) 0.0128(5) 0.0052(5) 0.0030(5)
    C31 0.0298(6) 0.0293(6) 0.0254(5) 0.0123(5) 0.0065(4) 0.0017(4)
_geom_special_details
;
 All esds (except the esd in the dihedral angle between two l.s. planes)
 are estimated using the full covariance matrix.  The cell esds are taken
 into account individually in the estimation of esds in distances, angles
 and torsion angles; correlations between esds in cell parameters are only
 used when they are defined by crystal symmetry.  An approximate (isotropic)
 treatment of cell esds is used for estimating esds involving l.s. planes.
;
loop_
    _geom_bond_atom_site_label_1
    _geom_bond_atom_site_label_2
    _geom_bond_site_symmetry_2
    _geom_bond_distance
    _geom_bond_publ_flag
    O1 C8 . 1.2309(12) ?
    O2 C24 . 1.3484(12) ?
    O2 C17 . 1.4509(12) ?
    N1 C7 . 1.3007(12) ?
    N1 C6 . 1.3841(13) ?
    N2 C8 . 1.3804(13) ?
    N2 C1 . 1.3922(12) ?
    N2 C15 . 1.4748(13) ?
    N3 C24 . 1.2987(12) ?
    N3 C23 . 1.3722(13) ?
    N4 C25 . 1.3102(13) ?
    N4 C18 . 1.3721(13) ?
    C1 C2 . 1.4005(15) ?
    C1 C6 . 1.4057(15) ?
    C2 C3 . 1.3766(16) ?
    C2 H2 . 0.976(14) ?
    C3 C4 . 1.3983(18) ?
    C3 H3 . 0.980(15) ?
    C4 C5 . 1.3743(17) ?
    C4 H4 . 1.014(13) ?
    C5 C6 . 1.4040(14) ?
    C5 H5 . 0.982(14) ?
    C7 C9 . 1.4881(15) ?
    C7 C8 . 1.4907(14) ?
    C9 C14 . 1.3964(14) ?
    C9 C10 . 1.4068(15) ?
    C10 C11 . 1.3822(17) ?
    C10 H10 . 0.987(12) ?
    C11 C12 . 1.3889(18) ?
    C11 H11 . 0.979(16) ?
    C12 C13 . 1.3803(16) ?
    C12 H12 . 1.036(13) ?
    C13 C14 . 1.3912(15) ?
    C13 H13 . 0.991(13) ?
    C14 H14 . 0.961(13) ?
    C15 C16 . 1.5238(15) ?
    C15 H15A . 1.005(12) ?
    C15 H15B . 0.962(12) ?
    C16 C17 . 1.5119(15) ?
    C16 H16A . 0.997(13) ?
    C16 H16B . 0.995(12) ?
    C17 H17A . 0.976(13) ?
    C17 H17B . 1.021(12) ?
    C18 C19 . 1.4113(15) ?
    C18 C23 . 1.4132(15) ?
    C19 C20 . 1.3720(16) ?
    C19 H19 . 0.987(14) ?
    C20 C21 . 1.4031(18) ?
    C20 H20 . 0.972(15) ?
    C21 C22 . 1.3735(16) ?
    C21 H21 . 0.972(13) ?
    C22 C23 . 1.4057(14) ?
    C22 H22 . 0.982(13) ?
    C24 C25 . 1.4497(14) ?
    C25 C26 . 1.4873(14) ?
    C26 C31 . 1.3946(16) ?
    C26 C27 . 1.3955(15) ?
    C27 C28 . 1.3913(15) ?
    C27 H27 . 0.980(13) ?
    C28 C29 . 1.3828(17) ?
    C28 H28 . 0.979(13) ?
    C29 C30 . 1.3862(17) ?
    C29 H29 . 1.025(13) ?
    C30 C31 . 1.3834(15) ?
    C30 H30 . 0.981(13) ?
    C31 H31 . 0.978(13) ?
loop_
    _geom_angle_atom_site_label_1
    _geom_angle_atom_site_label_2
    _geom_angle_atom_site_label_3
    _geom_angle_site_symmetry_1
    _geom_angle_site_symmetry_3
    _geom_angle
    _geom_angle_publ_flag
    C24 O2 C17 . . 116.19(8) ?
    C7 N1 C6 . . 120.18(9) ?
    C8 N2 C1 . . 122.21(8) ?
    C8 N2 C15 . . 115.91(8) ?
    C1 N2 C15 . . 121.84(8) ?
    C24 N3 C23 . . 116.53(9) ?
    C25 N4 C18 . . 118.08(9) ?
    N2 C1 C2 . . 123.22(10) ?
    N2 C1 C6 . . 117.35(9) ?
    C2 C1 C6 . . 119.43(10) ?
    C3 C2 C1 . . 119.53(11) ?
    C3 C2 H2 . . 118.9(7) ?
    C1 C2 H2 . . 121.5(7) ?
    C2 C3 C4 . . 121.45(11) ?
    C2 C3 H3 . . 119.3(8) ?
    C4 C3 H3 . . 119.2(8) ?
    C5 C4 C3 . . 119.29(11) ?
    C5 C4 H4 . . 121.2(8) ?
    C3 C4 H4 . . 119.4(8) ?
    C4 C5 C6 . . 120.49(11) ?
    C4 C5 H5 . . 121.1(8) ?
    C6 C5 H5 . . 118.4(8) ?
    N1 C6 C5 . . 118.29(9) ?
    N1 C6 C1 . . 122.12(9) ?
    C5 C6 C1 . . 119.59(10) ?
    N1 C7 C9 . . 117.64(9) ?
    N1 C7 C8 . . 121.39(9) ?
    C9 C7 C8 . . 120.97(9) ?
    O1 C8 N2 . . 119.63(9) ?
    O1 C8 C7 . . 124.16(9) ?
    N2 C8 C7 . . 116.22(8) ?
    C14 C9 C10 . . 117.79(10) ?
    C14 C9 C7 . . 124.24(9) ?
    C10 C9 C7 . . 117.93(9) ?
    C11 C10 C9 . . 120.94(11) ?
    C11 C10 H10 . . 120.7(7) ?
    C9 C10 H10 . . 118.3(7) ?
    C10 C11 C12 . . 120.62(11) ?
    C10 C11 H11 . . 118.5(9) ?
    C12 C11 H11 . . 120.9(9) ?
    C13 C12 C11 . . 119.04(11) ?
    C13 C12 H12 . . 120.4(7) ?
    C11 C12 H12 . . 120.6(7) ?
    C12 C13 C14 . . 120.89(11) ?
    C12 C13 H13 . . 117.6(8) ?
    C14 C13 H13 . . 121.5(8) ?
    C13 C14 C9 . . 120.71(10) ?
    C13 C14 H14 . . 116.8(8) ?
    C9 C14 H14 . . 122.4(8) ?
    N2 C15 C16 . . 111.24(9) ?
    N2 C15 H15A . . 108.8(7) ?
    C16 C15 H15A . . 110.8(7) ?
    N2 C15 H15B . . 108.6(7) ?
    C16 C15 H15B . . 108.8(7) ?
    H15A C15 H15B . . 108.5(10) ?
    C17 C16 C15 . . 111.90(9) ?
    C17 C16 H16A . . 109.3(7) ?
    C15 C16 H16A . . 110.2(7) ?
    C17 C16 H16B . . 107.8(7) ?
    C15 C16 H16B . . 107.8(7) ?
    H16A C16 H16B . . 109.8(10) ?
    O2 C17 C16 . . 106.67(8) ?
    O2 C17 H17A . . 107.9(7) ?
    C16 C17 H17A . . 110.4(7) ?
    O2 C17 H17B . . 107.4(7) ?
    C16 C17 H17B . . 112.7(7) ?
    H17A C17 H17B . . 111.5(10) ?
    N4 C18 C19 . . 119.25(10) ?
    N4 C18 C23 . . 121.00(9) ?
    C19 C18 C23 . . 119.71(10) ?
    C20 C19 C18 . . 119.79(11) ?
    C20 C19 H19 . . 121.9(8) ?
    C18 C19 H19 . . 118.2(8) ?
    C19 C20 C21 . . 120.47(11) ?
    C19 C20 H20 . . 119.8(8) ?
    C21 C20 H20 . . 119.7(8) ?
    C22 C21 C20 . . 120.72(11) ?
    C22 C21 H21 . . 119.1(8) ?
    C20 C21 H21 . . 120.1(8) ?
    C21 C22 C23 . . 120.01(11) ?
    C21 C22 H22 . . 122.5(7) ?
    C23 C22 H22 . . 117.4(7) ?
    N3 C23 C22 . . 119.95(10) ?
    N3 C23 C18 . . 120.75(9) ?
    C22 C23 C18 . . 119.30(10) ?
    N3 C24 O2 . . 120.23(9) ?
    N3 C24 C25 . . 123.76(9) ?
    O2 C24 C25 . . 116.00(9) ?
    N4 C25 C24 . . 119.73(9) ?
    N4 C25 C26 . . 117.14(9) ?
    C24 C25 C26 . . 123.13(9) ?
    C31 C26 C27 . . 118.68(10) ?
    C31 C26 C25 . . 118.79(10) ?
    C27 C26 C25 . . 122.38(10) ?
    C28 C27 C26 . . 120.18(11) ?
    C28 C27 H27 . . 119.9(7) ?
    C26 C27 H27 . . 119.9(7) ?
    C29 C28 C27 . . 120.44(11) ?
    C29 C28 H28 . . 121.7(7) ?
    C27 C28 H28 . . 117.8(7) ?
    C28 C29 C30 . . 119.74(10) ?
    C28 C29 H29 . . 121.6(7) ?
    C30 C29 H29 . . 118.6(7) ?
    C31 C30 C29 . . 120.03(11) ?
    C31 C30 H30 . . 119.7(7) ?
    C29 C30 H30 . . 120.3(7) ?
    C30 C31 C26 . . 120.91(11) ?
    C30 C31 H31 . . 122.1(7) ?
    C26 C31 H31 . . 117.0(7) ?
loop_
    _geom_torsion_atom_site_label_1
    _geom_torsion_atom_site_label_2
    _geom_torsion_atom_site_label_3
    _geom_torsion_atom_site_label_4
    _geom_torsion_site_symmetry_1
    _geom_torsion_site_symmetry_2
    _geom_torsion_site_symmetry_3
    _geom_torsion_site_symmetry_4
    _geom_torsion
    _geom_torsion_publ_flag
    C8 N2 C1 C2 . . . . 176.79(10) ?
    C15 N2 C1 C2 . . . . -5.61(16) ?
    C8 N2 C1 C6 . . . . -3.17(15) ?
    C15 N2 C1 C6 . . . . 174.43(9) ?
    N2 C1 C2 C3 . . . . 176.76(10) ?
    C6 C1 C2 C3 . . . . -3.29(17) ?
    C1 C2 C3 C4 . . . . -0.84(19) ?
    C2 C3 C4 C5 . . . . 2.87(19) ?
    C3 C4 C5 C6 . . . . -0.71(18) ?
    C7 N1 C6 C5 . . . . 178.67(9) ?
    C7 N1 C6 C1 . . . . -2.17(15) ?
    C4 C5 C6 N1 . . . . 175.80(10) ?
    C4 C5 C6 C1 . . . . -3.38(16) ?
    N2 C1 C6 N1 . . . . 6.18(15) ?
    C2 C1 C6 N1 . . . . -173.78(10) ?
    N2 C1 C6 C5 . . . . -174.66(9) ?
    C2 C1 C6 C5 . . . . 5.38(15) ?
    C6 N1 C7 C9 . . . . 174.31(9) ?
    C6 N1 C7 C8 . . . . -4.74(15) ?
    C1 N2 C8 O1 . . . . 176.52(9) ?
    C15 N2 C8 O1 . . . . -1.21(14) ?
    C1 N2 C8 C7 . . . . -3.15(14) ?
    C15 N2 C8 C7 . . . . 179.12(9) ?
    N1 C7 C8 O1 . . . . -172.29(10) ?
    C9 C7 C8 O1 . . . . 8.70(16) ?
    N1 C7 C8 N2 . . . . 7.37(15) ?
    C9 C7 C8 N2 . . . . -171.65(9) ?
    N1 C7 C9 C14 . . . . 173.29(10) ?
    C8 C7 C9 C14 . . . . -7.66(16) ?
    N1 C7 C9 C10 . . . . -8.94(15) ?
    C8 C7 C9 C10 . . . . 170.12(10) ?
    C14 C9 C10 C11 . . . . -0.34(18) ?
    C7 C9 C10 C11 . . . . -178.26(11) ?
    C9 C10 C11 C12 . . . . -0.3(2) ?
    C10 C11 C12 C13 . . . . 0.6(2) ?
    C11 C12 C13 C14 . . . . -0.34(18) ?
    C12 C13 C14 C9 . . . . -0.27(18) ?
    C10 C9 C14 C13 . . . . 0.60(16) ?
    C7 C9 C14 C13 . . . . 178.38(10) ?
    C8 N2 C15 C16 . . . . -81.23(11) ?
    C1 N2 C15 C16 . . . . 101.04(11) y
    N2 C15 C16 C17 . . . . 178.73(8) y
    C24 O2 C17 C16 . . . . 179.54(8) y
    C15 C16 C17 O2 . . . . 68.47(12) y
    C25 N4 C18 C19 . . . . 176.17(10) ?
    C25 N4 C18 C23 . . . . -1.52(15) ?
    N4 C18 C19 C20 . . . . -177.53(10) ?
    C23 C18 C19 C20 . . . . 0.19(17) ?
    C18 C19 C20 C21 . . . . -0.02(18) ?
    C19 C20 C21 C22 . . . . -0.04(18) ?
    C20 C21 C22 C23 . . . . -0.08(18) ?
    C24 N3 C23 C22 . . . . -176.01(9) ?
    C24 N3 C23 C18 . . . . 3.45(15) ?
    C21 C22 C23 N3 . . . . 179.71(10) ?
    C21 C22 C23 C18 . . . . 0.24(16) ?
    N4 C18 C23 N3 . . . . -2.09(16) ?
    C19 C18 C23 N3 . . . . -179.76(9) ?
    N4 C18 C23 C22 . . . . 177.37(9) ?
    C19 C18 C23 C22 . . . . -0.30(16) ?
    C23 N3 C24 O2 . . . . 179.55(9) ?
    C23 N3 C24 C25 . . . . -1.49(15) ?
    C17 O2 C24 N3 . . . . -2.55(14) y
    C17 O2 C24 C25 . . . . 178.42(9) ?
    C18 N4 C25 C24 . . . . 3.46(15) ?
    C18 N4 C25 C26 . . . . -176.34(9) ?
    N3 C24 C25 N4 . . . . -2.08(16) ?
    O2 C24 C25 N4 . . . . 176.92(9) ?
    N3 C24 C25 C26 . . . . 177.71(10) ?
    O2 C24 C25 C26 . . . . -3.30(15) ?
    N4 C25 C26 C31 . . . . -35.53(14) ?
    C24 C25 C26 C31 . . . . 144.68(10) ?
    N4 C25 C26 C27 . . . . 139.95(11) ?
    C24 C25 C26 C27 . . . . -39.84(15) ?
    C31 C26 C27 C28 . . . . -0.54(16) ?
    C25 C26 C27 C28 . . . . -176.02(10) ?
    C26 C27 C28 C29 . . . . -0.78(17) ?
    C27 C28 C29 C30 . . . . 1.20(18) ?
    C28 C29 C30 C31 . . . . -0.29(17) ?
    C29 C30 C31 C26 . . . . -1.05(17) ?
    C27 C26 C31 C30 . . . . 1.45(17) ?
    C25 C26 C31 C30 . . . . 177.10(10) ?
loop_
    _geom_hbond_atom_site_label_D
    _geom_hbond_atom_site_label_H
    _geom_hbond_atom_site_label_A
    _geom_hbond_site_symmetry_A
    _geom_hbond_distance_DH
    _geom_hbond_distance_HA
    _geom_hbond_distance_DA
    _geom_hbond_angle_DHA
    _geom_hbond_publ_flag
    C14 H14 O1 . 0.961(14) 2.197(13) 2.8225(14) 121.7(10) y
    C15 H15B O1 2_666 0.962(12) 2.503(12) 3.3484(13) 146.6(9) yes
    C17 H17A N1 1_655 0.976(13) 2.581(13) 3.5523(14) 173.3(10) yes
    C17 H17B O1 2_666 1.021(12) 2.568(13) 3.4700(15) 147.1(9) yes
    C21 H21 O1 2_766 0.971(14) 2.404(14) 3.2166(15) 140.9(11) yes
_shelx_space_group_comment
;
The symmetry employed for this shelxl refinement is uniquely defined
by the following loop, which should always be used as a source of
symmetry information in preference to the above space-group names.
They are only intended as comments.
;
_shelx_estimated_absorpt_T_min     0.965
_shelx_estimated_absorpt_T_max     0.991
_shelx_hkl_file
;
  -1   0   0    1.50    0.10
  -1   0   0    1.40    0.10
   1   0   0    1.40    0.10
  -2   0   0  963.50   44.60
  -2   0   0  925.81   44.60
  -2   0   0  969.30   44.60
   2   0   0  926.51   44.60
   2   0   0  941.71   44.60
  -3   0   0  163.58    7.40
  -3   0   0  157.58    7.40
  -3   0   0  156.68    7.50
   3   0   0  152.98    7.40
   3   0   0  154.38    7.40
   3   0   0  155.68    7.40
   3   0   0  156.38    7.40
  -4   0   0   18.50    0.90
  -4   0   0   18.30    0.90
  -4   0   0   18.30    0.90
   4   0   0   17.00    0.80
   4   0   0   17.70    0.90
   4   0   0   17.30    0.90
   4   0   0   16.30    0.90
  -5   0   0   65.39    3.10
  -5   0   0   65.49    3.20
   5   0   0   61.69    3.10
   5   0   0   64.09    3.10
   5   0   0   65.59    3.10
   5   0   0   64.99    3.10
  -6   0   0    2.90    0.40
   6   0   0    3.00    0.30
   6   0   0    4.10    0.40
   6   0   0    3.90    0.40
  -7   0   0   27.00    1.50
   7   0   0   27.70    1.50
   7   0   0   27.50    1.40
  -8   0   0   12.50    0.90
   8   0   0   11.30    0.70
   8   0   0   12.70    0.90
  -9   0   0    0.60    0.50
   9   0   0    0.90    0.50
   9   0   0    0.60    0.30
 -10   0   0    5.20    0.80
  10   0   0    5.60    0.50
  10   0   0    4.80    0.80
 -11   0   0   36.40    2.50
  11   0   0   42.80    2.50
  11   0   0   45.70    2.20
  11  -1   0   29.50    1.60
  11  -1   0   30.60    1.90
 -11   1   0   28.00    1.90
  10  -1   0   49.70    2.70
  10  -1   0   49.30    2.40
 -10   1   0   47.10    2.60
   9  -1   0    1.30    0.60
   9  -1   0    2.10    0.30
  -9   1   0    1.70    0.50
   8  -1   0   -0.10    0.20
   8  -1   0    0.00    0.40
  -8   1   0   -0.20    0.40
  -8   1   0   -0.30    0.40
   7  -1   0    0.20    0.10
   7  -1   0   -0.10    0.30
   7  -1   0    0.10    0.30
  -7   1   0    0.00    0.30
  -7   1   0    0.20    0.30
   6  -1   0    1.20    0.30
   6  -1   0    1.40    0.30
  -6   1   0    1.80    0.30
  -6   1   0    2.00    0.30
  -6   1   0    1.20    0.30
   5  -1   0    0.30    0.20
   5  -1   0    0.50    0.20
  -5   1   0    0.30    0.20
  -5   1   0    0.50    0.20
  -5   1   0    0.10    0.20
   4  -1   0    3.90    0.40
  -4   1   0    4.70    0.40
  -4   1   0    5.10    0.40
  -4   1   0    4.80    0.40
   3  -1   0    2.90    0.30
  -3   1   0    3.50    0.30
  -3   1   0    3.50    0.20
  -3   1   0    3.50    0.30
  -2   1   0    0.70    0.10
  -2   1   0    0.70    0.10
  -2   1   0    1.00    0.10
   1  -1   0  336.07   16.40
  -1   1   0  349.67   16.40
  -1   1   0  358.86   16.40
   0   1   0   34.70    1.60
   0   1   0   33.80    1.60
  -1  -1   0  119.89    5.50
   1   1   0  117.79    5.50
   1   1   0  113.59    5.50
  -2  -1   0  747.23   35.00
  -2  -1   0  726.43   35.00
  -2  -1   0  755.12   35.00
   2   1   0  724.43   35.00
   2   1   0  760.42   35.00
   2   1   0  736.93   35.00
  -3  -1   0   55.39    2.70
  -3  -1   0   57.89    2.60
  -3  -1   0   54.29    2.60
   3   1   0   52.79    2.60
   3   1   0   54.09    2.60
   3   1   0   57.09    2.60
   3   1   0   54.49    2.70
  -4  -1   0   12.00    0.70
   4   1   0   10.40    0.60
   4   1   0   10.60    0.60
   4   1   0   11.20    0.60
   4   1   0   10.90    0.60
  -5  -1   0  122.19    6.10
   5   1   0  122.39    6.00
   5   1   0  130.59    6.00
   5   1   0  129.09    6.00
  -6  -1   0    7.00    0.60
   6   1   0    6.70    0.60
   6   1   0    7.00    0.40
  -7  -1   0   24.20    1.40
   7   1   0   28.40    1.50
   7   1   0   26.40    1.30
  -8  -1   0   23.80    1.40
   8   1   0   22.60    1.40
   8   1   0   25.30    1.30
  -9  -1   0    0.20    0.50
   9   1   0    0.20    0.60
   9   1   0    0.20    0.30
 -10  -1   0    0.50    0.70
  10   1   0    0.40    0.70
  10   1   0    0.40    0.40
  11   1   0    0.70    1.00
  11  -2   0    1.60    0.40
  11  -2   0    1.50    0.80
 -11   2   0    1.10    0.80
  10  -2   0   74.99    3.90
  10  -2   0   77.79    3.70
 -10   2   0   76.59    3.90
   9  -2   0   40.10    2.10
  -9   2   0   39.40    2.10
  -9   2   0   38.70    2.10
   8  -2   0    5.60    0.60
   8  -2   0    5.10    0.80
  -8   2   0    5.50    0.60
  -8   2   0    5.50    0.60
   7  -2   0   68.69    3.40
   7  -2   0   67.39    3.40
  -7   2   0   69.79    3.40
  -7   2   0   68.29    3.40
  -7   2   0   70.19    3.40
   6  -2   0    1.00    0.30
   6  -2   0    1.00    0.30
  -6   2   0    1.00    0.30
  -6   2   0    1.30    0.30
  -6   2   0    0.90    0.30
   5  -2   0   14.40    0.90
  -5   2   0   16.60    0.90
  -5   2   0   17.90    0.90
  -5   2   0   16.60    0.90
   4  -2   0   18.70    1.00
  -4   2   0   20.70    1.00
  -4   2   0   19.70    1.00
  -4   2   0   20.20    1.00
  -3   2   0   67.09    3.30
  -3   2   0   68.99    3.30
  -3   2   0   71.59    3.30
   2  -2   0   64.99    3.00
   2  -2   0   62.49    3.00
  -2   2   0   64.49    3.10
  -2   2   0   64.79    3.10
  -2   2   0   65.09    3.10
   1  -2   0   26.40    1.30
  -1   2   0   25.70    1.30
  -1   2   0   26.50    1.30
  -1   2   0   28.00    1.30
   0  -2   0  684.33   32.10
   0  -2   0  667.03   32.10
   0  -2   0  682.33   32.10
   0   2   0  661.03   32.10
   0   2   0  699.03   32.10
   0   2   0  685.83   32.10
   0   2   0  687.83   32.10
  -1  -2   0 1108.29   52.09
  -1  -2   0 1088.59   52.09
   1   2   0 1143.59   52.09
   1   2   0 1110.19   52.09
   1   2   0 1073.59   52.09
  -2  -2   0   13.70    0.70
  -2  -2   0   12.50    0.70
   2   2   0   13.90    0.70
   2   2   0   14.00    0.70
  -3  -2   0   24.20    1.10
  -3  -2   0   25.90    1.20
  -3  -2   0   21.90    1.20
   3   2   0   23.00    1.20
   3   2   0   21.30    1.20
  -4  -2   0    2.50    0.20
  -4  -2   0    1.80    0.20
  -4  -2   0    1.40    0.30
   4   2   0    2.10    0.20
   4   2   0    2.00    0.30
   4   2   0    2.40    0.30
  -5  -2   0    0.90    0.30
   5   2   0    0.90    0.20
   5   2   0    1.20    0.30
  -6  -2   0    2.40    0.40
   6   2   0    2.10    0.20
   6   2   0    1.40    0.40
  -7  -2   0   12.40    0.90
   7   2   0   13.50    0.90
   7   2   0   10.80    0.70
  -8  -2   0   11.60    0.90
   8   2   0   11.40    0.90
   8   2   0   11.30    0.70
  -9  -2   0    0.70    0.60
   9   2   0    0.40    0.30
   9   2   0    0.80    0.60
 -10  -2   0    1.40    0.80
  10   2   0    3.20    0.90
  10   2   0    2.80    0.50
  11  -3   0   13.10    1.30
 -11   3   0   13.00    1.30
 -11   3   0   13.70    1.20
  10  -3   0    5.80    0.80
 -10   3   0    7.50    0.80
 -10   3   0    7.80    0.80
   9  -3   0    7.80    0.80
  -9   3   0    8.90    0.80
  -9   3   0    7.60    0.80
   8  -3   0    3.90    0.50
   8  -3   0    3.60    0.50
  -8   3   0    2.60    0.40
  -8   3   0    3.40    0.50
  -8   3   0    3.50    0.50
   7  -3   0   11.10    0.80
  -7   3   0   13.20    0.80
  -7   3   0   12.70    0.80
  -7   3   0   12.40    0.80
   6  -3   0    7.20    0.60
  -6   3   0    9.30    0.60
  -6   3   0    8.40    0.60
  -6   3   0    8.70    0.60
   5  -3   0    1.80    0.30
  -5   3   0    1.20    0.30
  -5   3   0    2.00    0.30
  -5   3   0    1.50    0.20
  -4   3   0   39.30    1.90
  -4   3   0   37.50    1.90
  -4   3   0   38.50    1.90
   3  -3   0    7.90    0.40
   3  -3   0    8.20    0.40
  -3   3   0    8.70    0.50
  -3   3   0    8.30    0.50
  -3   3   0    8.80    0.40
   2  -3   0    0.30    0.10
  -2   3   0    0.30    0.10
  -2   3   0    0.20    0.10
  -2   3   0    0.30    0.10
  -2   3   0    0.30    0.10
   1  -3   0   29.60    1.40
  -1   3   0   29.40    1.50
  -1   3   0   28.70    1.40
  -1   3   0   31.60    1.50
   0  -3   0   11.20    0.60
   0  -3   0   10.50    0.60
   0  -3   0   11.50    0.60
   0   3   0   11.50    0.60
   0   3   0   10.50    0.60
   0   3   0   10.80    0.60
   0   3   0   11.80    0.60
  -1  -3   0    6.70    0.40
  -1  -3   0    5.60    0.40
  -1  -3   0    6.30    0.40
   1   3   0    6.60    0.40
   1   3   0    5.70    0.40
   1   3   0    6.20    0.30
   1   3   0    5.90    0.40
  -2  -3   0  323.67   15.40
  -2  -3   0  320.27   15.50
   2   3   0  318.97   15.40
   2   3   0  345.67   15.40
   2   3   0  323.97   15.50
  -3  -3   0  200.38    9.50
  -3  -3   0  196.18    9.50
   3   3   0  204.38    9.50
   3   3   0  200.08    9.50
  -4  -3   0    0.00    0.30
  -4  -3   0    0.00    0.20
  -4  -3   0    0.50    0.20
   4   3   0    0.10    0.20
   4   3   0    0.10    0.20
  -5  -3   0   20.40    1.20
  -5  -3   0   21.50    1.00
   5   3   0   19.60    1.20
   5   3   0   22.00    1.10
  -6  -3   0    6.20    0.60
   6   3   0    6.10    0.60
   6   3   0    6.00    0.50
  -7  -3   0    2.90    0.50
   7   3   0    3.00    0.50
   7   3   0    3.70    0.40
  -8  -3   0   17.70    1.20
   8   3   0   17.30    1.00
   8   3   0   18.10    1.20
  -9  -3   0    1.50    0.70
   9   3   0    2.30    0.80
   9   3   0    2.00    0.40
 -10  -3   0    0.20    0.80
  10   3   0    0.20    0.50
  10   3   0    0.90    0.90
  11  -4   0   -0.50    0.70
 -11   4   0   -0.20    0.70
  10  -4   0   -0.20    0.60
 -10   4   0    0.00    0.60
 -10   4   0    0.00    0.60
   9  -4   0    0.10    0.40
   9  -4   0    0.20    0.50
  -9   4   0    0.20    0.50
  -9   4   0    0.30    0.40
   8  -4   0   92.69    4.60
  -8   4   0   94.69    4.60
  -8   4   0   92.89    4.60
  -8   4   0   93.99    4.60
   7  -4   0    4.10    0.50
  -7   4   0    5.20    0.50
  -7   4   0    5.30    0.50
  -7   4   0    4.90    0.50
   6  -4   0   25.00    1.50
  -6   4   0   28.90    1.40
  -6   4   0   28.10    1.50
  -6   4   0   27.80    1.40
   5  -4   0    2.20    0.20
   5  -4   0    1.60    0.30
   5  -4   0    1.90    0.20
  -5   4   0    2.20    0.30
  -5   4   0    2.20    0.30
  -5   4   0    2.60    0.30
   4  -4   0   34.00    1.70
   4  -4   0   33.20    1.60
  -4   4   0   35.20    1.70
  -4   4   0   35.30    1.70
  -4   4   0   34.30    1.70
   3  -4   0    0.30    0.10
   3  -4   0    0.20    0.10
  -3   4   0    0.10    0.10
  -3   4   0    0.30    0.20
  -3   4   0    0.20    0.20
  -3   4   0    0.30    0.10
  -3   4   0    0.20    0.10
   2  -4   0    3.40    0.20
  -2   4   0    2.50    0.30
  -2   4   0    3.40    0.30
  -2   4   0    2.70    0.20
   1  -4   0    0.10    0.10
   1  -4   0    0.20    0.10
   1  -4   0    0.10    0.10
  -1   4   0    0.20    0.10
  -1   4   0    0.40    0.10
  -1   4   0    0.10    0.20
  -1   4   0    0.40    0.10
  -1   4   0    0.20    0.10
   0  -4   0    2.80    0.20
   0  -4   0    2.20    0.20
   0  -4   0    2.50    0.20
   0   4   0    2.20    0.20
   0   4   0    2.90    0.30
   0   4   0    2.40    0.30
   0   4   0    3.20    0.20
  -1  -4   0   21.40    1.10
  -1  -4   0   21.50    1.10
  -1  -4   0   22.30    1.10
   1   4   0   22.30    1.10
   1   4   0   19.50    1.10
   1   4   0   22.80    1.10
   1   4   0   21.50    1.10
  -2  -4   0  428.66   20.10
  -2  -4   0  418.26   20.10
  -2  -4   0  419.36   20.10
   2   4   0  411.76   20.10
   2   4   0  447.66   20.10
   2   4   0  421.96   20.10
  -3  -4   0  139.39    6.90
  -3  -4   0  147.69    7.00
   3   4   0  147.09    7.00
   3   4   0  147.19    6.90
  -4  -4   0    2.00    0.40
  -4  -4   0    1.70    0.20
   4   4   0    1.80    0.30
   4   4   0    1.40    0.30
  -5  -4   0    1.50    0.20
  -5  -4   0    1.50    0.40
   5   4   0    1.70    0.30
   5   4   0    1.40    0.40
  -6  -4   0    0.10    0.40
  -6  -4   0    0.20    0.20
   6   4   0    0.10    0.30
   6   4   0    0.00    0.40
  -7  -4   0    1.50    0.60
   7   4   0    2.00    0.60
   7   4   0    2.20    0.40
  -8  -4   0    0.10    0.60
   8   4   0   -0.10    0.60
   8   4   0    0.50    0.40
  -9  -4   0    0.20    0.70
   9   4   0    0.00    0.80
   9   4   0    0.30    0.50
  11  -5   0    0.60    0.80
 -11   5   0    0.80    0.70
  10  -5   0    0.00    0.70
  10  -5   0    0.20    0.60
 -10   5   0    0.40    0.50
   9  -5   0   14.20    1.10
  -9   5   0   14.30    1.10
  -9   5   0   13.30    1.00
   8  -5   0   46.20    2.40
  -8   5   0   42.90    2.30
  -8   5   0   43.50    2.30
   7  -5   0  108.29    5.20
  -7   5   0  102.99    5.10
  -7   5   0  104.69    5.10
  -7   5   0  104.89    5.10
   6  -5   0    0.60    0.20
   6  -5   0    0.90    0.40
   6  -5   0    1.00    0.20
  -6   5   0    0.60    0.30
  -6   5   0    0.70    0.30
  -6   5   0    0.80    0.30
   5  -5   0    8.30    0.50
   5  -5   0    8.10    0.70
   5  -5   0    9.10    0.50
  -5   5   0    9.10    0.60
  -5   5   0    8.40    0.70
  -5   5   0    9.80    0.50
   4  -5   0    2.40    0.20
   4  -5   0    1.60    0.20
  -4   5   0    1.60    0.30
  -4   5   0    2.50    0.30
  -4   5   0    2.40    0.20
   3  -5   0    9.50    0.50
  -3   5   0    9.10    0.60
  -3   5   0    9.20    0.50
  -3   5   0    8.60    0.60
  -3   5   0    9.70    0.50
   2  -5   0    2.10    0.20
   2  -5   0    2.20    0.30
  -2   5   0    2.00    0.30
  -2   5   0    2.40    0.30
  -2   5   0    2.30    0.20
   1  -5   0   39.30    1.90
   1  -5   0   38.70    1.90
   1  -5   0   42.00    2.00
  -1   5   0   40.50    1.90
  -1   5   0   39.30    2.00
  -1   5   0   40.90    1.90
  -1   5   0   38.20    1.90
  -1   5   0   39.70    2.00
   0  -5   0   23.70    1.20
   0  -5   0   24.70    1.30
   0  -5   0   25.70    1.30
   0   5   0   25.20    1.30
   0   5   0   27.10    1.30
   0   5   0   25.40    1.30
   0   5   0   25.10    1.30
  -1  -5   0    6.50    0.50
  -1  -5   0    8.90    0.50
  -1  -5   0    7.40    0.50
   1   5   0    7.40    0.50
   1   5   0    7.50    0.50
   1   5   0    7.30    0.50
   1   5   0    7.70    0.50
  -2  -5   0   52.29    2.50
  -2  -5   0   49.40    2.50
  -2  -5   0   47.70    2.40
   2   5   0   50.99    2.50
   2   5   0   51.59    2.50
   2   5   0   49.60    2.50
  -3  -5   0  206.18    9.60
  -3  -5   0  192.78    9.60
   3   5   0  204.28    9.60
   3   5   0  202.98    9.60
  -4  -5   0   42.40    2.30
  -4  -5   0   44.30    2.20
   4   5   0   43.70    2.30
   4   5   0   46.20    2.20
  -5  -5   0    1.40    0.20
  -5  -5   0    2.00    0.50
   5   5   0    2.40    0.40
   5   5   0    2.30    0.40
  -6  -5   0    0.00    0.50
  -6  -5   0    0.00    0.20
   6   5   0    0.30    0.30
   6   5   0    0.30    0.50
  -7  -5   0    0.10    0.50
   7   5   0    0.20    0.40
   7   5   0   -0.20    0.50
  -8  -5   0    0.00    0.70
   8   5   0   -0.30    0.60
   8   5   0    0.00    0.40
  -9  -5   0    0.80    0.80
   9   5   0    0.00    0.60
   9   5   0    0.10    0.80
  11  -6   0    0.10    0.70
 -11   6   0    0.40    0.70
  10  -6   0    1.60    0.70
 -10   6   0    1.30    0.60
 -10   6   0    1.40    0.60
   9  -6   0    1.00    0.60
  -9   6   0    0.80    0.50
  -9   6   0    1.10    0.50
   8  -6   0    0.00    0.50
  -8   6   0    0.00    0.40
  -8   6   0   -0.10    0.40
   7  -6   0  190.98    9.00
   7  -6   0  185.58    8.90
  -7   6   0  185.88    9.00
  -7   6   0  186.38    9.00
   6  -6   0    5.20    0.60
   6  -6   0    4.60    0.40
  -6   6   0    5.50    0.50
  -6   6   0    5.80    0.60
   5  -6   0    2.10    0.20
   5  -6   0    2.00    0.40
  -5   6   0    3.10    0.40
  -5   6   0    2.20    0.40
   4  -6   0    4.00    0.30
  -4   6   0    4.40    0.30
  -4   6   0    4.70    0.40
  -4   6   0    3.70    0.40
  -4   6   0    4.20    0.30
   3  -6   0    7.20    0.50
  -3   6   0    7.00    0.60
  -3   6   0    8.30    0.60
  -3   6   0    7.10    0.40
  -3   6   0    8.80    0.50
   2  -6   0   10.10    0.60
   2  -6   0   10.60    0.60
  -2   6   0    9.70    0.60
  -2   6   0    9.90    0.70
  -2   6   0   10.80    0.60
   1  -6   0    0.20    0.20
   1  -6   0    0.10    0.20
   1  -6   0    0.10    0.20
  -1   6   0    0.20    0.20
  -1   6   0    0.30    0.10
  -1   6   0    0.20    0.20
  -1   6   0    0.20    0.20
  -1   6   0    0.20    0.20
   0  -6   0    0.60    0.20
   0  -6   0    0.60    0.20
   0  -6   0    0.50    0.20
   0   6   0    0.50    0.20
   0   6   0    0.60    0.20
   0   6   0    0.40    0.20
   0   6   0    0.20    0.20
  -1  -6   0   20.70    1.10
  -1  -6   0   19.90    1.10
  -1  -6   0   21.60    1.10
   1   6   0   20.30    1.10
   1   6   0   19.20    1.10
   1   6   0   20.10    1.10
   1   6   0   21.50    1.10
  -2  -6   0   -0.10    0.30
  -2  -6   0    0.00    0.20
   2   6   0    0.00    0.30
   2   6   0    0.30    0.20
   2   6   0    0.10    0.30
  -3  -6   0   13.30    0.90
  -3  -6   0   15.40    0.90
   3   6   0   15.20    0.90
   3   6   0   15.80    0.90
  -4  -6   0   38.50    2.00
  -4  -6   0   39.60    1.90
   4   6   0   36.80    2.00
   4   6   0   40.00    2.10
  -5  -6   0    1.60    0.50
  -5  -6   0    1.20    0.30
   5   6   0    3.00    0.60
   5   6   0    1.90    0.40
  -6  -6   0    8.20    0.80
  -6  -6   0    7.30    0.60
   6   6   0    7.00    0.60
   6   6   0    5.50    0.70
  -7  -6   0    1.40    0.70
  -7  -6   0    0.90    0.30
   7   6   0    1.40    0.50
   7   6   0    1.20    0.60
  -8  -6   0   -0.10    0.80
   8   6   0   -0.10    0.50
   8   6   0    0.00    0.80
  11  -7   0   21.70    1.80
 -11   7   0   23.10    1.60
  10  -7   0    9.60    1.10
  10  -7   0    9.80    0.70
 -10   7   0   10.20    0.90
 -10   7   0   10.80    1.10
   9  -7   0    3.50    0.40
   9  -7   0    3.90    0.70
  -9   7   0    3.00    0.60
  -9   7   0    5.90    0.70
   8  -7   0   13.10    1.00
  -8   7   0   12.50    0.90
  -8   7   0   10.40    0.90
   7  -7   0    0.50    0.20
   7  -7   0    0.60    0.50
  -7   7   0    0.60    0.40
  -7   7   0    0.30    0.40
   6  -7   0   15.90    0.80
   6  -7   0   13.60    1.00
  -6   7   0   13.90    1.00
  -6   7   0   13.30    0.90
   5  -7   0   77.19    3.70
   5  -7   0   73.69    3.60
  -5   7   0   72.69    3.70
   4  -7   0  211.28    9.90
  -4   7   0  203.08   10.00
  -4   7   0  211.98   10.00
  -4   7   0  208.48    9.90
   3  -7   0   29.00    1.30
  -3   7   0   24.50    1.40
  -3   7   0   24.80    1.40
  -3   7   0   26.60    1.30
   2  -7   0    8.40    0.50
  -2   7   0    6.60    0.60
  -2   7   0    8.60    0.60
  -2   7   0    7.30    0.50
   1  -7   0    0.10    0.20
   1  -7   0   -0.10    0.30
  -1   7   0   -0.20    0.20
  -1   7   0    0.10    0.30
  -1   7   0   -0.20    0.20
   0  -7   0   65.69    3.10
   0  -7   0   60.29    3.10
   0  -7   0   60.49    3.10
   0   7   0   63.89    3.10
   0   7   0   63.49    3.10
   0   7   0   64.29    3.10
   0   7   0   62.19    3.10
   0   7   0   64.39    3.10
  -1  -7   0    1.10    0.30
  -1  -7   0    1.50    0.30
   1   7   0    1.20    0.30
   1   7   0    1.70    0.30
   1   7   0    1.30    0.40
  -2  -7   0   47.00    2.40
  -2  -7   0   47.50    2.40
   2   7   0   46.60    2.40
   2   7   0   51.99    2.40
  -3  -7   0   23.70    1.30
  -3  -7   0   21.80    1.20
   3   7   0   21.20    1.30
   3   7   0   23.20    1.30
  -4  -7   0    0.10    0.30
  -4  -7   0   -0.30    0.50
   4   7   0    0.20    0.40
   4   7   0   -0.20    0.40
  -5  -7   0    0.10    0.30
  -5  -7   0    0.00    0.60
   5   7   0    0.00    0.40
   5   7   0    0.10    0.40
  -6  -7   0    1.10    0.40
  -6  -7   0    1.10    0.60
   6   7   0    0.60    0.60
   6   7   0    1.30    0.50
  -7  -7   0    3.30    0.80
  -7  -7   0    2.20    0.40
   7   7   0    3.70    0.60
   7   7   0    3.30    0.80
  11  -8   0    1.10    0.40
  11  -8   0    0.00    0.90
 -11   8   0    1.00    0.80
  10  -8   0    1.30    0.30
  10  -8   0    0.10    0.80
 -10   8   0    1.20    0.70
 -10   8   0    0.80    0.70
   9  -8   0    7.60    0.90
   9  -8   0    7.80    0.60
  -9   8   0    7.90    0.80
  -9   8   0    8.30    0.90
   8  -8   0    3.80    0.70
  -8   8   0    3.10    0.60
  -8   8   0    3.10    0.50
   7  -8   0    7.00    0.80
   7  -8   0    7.90    0.60
  -7   8   0    7.30    0.70
  -7   8   0    6.40    0.70
   6  -8   0   50.99    2.80
   6  -8   0   54.69    2.60
  -6   8   0   51.49    2.70
  -6   8   0   53.29    2.80
   5  -8   0  164.58    7.90
   5  -8   0  164.38    7.80
  -5   8   0  163.08    7.90
  -5   8   0  159.58    7.70
  -5   8   0  166.28    7.90
   4  -8   0   19.90    1.20
   4  -8   0   21.80    1.30
  -4   8   0   23.60    1.30
  -4   8   0   21.70    1.10
  -4   8   0   22.50    1.30
   3  -8   0   36.30    1.70
  -3   8   0   31.60    1.80
  -3   8   0   35.00    1.80
  -3   8   0   34.80    1.70
   2  -8   0    2.10    0.30
  -2   8   0    1.40    0.40
  -2   8   0    1.80    0.30
  -2   8   0    1.40    0.40
   1  -8   0    0.20    0.30
  -1   8   0    0.20    0.30
  -1   8   0    0.50    0.30
  -1   8   0    0.10    0.40
   0  -8   0   25.40    1.50
   0  -8   0   26.90    1.60
   0  -8   0   25.80    1.40
   0   8   0   23.90    1.30
   0   8   0   24.30    1.40
  -1  -8   0   27.00    1.40
   1   8   0   25.50    1.40
   1   8   0   26.00    1.40
  -2  -8   0    1.30    0.40
   2   8   0    1.60    0.70
   2   8   0    1.50    0.50
  -3  -8   0    4.10    0.60
  -3  -8   0    4.30    0.50
   3   8   0    5.80    0.60
   3   8   0    4.10    0.60
  -4  -8   0    2.60    0.60
  -4  -8   0    2.30    0.40
   4   8   0    1.90    0.60
   4   8   0    1.60    0.50
  -5  -8   0   27.60    1.70
  -5  -8   0   25.60    1.50
   5   8   0   26.10    1.70
   5   8   0   29.00    1.60
  -6  -8   0   10.90    1.10
  -6  -8   0    9.00    0.80
   6   8   0    7.70    1.00
   6   8   0    9.30    0.90
  -7  -8   0    0.10    0.90
  -7  -8   0    0.40    0.40
   7   8   0    0.70    0.70
   7   8   0    0.40    0.90
   7   8   0    0.00    0.80
  11  -9   0   16.00    1.70
  11  -9   0   16.60    1.00
 -11   9   0   14.90    1.40
  10  -9   0   -0.20    0.40
  10  -9   0   -0.10    0.80
 -10   9   0    0.30    0.70
 -10   9   0   -0.10    0.70
   9  -9   0   -0.40    0.70
   9  -9   0   -0.30    0.30
  -9   9   0    0.00    0.60
  -9   9   0    0.30    0.60
   8  -9   0   -0.50    0.60
  -8   9   0    0.40    0.60
  -8   9   0    0.30    0.50
   7  -9   0   16.00    0.90
   7  -9   0   14.50    1.20
  -7   9   0   14.50    1.10
  -7   9   0   14.30    1.10
   6  -9   0   36.50    1.90
   6  -9   0   37.40    2.10
  -6   9   0   35.40    2.00
  -6   9   0   35.80    2.00
   5  -9   0   12.70    1.00
   5  -9   0   12.40    0.80
  -5   9   0   11.50    0.90
  -5   9   0   11.90    0.70
  -5   9   0   12.50    1.00
   4  -9   0  143.99    6.70
   4  -9   0  142.89    6.80
  -4   9   0  132.89    6.80
  -4   9   0  142.89    6.80
  -4   9   0  139.19    6.70
   3  -9   0   53.09    2.60
   3  -9   0   51.69    2.70
  -3   9   0   52.59    2.70
  -3   9   0   53.29    2.70
  -3   9   0   53.99    2.60
   2  -9   0   23.10    1.30
   2  -9   0   25.90    1.40
  -2   9   0   22.30    1.40
  -2   9   0   24.70    1.30
  -2   9   0   23.40    1.40
   1  -9   0    7.10    0.60
   1  -9   0    7.50    0.70
  -1   9   0    7.40    0.70
  -1   9   0    5.50    0.50
  -1   9   0    5.40    0.60
   0  -9   0   33.50    1.80
   0   9   0   36.60    1.80
   0   9   0   33.10    1.80
  -1  -9   0    4.20    0.50
   1   9   0    3.90    0.50
  -2  -9   0    2.00    0.50
   2   9   0    2.90    0.60
  -3  -9   0    3.90    0.50
   3   9   0    3.90    0.70
  -4  -9   0    0.70    0.40
   4   9   0    0.50    0.70
  -5  -9   0    8.80    0.80
   5   9   0   10.10    1.00
  -6  -9   0   16.30    1.20
   6   9   0   17.60    1.50
  10 -10   0    2.30    1.00
  10 -10   0    1.80    0.50
 -10  10   0    2.00    0.90
 -10  10   0    1.50    0.80
   9 -10   0    1.90    0.80
   9 -10   0    3.00    0.50
  -9  10   0    1.80    0.70
  -9  10   0    2.20    0.70
   8 -10   0    0.30    0.70
  -8  10   0   -0.10    0.60
  -8  10   0    0.30    0.50
   7 -10   0    1.00    0.60
  -7  10   0    0.30    0.50
  -7  10   0    0.20    0.50
   6 -10   0   -0.30    0.60
   6 -10   0    0.10    0.30
  -6  10   0    0.10    0.40
  -6  10   0    0.00    0.50
   5 -10   0   14.40    1.10
   5 -10   0   14.40    0.90
  -5  10   0   12.70    1.10
  -5  10   0   11.80    1.00
  -5  10   0   12.50    0.70
   4 -10   0   44.00    2.20
   4 -10   0   43.40    2.30
  -4  10   0   43.90    2.10
  -4  10   0   38.50    2.20
  -4  10   0   45.10    2.30
   3 -10   0   33.30    1.90
   3 -10   0   33.10    1.80
  -3  10   0   34.50    1.90
  -3  10   0   33.70    1.70
  -3  10   0   31.70    1.80
   2 -10   0   34.90    1.90
   2 -10   0   35.40    2.00
  -2  10   0   36.90    1.90
  -2  10   0   34.80    1.90
  -2  10   0   35.70    2.00
  -1  10   0   13.00    1.00
  -1  10   0   16.10    1.00
   0  10   0    0.30    0.40
   0  10   0   -0.30    0.50
  -1 -10   0    4.60    0.60
   1  10   0    2.80    0.60
  -2 -10   0    0.60    0.50
   2  10   0    0.30    0.50
  -3 -10   0    2.70    0.60
   3  10   0    2.00    0.70
  -4 -10   0    3.30    0.60
   4  10   0    4.50    0.80
  -5 -10   0    3.00    0.70
   5  10   0    3.10    1.10
   9 -11   0   26.60    1.50
   9 -11   0   27.70    2.00
  -9  11   0   27.40    1.90
  -9  11   0   25.60    1.80
   8 -11   0   -0.10    0.40
   8 -11   0   -0.20    0.80
  -8  11   0    0.00    0.70
  -8  11   0    0.30    0.70
   7 -11   0    1.00    0.70
  -7  11   0    0.60    0.60
  -7  11   0    0.80    0.60
   6 -11   0    1.00    0.60
  -6  11   0    0.60    0.60
  -6  11   0    0.30    0.60
   5 -11   0    1.10    0.40
   5 -11   0    1.30    0.70
  -5  11   0    1.30    0.60
  -5  11   0    0.90    0.30
  -5  11   0    0.50    0.60
   4 -11   0   51.59    2.70
   4 -11   0   53.49    2.50
  -4  11   0   44.90    2.60
  -4  11   0   47.50    2.50
  -4  11   0   49.30    2.60
   3 -11   0    2.40    0.70
   3 -11   0    2.60    0.50
  -3  11   0    2.60    0.60
  -3  11   0    3.20    0.70
  -3  11   0    2.90    0.40
  -2  11   0    6.60    0.60
  -2  11   0    6.40    0.70
  -1  11   0    1.80    0.50
  -1  11   0    2.50    0.50
   0  11   0   12.80    1.00
   0  11   0    9.90    1.00
   1  11   0    8.40    0.90
  -2 -11   0    4.80    0.70
   2  11   0    3.80    0.80
  -3 -11   0    3.90    0.70
   3  11   0    2.50    0.90
  -4 -11   0   -0.20    0.80
  -9  12   0   -0.10    0.90
   8 -12   0   -0.30    0.90
   8 -12   0    1.00    0.60
  -8  12   0    0.20    0.80
  -8  12   0    0.20    0.80
   7 -12   0    0.40    0.80
   7 -12   0   -0.40    0.50
  -7  12   0    0.30    0.70
  -7  12   0   -0.30    0.70
   6 -12   0    0.80    0.80
  -6  12   0    1.10    0.70
  -6  12   0    0.70    0.30
  -6  12   0    1.30    0.70
   5 -12   0   10.30    1.20
  -5  12   0    9.10    0.70
  -5  12   0    8.50    1.00
  -5  12   0   10.50    1.10
   4 -12   0    3.50    0.80
  -4  12   0    2.60    0.70
  -4  12   0    2.80    0.70
  -4  12   0    3.60    0.50
  -3  12   0    4.00    0.50
  -3  12   0    4.70    0.80
  -2  12   0    3.30    0.60
  -2  12   0    3.40    0.80
  -1  12   0    2.50    0.70
  -1  12   0    3.40    0.60
   0  12   0    2.10    0.70
   1  12   0    0.20    0.80
  -2 -12   0    0.40    0.70
   2  12   0    0.50    0.90
   7 -13   0    0.60    1.00
   7 -13   0    0.90    0.60
  -7  13   0    0.00    0.90
  -7  13   0   -0.20    0.90
   6 -13   0    0.80    0.60
   6 -13   0   -0.10    0.90
  -6  13   0    0.30    0.80
  -6  13   0    0.60    0.40
  -6  13   0    0.00    0.80
   5 -13   0    0.00    0.90
   5 -13   0    0.20    0.60
  -5  13   0    0.30    0.80
  -5  13   0    0.50    0.40
  -5  13   0    0.30    0.80
  -4  13   0    0.10    0.50
  -4  13   0    0.50    0.70
  -3  13   0    1.60    0.90
  -3  13   0    2.40    0.60
  -2  13   0    3.80    0.90
  -2  13   0    4.60    0.70
  -1  13   0    3.00    0.90
  -1  13   0    3.40    0.70
   0  13   0    0.00    0.90
   0  13  -1    5.40    1.00
  -1  13  -1   -0.40    0.90
  -1  13  -1    0.20    0.70
  -2  13  -1    6.30    0.80
  -2  13  -1    6.20    1.10
  -3  13  -1    0.20    0.50
  -3  13  -1   -0.10    0.70
  -4  13  -1    0.20    0.80
  -4  13  -1    0.10    0.50
  -5  13  -1    1.90    0.80
  -5  13  -1    1.90    0.50
  -5  13  -1    3.20    0.90
   5 -13   1    2.80    0.70
   5 -13   1    3.80    1.00
  -6  13  -1    5.50    1.00
  -6  13  -1    5.30    0.50
  -6  13  -1    6.70    1.00
   6 -13   1    5.30    1.10
   6 -13   1    4.00    0.70
  -7  13  -1    4.10    1.00
  -7  13  -1    4.30    1.00
   7 -13   1    4.50    1.10
   7 -13   1    5.60    0.80
   2  12  -1    1.70    0.90
  -2 -12   1    1.50    0.80
   1  12  -1    0.90    0.80
   0  12  -1    1.60    0.70
  -1  12  -1    2.10    0.70
  -1  12  -1    3.50    0.60
  -2  12  -1    3.80    0.80
  -2  12  -1    2.80    0.60
  -3  12  -1    2.80    0.80
  -3  12  -1    3.20    0.50
  -4  12  -1   -0.10    0.60
  -4  12  -1    0.30    0.40
  -4  12  -1   -0.10    0.60
   4 -12   1    0.40    0.70
   4 -12   1    0.30    0.50
  -5  12  -1    0.20    0.60
  -5  12  -1   -0.10    0.70
  -5  12  -1    0.70    0.30
   5 -12   1    1.20    0.70
   5 -12   1    0.80    0.50
  -6  12  -1    1.10    0.70
  -6  12  -1    1.00    0.30
  -6  12  -1    1.60    0.70
   6 -12   1    0.70    0.80
   6 -12   1    1.20    0.50
  -7  12  -1    0.90    0.80
  -7  12  -1    1.00    0.80
   7 -12   1    0.70    0.80
   7 -12   1    0.00    0.50
  -8  12  -1    4.10    0.90
  -8  12  -1    4.90    0.90
   8 -12   1    4.40    0.70
   8 -12   1    4.20    1.00
  -4 -11   1   -0.20    0.60
   3  11  -1    2.60    0.80
  -3 -11   1    2.40    0.60
   2  11  -1    2.00    0.80
  -2 -11   1    2.40    0.60
   1  11  -1    8.90    0.90
   0  11  -1    1.00    0.50
   0  11  -1    1.60    0.50
  -1  11  -1    1.00    0.60
  -1  11  -1    1.50    0.50
  -2  11  -1   15.10    1.00
  -2  11  -1   13.70    1.10
  -3  11  -1    0.10    0.40
  -3  11  -1    0.30    0.60
  -3  11  -1   -0.10    0.60
   3 -11   1    0.30    0.60
   3 -11   1   -0.30    0.50
  -4  11  -1   13.30    0.80
  -4  11  -1   12.10    1.00
  -4  11  -1   14.20    1.10
   4 -11   1   13.00    1.10
   4 -11   1   12.70    1.00
  -5  11  -1    2.50    0.70
  -5  11  -1    2.60    0.30
  -5  11  -1    2.80    0.70
   5 -11   1    3.60    0.50
   5 -11   1    2.60    0.70
  -6  11  -1   -0.10    0.60
  -6  11  -1   -0.30    0.50
   6 -11   1   -0.50    0.40
   6 -11   1    0.40    0.70
  -7  11  -1    4.40    0.80
  -7  11  -1    3.00    0.70
   7 -11   1    3.60    0.80
   7 -11   1    3.30    0.50
  -8  11  -1    5.00    0.80
  -8  11  -1    5.20    0.90
   8 -11   1    3.90    0.90
   8 -11   1    5.30    0.60
  -9  11  -1    5.20    1.00
  -9  11  -1    6.30    1.00
   9 -11   1    5.70    0.60
   9 -11   1    5.20    1.10
   5  10  -1    0.40    0.80
  -5 -10   1    0.30    0.60
   4  10  -1   -0.10    0.80
  -4 -10   1    0.40    0.50
   3  10  -1    1.90    0.70
  -3 -10   1    1.30    0.50
   2  10  -1    7.70    0.90
  -2 -10   1    8.50    0.80
   1  10  -1    2.40    0.60
  -1 -10   1    3.10    0.50
   0  10  -1    0.80    0.50
   0  10  -1    1.40    0.50
  -1  10  -1    0.20    0.40
  -1  10  -1    0.20    0.50
  -2  10  -1   22.00    1.40
  -2  10  -1   23.30    1.30
  -2  10  -1   23.70    1.40
   2 -10   1   23.60    1.40
  -3  10  -1    0.60    0.50
  -3  10  -1    1.00    0.50
  -3  10  -1    1.30    0.30
   3 -10   1    1.10    0.50
  -4  10  -1   10.60    0.70
  -4  10  -1   11.30    0.90
  -4  10  -1   11.20    0.90
   4 -10   1   10.30    1.00
  -5  10  -1   -0.20    0.50
  -5  10  -1    0.00    0.20
  -5  10  -1    0.00    0.50
   5 -10   1   -0.30    0.50
  -6  10  -1    0.00    0.50
  -6  10  -1   -0.10    0.50
   6 -10   1   -0.10    0.30
   6 -10   1    0.10    0.60
  -7  10  -1   -0.20    0.50
  -7  10  -1   -0.50    0.50
   7 -10   1    0.00    0.60
   7 -10   1    0.20    0.40
  -8  10  -1    0.10    0.60
  -8  10  -1    0.30    0.60
   8 -10   1   -0.30    0.70
   8 -10   1   -0.10    0.40
  -9  10  -1    0.10    0.70
  -9  10  -1    0.10    0.60
   9 -10   1   -0.10    0.40
   9 -10   1    0.10    0.80
 -10  10  -1   -0.10    0.80
  10 -10   1    0.40    0.50
  10 -10   1   -0.40    0.90
   6   9  -1    0.80    0.90
  -6  -9   1    1.40    0.60
   5   9  -1    2.60    0.80
  -5  -9   1    2.20    0.50
   4   9  -1   -0.40    0.50
  -4  -9   1    0.30    0.40
   3   9  -1   16.70    1.20
  -3  -9   1   19.60    1.20
   2   9  -1   23.80    1.50
  -2  -9   1   26.00    1.40
   1   9  -1    1.30    0.40
  -1  -9   1    0.70    0.40
   0   9  -1    7.10    0.60
   0   9  -1    5.10    0.60
   0  -9   1    5.10    0.60
  -1   9  -1    5.80    0.50
  -1   9  -1    3.80    0.50
  -1   9  -1    3.50    0.50
   1  -9   1    5.40    0.60
  -2   9  -1    7.10    0.70
  -2   9  -1    8.20    0.60
  -2   9  -1    7.20    0.60
   2  -9   1    7.30    0.70
  -3   9  -1    9.80    0.70
  -3   9  -1    9.70    0.80
  -3   9  -1    9.60    0.70
   3  -9   1    9.70    0.70
   3  -9   1    9.60    0.90
  -4   9  -1   43.30    2.10
  -4   9  -1   44.10    2.20
  -4   9  -1   41.30    2.20
   4  -9   1   40.30    2.30
   4  -9   1   41.90    2.10
  -5   9  -1   68.39    3.60
  -5   9  -1   71.59    3.40
  -5   9  -1   72.49    3.60
   5  -9   1   70.49    3.60
  -6   9  -1    4.70    0.60
  -6   9  -1    6.50    0.70
   6  -9   1    5.60    0.70
  -7   9  -1    0.10    0.50
  -7   9  -1   -0.10    0.50
   7  -9   1    0.10    0.30
   7  -9   1    0.30    0.60
  -8   9  -1    2.20    0.60
  -8   9  -1    2.40    0.60
   8  -9   1    2.20    0.70
   8  -9   1    2.00    0.40
  -9   9  -1   -0.20    0.60
  -9   9  -1    0.20    0.60
   9  -9   1    0.10    0.30
   9  -9   1   -0.30    0.70
 -10   9  -1   17.30    1.40
  10  -9   1   14.10    1.60
  10  -9   1   16.70    1.00
 -11   9  -1    4.30    1.00
  11  -9   1    4.40    1.20
  11  -9   1    4.30    0.60
   7   8  -1   -0.10    0.90
   7   8  -1   -0.20    0.70
   7   8  -1   -0.20    0.90
  -7  -8   1   -0.20    0.90
  -7  -8   1    0.20    0.40
   6   8  -1   12.10    1.10
   6   8  -1    7.70    1.00
   6   8  -1   12.20    1.20
  -6  -8   1   11.20    1.10
  -6  -8   1   10.30    0.80
   5   8  -1   11.40    1.10
   5   8  -1   12.60    1.00
   5   8  -1   12.20    1.10
  -5  -8   1   10.20    1.00
  -5  -8   1   10.00    0.80
   4   8  -1   -0.20    0.50
   4   8  -1    0.20    0.50
   4   8  -1    0.40    0.50
  -4  -8   1   -0.10    0.30
  -4  -8   1   -0.20    0.60
   3   8  -1    4.00    0.50
   3   8  -1    3.10    0.50
   3   8  -1    3.60    0.50
  -3  -8   1    2.80    0.60
  -3  -8   1    3.70    0.50
   2   8  -1    0.10    0.40
   2   8  -1   -0.10    0.40
   2   8  -1    0.10    0.40
  -2  -8   1    0.00    0.30
   1   8  -1    8.10    0.60
   1   8  -1    6.60    0.70
  -1  -8   1    6.90    0.60
   0   8  -1    7.70    0.60
   0   8  -1    6.70    0.60
   0  -8   1    6.80    0.60
  -1   8  -1    5.30    0.50
  -1   8  -1    4.60    0.40
  -1   8  -1    5.10    0.50
   1  -8   1    4.20    0.40
   1  -8   1    6.20    0.60
  -2   8  -1   18.80    1.00
  -2   8  -1   18.90    1.10
  -2   8  -1   17.90    1.10
   2  -8   1   19.40    1.10
   2  -8   1   19.60    1.10
  -3   8  -1    1.10    0.40
  -3   8  -1    1.40    0.30
  -3   8  -1    1.20    0.40
   3  -8   1    0.90    0.30
   3  -8   1    0.80    0.40
  -4   8  -1    1.90    0.40
  -4   8  -1    2.50    0.30
  -4   8  -1    2.80    0.50
   4  -8   1    2.40    0.30
   4  -8   1    3.20    0.50
  -5   8  -1   68.79    3.50
  -5   8  -1   69.69    3.30
  -5   8  -1   68.39    3.50
   5  -8   1   69.79    3.40
   5  -8   1   71.69    3.50
  -6   8  -1   21.10    1.30
  -6   8  -1   19.70    1.30
   6  -8   1   23.70    1.40
  -7   8  -1    3.20    0.60
  -7   8  -1    2.90    0.60
   7  -8   1    3.00    0.40
   7  -8   1    3.30    0.60
  -8   8  -1    1.50    0.50
  -8   8  -1    1.30    0.50
   8  -8   1    1.20    0.30
   8  -8   1    2.30    0.60
  -9   8  -1    3.60    0.70
  -9   8  -1    3.60    0.70
   9  -8   1    4.60    0.40
   9  -8   1    3.50    0.80
 -10   8  -1    2.30    0.80
  10  -8   1    1.60    0.40
  10  -8   1    2.40    0.90
 -11   8  -1   11.00    1.20
  11  -8   1    9.50    0.80
  11  -8   1   10.90    1.30
   7   7  -1    2.70    0.80
   7   7  -1    3.40    0.60
   7   7  -1    2.50    0.80
  -7  -7   1    1.40    0.40
  -7  -7   1    2.70    0.90
   6   7  -1    0.20    0.60
   6   7  -1    0.10    0.50
   6   7  -1    0.50    0.50
  -6  -7   1    0.20    0.40
  -6  -7   1   -0.10    0.60
   5   7  -1   10.80    0.80
   5   7  -1    7.90    0.90
  -5  -7   1    9.20    0.90
  -5  -7   1    9.30    0.70
   4   7  -1    6.70    0.60
   4   7  -1    6.40    0.70
  -4  -7   1    7.40    0.70
  -4  -7   1    6.60    0.60
   3   7  -1   19.40    1.10
   3   7  -1   22.40    1.20
  -3  -7   1   20.30    1.20
  -3  -7   1   18.60    1.10
   2   7  -1   28.20    1.50
   2   7  -1   29.80    1.50
   2   7  -1   30.30    1.50
  -2  -7   1   27.60    1.50
  -2  -7   1   28.50    1.50
   1   7  -1    1.50    0.30
   1   7  -1    2.20    0.30
   1   7  -1    1.40    0.30
   1   7  -1    1.50    0.30
  -1  -7   1    1.70    0.30
  -1  -7   1    1.30    0.30
   0   7  -1    9.30    0.70
   0   7  -1   10.30    0.70
   0   7  -1   10.50    0.70
   0   7  -1    9.40    0.70
   0   7  -1   10.70    0.60
   0  -7   1    9.50    0.70
   0  -7   1   10.10    0.70
   0  -7   1    9.60    0.60
  -1   7  -1  128.29    6.10
  -1   7  -1  124.39    6.10
  -1   7  -1  124.89    6.10
   1  -7   1  125.79    6.10
   1  -7   1  130.09    6.10
   1  -7   1  130.29    6.10
  -2   7  -1   13.10    0.80
  -2   7  -1   15.50    0.90
  -2   7  -1   13.70    0.90
   2  -7   1   15.50    0.90
   2  -7   1   15.30    0.80
  -3   7  -1   37.60    2.00
  -3   7  -1   36.70    1.90
  -3   7  -1   38.60    2.00
   3  -7   1   41.60    2.00
   3  -7   1   42.70    2.00
  -4   7  -1   50.89    2.50
  -4   7  -1   50.19    2.40
  -4   7  -1   47.80    2.60
   4  -7   1   50.49    2.50
   4  -7   1   52.99    2.60
  -5   7  -1  219.78   10.70
  -5   7  -1  223.88   10.60
   5  -7   1  221.68   10.60
   5  -7   1  225.38   10.70
  -6   7  -1    0.10    0.40
  -6   7  -1   -0.20    0.30
   6  -7   1    0.10    0.40
  -7   7  -1   96.59    4.60
  -7   7  -1   94.39    4.70
   7  -7   1   92.99    4.50
   7  -7   1   94.29    4.70
  -8   7  -1    9.00    0.90
  -8   7  -1   10.70    0.90
   8  -7   1   11.30    1.00
   8  -7   1   10.60    0.60
  -9   7  -1    0.30    0.50
  -9   7  -1    0.00    0.50
   9  -7   1    0.20    0.30
   9  -7   1    0.00    0.60
 -10   7  -1    0.50    0.60
  10  -7   1    0.60    0.30
  10  -7   1    0.10    0.70
 -11   7  -1    0.30    0.80
  11  -7   1    0.80    0.90
  11  -7   1    0.20    0.30
   8   6  -1   -0.10    0.50
   8   6  -1    0.70    0.80
   8   6  -1    0.40    0.80
  -8  -6   1    0.30    0.80
   7   6  -1    0.10    0.70
   7   6  -1    0.30    0.50
  -7  -6   1    0.80    0.70
   6   6  -1   11.60    1.00
   6   6  -1   12.50    0.90
  -6  -6   1   13.70    1.10
  -6  -6   1   12.70    0.80
   5   6  -1   35.70    1.90
   5   6  -1   35.80    1.80
  -5  -6   1   33.80    1.80
  -5  -6   1   37.00    1.90
   4   6  -1    7.80    0.60
   4   6  -1    6.70    0.60
  -4  -6   1    8.60    0.80
  -4  -6   1    7.70    0.60
   3   6  -1   19.30    1.10
   3   6  -1   20.20    1.10
  -3  -6   1   18.00    1.10
  -3  -6   1   19.70    1.00
   2   6  -1    5.50    0.50
   2   6  -1    6.30    0.50
   2   6  -1    4.90    0.50
  -2  -6   1    5.10    0.50
  -2  -6   1    4.40    0.40
   1   6  -1    0.40    0.20
   1   6  -1    0.00    0.20
   1   6  -1    0.20    0.20
   1   6  -1    0.50    0.30
   1   6  -1    0.30    0.20
  -1  -6   1    0.10    0.20
  -1  -6   1    0.40    0.20
  -1  -6   1    0.30    0.20
   0   6  -1   20.40    1.00
   0   6  -1   20.10    1.10
   0   6  -1   20.90    1.10
   0   6  -1   19.60    1.00
   0   6  -1   17.90    1.10
   0  -6   1   19.40    1.00
   0  -6   1   19.40    1.10
   0  -6   1   21.00    1.10
   0  -6   1   20.20    1.00
  -1   6  -1    0.80    0.30
  -1   6  -1    0.50    0.30
  -1   6  -1    0.40    0.20
  -1   6  -1    0.40    0.20
  -1   6  -1    0.40    0.20
   1  -6   1    0.80    0.20
   1  -6   1    0.60    0.20
   1  -6   1    0.40    0.30
  -2   6  -1   31.10    1.60
  -2   6  -1   29.60    1.50
  -2   6  -1   29.60    1.60
   2  -6   1   31.60    1.60
   2  -6   1   28.90    1.50
   2  -6   1   31.80    1.50
  -3   6  -1   56.39    2.70
  -3   6  -1   55.29    2.80
  -3   6  -1   53.39    2.80
  -3   6  -1   58.89    2.70
   3  -6   1   58.09    2.70
   3  -6   1   57.29    2.80
  -4   6  -1   -0.20    0.30
  -4   6  -1    0.10    0.10
  -4   6  -1    0.10    0.10
  -4   6  -1   -0.10    0.20
   4  -6   1    0.00    0.20
   4  -6   1    0.10    0.30
  -5   6  -1    0.30    0.30
  -5   6  -1   -0.20    0.30
   5  -6   1    0.10    0.20
   5  -6   1    0.20    0.30
  -6   6  -1  474.85   22.40
  -6   6  -1  464.95   22.40
   6  -6   1  475.65   22.40
  -7   6  -1   94.09    4.70
  -7   6  -1   97.59    4.80
   7  -6   1   95.89    4.60
   7  -6   1   98.09    4.80
  -8   6  -1   34.30    1.80
  -8   6  -1   28.60    1.70
   8  -6   1   32.80    1.60
   8  -6   1   34.90    1.90
  -9   6  -1    4.20    0.60
   9  -6   1    5.90    0.80
   9  -6   1    4.50    0.40
 -10   6  -1    8.40    0.90
  10  -6   1    9.90    1.00
 -11   6  -1    1.30    0.70
  11  -6   1    0.70    0.80
   9   5  -1    0.60    0.90
   9   5  -1    0.80    0.60
   9   5  -1    0.70    0.90
  -9  -5   1    0.60    0.90
   8   5  -1   -0.20    0.60
   8   5  -1   -0.10    0.40
  -8  -5   1    0.10    0.70
   7   5  -1    0.20    0.50
   7   5  -1   -0.30    0.40
  -7  -5   1    0.20    0.60
   6   5  -1    0.50    0.30
   6   5  -1    0.20    0.40
  -6  -5   1    0.70    0.20
  -6  -5   1    0.60    0.50
   5   5  -1   -0.10    0.40
   5   5  -1   -0.10    0.30
  -5  -5   1    0.00    0.20
  -5  -5   1    0.00    0.40
   4   5  -1   16.90    1.00
   4   5  -1   16.50    0.90
  -4  -5   1   16.60    0.90
  -4  -5   1   16.50    1.00
   3   5  -1    0.90    0.30
   3   5  -1    0.80    0.20
  -3  -5   1    0.70    0.20
  -3  -5   1    0.50    0.30
   2   5  -1   44.20    2.10
   2   5  -1   44.90    2.10
   2   5  -1   42.80    2.20
  -2  -5   1   40.80    2.10
  -2  -5   1   45.20    2.20
  -2  -5   1   41.80    2.10
   1   5  -1  164.08    7.90
   1   5  -1  170.58    7.90
   1   5  -1  169.68    7.90
   1   5  -1  164.98    8.00
  -1  -5   1  164.28    7.90
  -1  -5   1  168.28    7.90
  -1  -5   1  166.18    7.90
   0   5  -1    2.80    0.30
   0   5  -1    2.70    0.30
   0   5  -1    1.80    0.30
   0   5  -1    2.50    0.30
   0   5  -1    2.40    0.30
   0  -5   1    2.50    0.20
   0  -5   1    2.60    0.30
   0  -5   1    2.20    0.20
   0  -5   1    2.60    0.30
  -1   5  -1  172.88    8.30
  -1   5  -1  179.48    8.30
  -1   5  -1  172.48    8.30
  -1   5  -1  170.68    8.30
  -1   5  -1  180.58    8.30
   1  -5   1  173.08    8.30
   1  -5   1  180.18    8.30
   1  -5   1  171.78    8.30
  -2   5  -1    0.20    0.10
  -2   5  -1    0.00    0.20
  -2   5  -1    0.20    0.20
   2  -5   1    0.20    0.10
   2  -5   1    0.00    0.20
   2  -5   1    0.20    0.20
  -3   5  -1    2.10    0.20
  -3   5  -1    1.80    0.20
  -3   5  -1    1.80    0.30
  -3   5  -1    1.50    0.20
  -3   5  -1    1.50    0.30
   3  -5   1    1.50    0.20
   3  -5   1    1.70    0.30
  -4   5  -1    1.20    0.30
  -4   5  -1    1.60    0.20
  -4   5  -1    1.70    0.30
   4  -5   1    1.40    0.20
   4  -5   1    1.50    0.20
   4  -5   1    1.10    0.30
  -5   5  -1   24.00    1.20
  -5   5  -1   21.90    1.30
  -5   5  -1   24.10    1.20
   5  -5   1   22.60    1.10
   5  -5   1   22.70    1.30
   5  -5   1   22.70    1.20
  -6   5  -1   28.50    1.30
  -6   5  -1   25.10    1.40
  -6   5  -1   24.60    1.40
   6  -5   1   23.40    1.40
  -7   5  -1    2.90    0.50
  -7   5  -1    2.70    0.50
  -7   5  -1    2.70    0.40
   7  -5   1    2.80    0.50
   7  -5   1    2.60    0.20
  -8   5  -1    0.20    0.40
  -8   5  -1    0.40    0.40
   8  -5   1    0.20    0.50
   8  -5   1    0.40    0.20
  -9   5  -1   10.10    0.90
   9  -5   1   12.30    1.10
 -10   5  -1    2.90    0.60
  10  -5   1    1.80    0.60
  10  -5   1    2.90    0.80
 -11   5  -1    5.00    0.90
  11  -5   1    6.80    1.00
   9   4  -1   12.10    1.00
   9   4  -1   13.30    1.30
  -9  -4   1   13.50    1.30
   8   4  -1   -0.10    0.40
   8   4  -1   -0.40    0.50
  -8  -4   1    0.00    0.60
   7   4  -1   -0.30    0.50
   7   4  -1   -0.30    0.30
  -7  -4   1   -0.20    0.50
   6   4  -1    5.80    0.60
   6   4  -1    6.20    0.50
  -6  -4   1    6.80    0.70
  -6  -4   1    5.90    0.40
   5   4  -1    1.00    0.30
   5   4  -1    0.60    0.20
  -5  -4   1    0.90    0.40
  -5  -4   1    0.80    0.20
   4   4  -1    2.40    0.40
   4   4  -1    2.70    0.30
  -4  -4   1    2.00    0.30
  -4  -4   1    1.90    0.20
   3   4  -1    5.80    0.40
   3   4  -1    5.00    0.40
  -3  -4   1    5.40    0.40
  -3  -4   1    4.20    0.50
   2   4  -1  107.59    4.90
   2   4  -1  103.89    4.90
   2   4  -1  100.69    4.90
  -2  -4   1  103.59    4.90
  -2  -4   1  104.59    4.90
  -2  -4   1   97.59    4.90
   1   4  -1    1.20    0.20
   1   4  -1    1.40    0.20
   1   4  -1    1.20    0.20
   1   4  -1    1.10    0.20
  -1  -4   1    1.40    0.20
  -1  -4   1    1.00    0.20
  -1  -4   1    0.80    0.20
   0   4  -1   99.49    4.70
   0   4  -1  102.49    4.70
   0   4  -1   98.09    4.70
   0   4  -1   97.59    4.70
   0   4  -1   95.59    4.70
   0  -4   1  100.79    4.70
   0  -4   1   98.89    4.70
   0  -4   1   99.19    4.70
   0  -4   1  100.29    4.70
  -1   4  -1   46.60    2.30
  -1   4  -1   47.60    2.30
  -1   4  -1   44.00    2.30
  -1   4  -1   48.20    2.30
  -1   4  -1   48.10    2.20
   1  -4   1   47.60    2.30
   1  -4   1   46.80    2.30
   1  -4   1   46.30    2.30
  -2   4  -1    0.70    0.20
  -2   4  -1    0.80    0.10
  -2   4  -1    0.80    0.10
  -2   4  -1    1.00    0.20
   2  -4   1    0.60    0.10
   2  -4   1    0.90    0.20
  -3   4  -1   43.80    2.30
  -3   4  -1   46.90    2.20
  -3   4  -1   48.50    2.30
  -3   4  -1   48.30    2.20
   3  -4   1   46.30    2.20
   3  -4   1   44.90    2.30
   3  -4   1   46.40    2.20
  -4   4  -1   34.90    1.80
  -4   4  -1   35.70    1.70
  -4   4  -1   36.50    1.70
   4  -4   1   34.30    1.70
   4  -4   1   33.40    1.70
   4  -4   1   31.40    1.70
  -5   4  -1    0.30    0.20
  -5   4  -1    0.40    0.20
  -5   4  -1    0.40    0.20
   5  -4   1    0.20    0.30
   5  -4   1    0.20    0.10
  -6   4  -1    4.90    0.50
  -6   4  -1    4.70    0.40
  -6   4  -1    4.90    0.50
   6  -4   1    3.80    0.50
   6  -4   1    3.80    0.30
   6  -4   1    4.10    0.30
  -7   4  -1   16.60    1.00
  -7   4  -1   19.00    1.00
  -7   4  -1   17.90    1.10
   7  -4   1   19.00    1.10
  -8   4  -1   16.90    1.10
  -8   4  -1   19.20    1.10
   8  -4   1   18.60    1.20
  -9   4  -1   30.10    1.70
  -9   4  -1   29.10    1.70
   9  -4   1   34.10    1.80
   9  -4   1   30.30    1.70
 -10   4  -1    0.30    0.60
 -10   4  -1    0.80    0.60
  10  -4   1    0.10    0.60
 -11   4  -1    0.40    0.70
  11  -4   1   -0.20    0.70
  10   3  -1    3.20    0.60
  10   3  -1    4.10    1.00
 -10  -3   1    3.00    0.90
   9   3  -1    0.20    0.40
   9   3  -1    0.00    0.70
  -9  -3   1   -0.50    0.60
   8   3  -1    0.70    0.60
   8   3  -1    0.50    0.30
  -8  -3   1    0.50    0.50
   7   3  -1   -0.10    0.50
   7   3  -1    0.00    0.30
  -7  -3   1    0.10    0.40
   6   3  -1    4.90    0.60
   6   3  -1    3.30    0.30
  -6  -3   1    3.20    0.50
   5   3  -1   27.90    1.60
   5   3  -1   30.80    1.50
  -5  -3   1   30.70    1.60
  -5  -3   1   30.90    1.50
   4   3  -1    2.40    0.30
   4   3  -1    3.10    0.30
  -4  -3   1    3.10    0.30
  -4  -3   1    2.90    0.20
  -4  -3   1    2.00    0.30
   3   3  -1   12.50    0.70
   3   3  -1   14.30    0.70
  -3  -3   1   12.40    0.70
  -3  -3   1   13.90    0.70
  -3  -3   1   12.00    0.80
   2   3  -1  207.78    9.90
   2   3  -1  221.28    9.90
   2   3  -1  197.88    9.90
  -2  -3   1  209.58    9.90
  -2  -3   1  207.68    9.90
   1   3  -1  246.58   11.60
   1   3  -1  236.98   11.70
   1   3  -1  249.88   11.70
   1   3  -1  255.67   11.70
  -1  -3   1  243.88   11.70
  -1  -3   1  247.58   11.60
  -1  -3   1  243.48   11.70
  -1  -3   1  247.68   11.70
   0   3  -1   53.29    2.60
   0   3  -1   54.39    2.60
   0   3  -1   54.89    2.60
   0   3  -1   53.29    2.60
   0   3  -1   53.89    2.60
   0  -3   1   54.59    2.60
   0  -3   1   53.99    2.60
   0  -3   1   54.09    2.60
   0  -3   1   53.39    2.60
  -1   3  -1  126.39    6.00
  -1   3  -1  126.69    6.00
  -1   3  -1  136.09    6.10
  -1   3  -1  129.79    6.10
   1  -3   1  123.39    6.00
   1  -3   1  125.49    6.10
   1  -3   1  126.59    6.10
  -2   3  -1  158.98    7.50
  -2   3  -1  161.88    7.60
  -2   3  -1  161.48    7.50
  -2   3  -1  161.88    7.60
  -2   3  -1  159.88    7.50
   2  -3   1  155.38    7.50
   2  -3   1  157.08    7.60
  -3   3  -1   26.90    1.40
  -3   3  -1   29.70    1.40
  -3   3  -1   28.30    1.40
   3  -3   1   28.10    1.30
   3  -3   1   26.80    1.30
   3  -3   1   26.70    1.40
  -4   3  -1   27.20    1.30
  -4   3  -1   26.80    1.30
  -4   3  -1   26.80    1.30
   4  -3   1   25.80    1.20
   4  -3   1   23.80    1.30
   4  -3   1   25.50    1.30
  -5   3  -1    4.60    0.40
  -5   3  -1    5.10    0.40
  -5   3  -1    5.20    0.40
   5  -3   1    4.00    0.50
  -6   3  -1    0.00    0.30
  -6   3  -1    0.00    0.30
  -6   3  -1   -0.10    0.20
   6  -3   1    0.10    0.30
  -7   3  -1    2.80    0.40
  -7   3  -1    2.80    0.40
   7  -3   1    2.90    0.50
  -8   3  -1    6.40    0.70
  -8   3  -1    5.50    0.60
   8  -3   1    6.70    0.70
   8  -3   1    6.60    0.60
  -9   3  -1   30.50    1.80
  -9   3  -1   32.80    1.80
   9  -3   1   32.50    1.80
   9  -3   1   32.70    1.60
 -10   3  -1   25.90    1.60
 -10   3  -1   25.90    1.60
  10  -3   1   26.70    1.60
 -11   3  -1    1.10    0.70
 -11   3  -1    0.70    0.70
  11  -3   1    0.70    0.80
  10   2  -1    2.30    0.50
  10   2  -1    1.90    0.80
 -10  -2   1    3.00    0.80
   9   2  -1   12.10    0.80
   9   2  -1   12.30    1.00
  -9  -2   1   11.10    1.10
   8   2  -1    0.00    0.30
   8   2  -1    0.00    0.50
  -8  -2   1   -0.10    0.50
   7   2  -1   19.40    1.20
   7   2  -1   18.10    1.00
  -7  -2   1   18.40    1.20
   6   2  -1    4.40    0.50
   6   2  -1    3.60    0.30
  -6  -2   1    4.00    0.50
   5   2  -1    0.60    0.30
   5   2  -1    0.40    0.20
  -5  -2   1    0.30    0.30
   4   2  -1    1.60    0.20
   4   2  -1    1.70    0.30
   4   2  -1    1.20    0.20
  -4  -2   1    1.90    0.20
  -4  -2   1    1.40    0.30
  -4  -2   1    2.00    0.20
   3   2  -1   22.80    1.20
   3   2  -1   23.40    1.20
  -3  -2   1   24.30    1.20
  -3  -2   1   22.80    1.20
  -3  -2   1   24.80    1.20
   2   2  -1  215.28   10.20
   2   2  -1  209.88   10.20
  -2  -2   1  214.78   10.20
  -2  -2   1  220.58   10.20
   1   2  -1 1771.72   82.09
   1   2  -1 1786.32   82.19
   1   2  -1 1707.43   82.09
  -1  -2   1 1741.23   82.09
  -1  -2   1 1698.13   82.09
   0   2  -1  238.58   11.40
   0   2  -1  244.28   11.40
   0   2  -1  237.28   11.40
   0   2  -1  243.48   11.40
   0   2  -1  240.98   11.40
   0  -2   1  239.68   11.40
   0  -2   1  242.48   11.40
   0  -2   1  244.08   11.40
   0  -2   1  236.08   11.40
  -1   2  -1   23.10    1.10
  -1   2  -1   22.90    1.10
  -1   2  -1   23.00    1.10
  -1   2  -1   22.30    1.10
   1  -2   1   24.20    1.10
   1  -2   1   22.70    1.10
  -2   2  -1    3.20    0.20
  -2   2  -1    2.80    0.20
  -2   2  -1    2.80    0.20
  -2   2  -1    3.00    0.20
  -2   2  -1    2.90    0.20
   2  -2   1    2.40    0.20
   2  -2   1    2.40    0.20
   2  -2   1    2.60    0.20
  -3   2  -1   30.90    1.50
  -3   2  -1   32.00    1.50
  -3   2  -1   31.80    1.50
   3  -2   1   31.00    1.50
   3  -2   1   29.10    1.50
  -4   2  -1    8.70    0.50
  -4   2  -1    8.30    0.50
  -4   2  -1    8.90    0.50
   4  -2   1    7.00    0.50
  -5   2  -1    7.50    0.50
  -5   2  -1    6.80    0.50
  -5   2  -1    6.80    0.50
   5  -2   1    6.40    0.50
  -6   2  -1    6.50    0.50
  -6   2  -1    6.80    0.50
   6  -2   1    5.70    0.50
  -7   2  -1   10.10    0.70
  -7   2  -1   11.20    0.70
   7  -2   1   10.90    0.70
   7  -2   1   10.80    0.80
  -8   2  -1    4.20    0.50
  -8   2  -1    3.70    0.50
   8  -2   1    4.30    0.60
   8  -2   1    4.00    0.60
   8  -2   1    3.70    0.30
  -9   2  -1   10.70    0.90
  -9   2  -1   10.60    0.90
   9  -2   1   11.40    1.00
   9  -2   1   11.90    0.70
 -10   2  -1    9.30    0.90
 -10   2  -1    7.60    0.80
  10  -2   1    7.40    0.90
  10  -2   1    7.70    0.60
 -11   2  -1    1.10    0.70
  11  -2   1    0.80    0.80
  11  -2   1    1.10    0.40
  11   1  -1   30.80    2.20
  11   1  -1   30.90    2.00
  11   1  -1   26.70    1.90
 -11  -1   1   32.20    2.60
  10   1  -1    5.40    0.90
  10   1  -1    6.70    0.60
 -10  -1   1    5.20    0.80
   9   1  -1    0.50    0.60
   9   1  -1    0.30    0.30
  -9  -1   1    0.40    0.50
   8   1  -1    0.40    0.50
   8   1  -1    0.00    0.20
  -8  -1   1    0.10    0.50
   7   1  -1   33.60    1.60
   7   1  -1   33.60    1.80
  -7  -1   1   32.50    1.80
   6   1  -1    3.80    0.30
   6   1  -1    4.20    0.50
  -6  -1   1    4.70    0.50
   5   1  -1   22.20    1.20
   5   1  -1   23.90    1.20
   5   1  -1   22.30    1.10
   5   1  -1   22.00    1.10
  -5  -1   1   24.30    1.20
   4   1  -1   18.70    1.00
   4   1  -1   19.10    1.00
   4   1  -1   19.50    1.00
   4   1  -1   19.00    1.00
  -4  -1   1   20.60    1.10
  -4  -1   1   21.10    1.00
   3   1  -1   57.59    2.80
   3   1  -1   57.89    2.70
   3   1  -1   55.29    2.70
  -3  -1   1   60.99    2.70
  -3  -1   1   56.09    2.80
   2   1  -1   72.09    3.40
   2   1  -1   69.89    3.40
  -2  -1   1   67.19    3.40
  -2  -1   1   72.69    3.40
  -2  -1   1   73.19    3.40
   1   1  -1  894.61   42.60
   1   1  -1  930.21   42.70
  -1  -1   1  893.31   42.70
  -1  -1   1  900.01   42.70
   0   1  -1  236.88   11.20
   0   1  -1  234.98   11.20
   0   1  -1  237.78   11.20
   0   1  -1  241.88   11.20
   0  -1   1  234.08   11.20
   0  -1   1  238.48   11.20
   0  -1   1  242.08   11.20
  -1   1  -1   29.00    1.40
  -1   1  -1   28.10    1.40
  -1   1  -1   29.80    1.30
   1  -1   1   28.10    1.30
   1  -1   1   26.60    1.40
  -2   1  -1  138.19    6.60
  -2   1  -1  139.69    6.60
  -2   1  -1  142.29    6.60
   2  -1   1  135.09    6.50
   2  -1   1  140.59    6.60
   2  -1   1  137.19    6.60
  -3   1  -1   12.40    0.70
  -3   1  -1   12.70    0.70
  -3   1  -1   12.40    0.70
   3  -1   1   12.50    0.60
   3  -1   1   12.50    0.70
  -4   1  -1    0.70    0.20
  -4   1  -1    0.70    0.20
   4  -1   1    0.50    0.10
   4  -1   1    0.50    0.20
   4  -1   1    0.50    0.10
  -5   1  -1    0.50    0.20
  -5   1  -1    0.60    0.20
   5  -1   1    0.60    0.10
   5  -1   1    0.60    0.10
   5  -1   1    0.70    0.20
   5  -1   1    0.90    0.30
  -6   1  -1    1.00    0.30
  -6   1  -1    1.00    0.30
   6  -1   1    1.10    0.30
   6  -1   1    0.90    0.10
   6  -1   1    0.70    0.30
   6  -1   1    1.00    0.20
  -7   1  -1    0.30    0.30
  -7   1  -1    0.30    0.40
   7  -1   1    0.00    0.20
   7  -1   1    0.00    0.40
   7  -1   1    0.30    0.40
  -8   1  -1    0.10    0.40
  -8   1  -1    0.60    0.40
   8  -1   1    0.30    0.40
   8  -1   1    0.30    0.20
  -9   1  -1    5.40    0.60
   9  -1   1    6.20    0.80
   9  -1   1    4.50    0.40
 -10   1  -1    2.60    0.70
  10  -1   1    2.40    0.40
  10  -1   1    1.90    0.70
 -11   1  -1    0.00    0.70
  11  -1   1    0.30    0.80
  11  -1   1   -0.40    0.40
  11   0  -1    7.80    1.10
  11   0  -1    7.50    0.70
 -11   0   1    7.40    1.00
  10   0  -1   24.40    1.60
  10   0  -1   25.30    1.30
 -10   0   1   24.70    1.60
   9   0  -1    6.80    0.50
   9   0  -1    5.50    0.80
  -9   0   1    6.70    0.70
   8   0  -1   -0.10    0.20
   8   0  -1    0.20    0.40
  -8   0   1    0.40    0.40
   7   0  -1   59.89    2.90
   7   0  -1   62.69    3.00
  -7   0   1   59.59    3.00
   6   0  -1   61.29    3.00
   6   0  -1   59.29    2.90
   6   0  -1   59.69    2.90
   6   0  -1   59.79    3.00
  -6   0   1   63.29    3.00
  -6   0   1   63.09    3.00
   5   0  -1    1.20    0.20
   5   0  -1    1.20    0.10
   5   0  -1    1.10    0.30
  -5   0   1    0.80    0.30
  -5   0   1    1.30    0.20
  -5   0   1    1.70    0.30
   4   0  -1   14.30    0.80
   4   0  -1   13.60    0.70
   4   0  -1   13.60    0.80
   4   0  -1   14.40    0.70
  -4   0   1   15.30    0.80
  -4   0   1   15.90    0.80
  -4   0   1   15.70    0.80
   3   0  -1    6.60    0.40
  -3   0   1    6.90    0.40
  -3   0   1    7.00    0.40
  -3   0   1    7.00    0.40
   2   0  -1   35.60    1.70
  -2   0   1   35.80    1.70
  -2   0   1   37.20    1.70
  -2   0   1   35.80    1.70
   1   0  -1  107.09    5.10
   1   0  -1  105.29    5.00
   1   0  -1  104.39    5.00
  -1   0   1  108.79    5.00
  -1   0   1  106.09    5.00
  -1   0   1  108.69    5.10
  -1   0  -1  695.23   32.60
  -1   0  -1  716.93   32.60
  -1   0  -1  690.63   32.60
   1   0   1  684.53   32.60
   1   0   1  665.33   32.60
  -2   0  -1  124.79    5.70
  -2   0  -1  121.29    5.70
  -2   0  -1  116.79    5.80
  -2   0  -1  121.79    5.80
   2   0   1  122.39    5.80
   2   0   1  118.09    5.70
   2   0   1  122.19    5.70
   2   0   1  122.79    5.80
  -3   0  -1    7.40    0.40
  -3   0  -1    7.70    0.40
   3   0   1    6.30    0.40
   3   0   1    7.20    0.40
   3   0   1    6.50    0.40
   3   0   1    6.70    0.40
  -4   0  -1   99.29    4.70
  -4   0  -1   99.99    4.70
   4   0   1   95.99    4.70
   4   0   1   98.19    4.70
   4   0   1  101.89    4.70
   4   0   1   95.19    4.70
  -5   0  -1    6.60    0.50
  -5   0  -1    7.60    0.50
   5   0   1    7.40    0.40
   5   0   1    7.00    0.50
   5   0   1    6.90    0.40
   5   0   1    5.90    0.50
  -6   0  -1   -0.10    0.30
  -6   0  -1    0.00    0.30
   6   0   1    0.10    0.30
   6   0   1   -0.10    0.30
   6   0   1    0.00    0.10
  -7   0  -1    0.60    0.40
   7   0   1    0.50    0.20
   7   0   1    0.90    0.40
  -8   0  -1    7.40    0.70
   8   0   1    6.80    0.70
   8   0   1    7.10    0.50
  -9   0  -1    2.90    0.60
   9   0   1    2.50    0.30
   9   0   1    3.40    0.70
 -10   0  -1    4.50    0.80
  10   0   1    3.90    0.80
  10   0   1    4.70    0.50
 -11   0  -1   19.60    1.60
  11   0   1   22.70    1.70
  11   0   1   22.50    1.30
  11  -1  -1    4.40    0.50
  11  -1  -1    3.40    0.90
 -11   1   1    2.70    0.80
  10  -1  -1    0.70    0.60
  10  -1  -1    1.20    0.30
 -10   1   1    1.40    0.60
   9  -1  -1    9.10    0.90
   9  -1  -1    9.10    0.60
  -9   1   1    8.70    0.90
   8  -1  -1   13.80    0.90
   8  -1  -1   13.10    0.70
  -8   1   1   11.40    0.90
   7  -1  -1   28.10    1.50
   7  -1  -1   27.30    1.50
  -7   1   1   29.70    1.50
  -7   1   1   29.50    1.50
  -7   1   1   28.10    1.50
   6  -1  -1   27.20    1.50
   6  -1  -1   28.30    1.50
  -6   1   1   29.30    1.50
  -6   1   1   29.70    1.50
  -6   1   1   30.00    1.50
   5  -1  -1  134.09    6.60
   5  -1  -1  134.39    6.60
  -5   1   1  143.29    6.60
  -5   1   1  135.19    6.60
  -5   1   1  139.59    6.60
   4  -1  -1  352.76   16.60
  -4   1   1  357.36   16.60
  -4   1   1  342.37   16.60
  -4   1   1  347.47   16.60
  -3   1   1   34.10    1.70
  -3   1   1   35.30    1.70
  -3   1   1   34.70    1.70
  -2   1   1    8.20    0.40
  -2   1   1    8.30    0.40
  -2   1   1    8.10    0.40
   1  -1  -1  233.28   11.00
   1  -1  -1  224.18   11.00
  -1   1   1  233.58   11.00
  -1   1   1  235.88   11.00
  -1   1   1  234.58   11.00
   0  -1  -1   13.80    0.70
   0  -1  -1   13.60    0.70
   0  -1  -1   13.20    0.70
   0   1   1   14.20    0.70
   0   1   1   13.80    0.70
  -1  -1  -1  168.48    7.90
  -1  -1  -1  168.28    7.90
   1   1   1  162.78    7.90
   1   1   1  163.88    7.90
   1   1   1  174.58    7.90
  -2  -1  -1 3595.14  178.78
  -2  -1  -1 3763.62  178.78
  -2  -1  -1 3833.82  178.88
   2   1   1 3717.93  178.78
   2   1   1 4037.60  178.88
   2   1   1 3794.42  178.88
  -3  -1  -1  276.37   13.60
  -3  -1  -1  282.87   13.60
  -3  -1  -1  297.77   13.60
   3   1   1  301.37   13.60
   3   1   1  280.67   13.60
   3   1   1  286.87   13.60
   3   1   1  286.27   13.60
  -4  -1  -1   13.90    0.80
   4   1   1   14.40    0.70
   4   1   1   12.10    0.70
   4   1   1   14.40    0.70
   4   1   1   13.90    0.80
  -5  -1  -1    0.20    0.20
   5   1   1    0.00    0.10
   5   1   1    0.10    0.20
   5   1   1   -0.20    0.30
  -6  -1  -1    0.40    0.30
   6   1   1    0.00    0.30
   6   1   1    0.30    0.20
  -7  -1  -1    3.70    0.50
   7   1   1    3.80    0.50
   7   1   1    3.90    0.40
  -8  -1  -1    1.90    0.50
   8   1   1    1.80    0.30
   8   1   1    1.00    0.50
  -9  -1  -1    2.20    0.50
   9   1   1    2.00    0.60
   9   1   1    3.20    0.40
 -10  -1  -1    5.80    0.90
  10   1   1    7.20    0.90
  10   1   1    7.20    0.60
  11  -2  -1    0.50    0.80
 -11   2   1   -0.20    0.70
  10  -2  -1    6.20    0.80
 -10   2   1    8.00    0.80
   9  -2  -1   21.60    1.40
  -9   2   1   20.50    1.30
  -9   2   1   23.70    1.40
   8  -2  -1    1.30    0.40
  -8   2   1    1.20    0.40
  -8   2   1    1.20    0.40
  -8   2   1    1.00    0.40
   7  -2  -1   41.80    2.10
   7  -2  -1   38.80    2.10
  -7   2   1   43.50    2.10
  -7   2   1   44.10    2.10
  -7   2   1   41.20    2.10
   6  -2  -1   24.90    1.30
   6  -2  -1   24.60    1.40
  -6   2   1   25.50    1.40
  -6   2   1   26.30    1.30
  -6   2   1   26.40    1.30
  -5   2   1   16.80    0.90
  -5   2   1   18.20    0.90
  -5   2   1   16.30    0.90
  -4   2   1   12.80    0.70
  -4   2   1   13.00    0.70
  -4   2   1   14.10    0.70
  -3   2   1    2.20    0.20
  -3   2   1    2.70    0.30
  -3   2   1    2.60    0.20
   2  -2  -1    3.70    0.20
   2  -2  -1    4.10    0.20
   2  -2  -1    3.90    0.20
  -2   2   1    4.10    0.20
  -2   2   1    4.20    0.30
  -2   2   1    4.70    0.30
   1  -2  -1  881.01   42.10
  -1   2   1  899.01   42.10
  -1   2   1  906.01   42.10
  -1   2   1  887.11   42.10
   0  -2  -1    0.30    0.10
   0  -2  -1    0.30    0.10
   0  -2  -1    0.40    0.10
   0   2   1    0.20    0.10
   0   2   1    0.50    0.10
   0   2   1    0.30    0.10
   0   2   1    0.40    0.10
  -1  -2  -1 9486.65  454.85
  -1  -2  -1 9647.33  454.75
  -1  -2  -1 9444.96  454.75
   1   2   1 9999.00  454.75
  -2  -2  -1  378.96   17.80
  -2  -2  -1  371.56   17.80
   2   2   1  359.66   17.80
   2   2   1  375.36   17.80
   2   2   1  395.66   17.80
  -3  -2  -1  291.67   13.30
  -3  -2  -1  277.17   13.30
  -3  -2  -1  275.37   13.30
   3   2   1  275.07   13.30
   3   2   1  272.87   13.30
   3   2   1  291.97   13.30
  -4  -2  -1   76.49    3.40
  -4  -2  -1   69.89    3.40
  -4  -2  -1   67.99    3.50
   4   2   1   67.79    3.50
   4   2   1   68.29    3.40
   4   2   1   73.49    3.40
  -5  -2  -1   22.00    1.30
   5   2   1   24.70    1.30
   5   2   1   25.00    1.20
  -6  -2  -1   44.30    2.20
   6   2   1   41.20    2.10
   6   2   1   42.50    2.20
  -7  -2  -1   24.40    1.50
   7   2   1   27.30    1.40
   7   2   1   27.40    1.50
  -8  -2  -1   -0.10    0.50
   8   2   1    0.60    0.50
   8   2   1    0.20    0.30
  -9  -2  -1    5.00    0.80
   9   2   1    4.10    0.70
   9   2   1    4.30    0.50
 -10  -2  -1    5.30    0.90
  10   2   1    4.80    0.60
  10   2   1    5.60    1.00
  11  -3  -1    0.40    0.70
  11  -3  -1   -0.30    0.70
 -11   3   1   -0.20    0.70
  10  -3  -1   15.90    1.20
 -10   3   1   15.70    1.20
 -10   3   1   17.60    1.20
   9  -3  -1   48.70    2.50
  -9   3   1   47.30    2.50
  -9   3   1   46.10    2.50
   8  -3  -1  100.49    4.90
   8  -3  -1  102.79    4.90
  -8   3   1  102.19    4.90
  -8   3   1   96.09    4.90
  -8   3   1  100.19    4.90
   7  -3  -1    6.50    0.60
  -7   3   1    5.00    0.60
  -7   3   1    5.30    0.50
  -7   3   1    5.70    0.50
   6  -3  -1    4.90    0.50
  -6   3   1    4.90    0.50
  -6   3   1    5.20    0.40
  -6   3   1    4.70    0.40
  -5   3   1   16.00    0.80
  -5   3   1   14.40    0.90
  -5   3   1   15.20    0.80
  -4   3   1   27.40    1.50
  -4   3   1   29.70    1.40
  -4   3   1   29.30    1.40
   3  -3  -1   37.10    1.80
   3  -3  -1   38.80    1.80
   3  -3  -1   37.50    1.80
  -3   3   1   37.70    1.80
  -3   3   1   38.30    1.90
  -3   3   1   38.70    1.90
   2  -3  -1   38.20    1.80
   2  -3  -1   37.60    1.80
  -2   3   1   37.50    1.90
  -2   3   1   38.00    1.80
  -2   3   1   37.80    1.80
  -2   3   1   38.40    1.80
   1  -3  -1  102.39    5.00
  -1   3   1  106.19    5.00
  -1   3   1  105.39    5.00
  -1   3   1  107.29    5.00
   0  -3  -1  149.99    7.00
   0   3   1  146.89    7.00
   0   3   1  147.09    7.00
   0   3   1  145.99    7.00
   0   3   1  150.18    7.00
  -1  -3  -1   33.40    1.70
  -1  -3  -1   35.20    1.70
  -1  -3  -1   33.10    1.70
   1   3   1   34.20    1.70
   1   3   1   34.70    1.70
   1   3   1   36.30    1.70
   1   3   1   34.90    1.70
  -2  -3  -1    5.30    0.40
  -2  -3  -1    5.50    0.40
   2   3   1    5.70    0.30
   2   3   1    6.70    0.40
   2   3   1    5.30    0.40
  -3  -3  -1 1032.20   48.80
  -3  -3  -1 1016.00   48.90
   3   3   1 1092.99   48.80
   3   3   1 1028.00   48.80
   3   3   1 1004.60   48.90
  -4  -3  -1   48.30    2.30
  -4  -3  -1   46.70    2.30
   4   3   1   43.60    2.30
   4   3   1   48.90    2.30
  -5  -3  -1   10.20    0.70
  -5  -3  -1   10.60    0.60
   5   3   1   10.70    0.60
   5   3   1   10.30    0.70
  -6  -3  -1   40.30    2.10
   6   3   1   39.10    2.10
   6   3   1   38.30    1.90
  -7  -3  -1    0.00    0.40
   7   3   1    0.20    0.50
   7   3   1    0.20    0.30
  -8  -3  -1    7.70    0.80
   8   3   1    8.20    0.90
   8   3   1    7.80    0.70
  -9  -3  -1    5.50    0.90
   9   3   1    6.50    0.60
   9   3   1    6.80    0.90
 -10  -3  -1    2.40    1.40
  10   3   1    1.00    1.00
  10   3   1    1.30    0.60
  11  -4  -1    5.40    0.90
 -11   4   1    5.30    0.80
  10  -4  -1    5.40    0.80
 -10   4   1    3.70    0.70
 -10   4   1    4.80    0.70
   9  -4  -1   27.60    1.60
   9  -4  -1   26.40    1.50
  -9   4   1   26.00    1.50
  -9   4   1   28.30    1.50
  -9   4   1   23.20    1.50
   8  -4  -1  210.88   10.10
  -8   4   1  218.68   10.10
  -8   4   1  207.68   10.10
  -8   4   1  204.68   10.10
   7  -4  -1   47.40    2.50
  -7   4   1   48.00    2.50
  -7   4   1   49.90    2.40
  -7   4   1   50.59    2.50
  -6   4   1   84.39    4.30
  -6   4   1   89.89    4.20
  -6   4   1   87.09    4.20
  -5   4   1    5.80    0.40
  -5   4   1    5.60    0.50
  -5   4   1    5.20    0.40
   4  -4  -1    5.40    0.40
   4  -4  -1    5.20    0.30
   4  -4  -1    5.40    0.30
  -4   4   1    6.30    0.40
  -4   4   1    6.00    0.50
  -4   4   1    6.30    0.40
   3  -4  -1   68.09    3.20
   3  -4  -1   65.59    3.20
   3  -4  -1   66.19    3.20
  -3   4   1   69.09    3.20
  -3   4   1   65.59    3.30
  -3   4   1   68.49    3.30
  -3   4   1   69.19    3.20
   2  -4  -1    2.10    0.20
  -2   4   1    2.50    0.20
  -2   4   1    2.10    0.30
  -2   4   1    2.00    0.20
   1  -4  -1   13.10    0.70
   1  -4  -1   14.40    0.70
   1  -4  -1   13.10    0.70
  -1   4   1   14.10    0.70
  -1   4   1   13.80    0.70
  -1   4   1   14.20    0.70
  -1   4   1   13.00    0.70
   0  -4  -1   34.50    1.70
   0  -4  -1   34.70    1.70
   0  -4  -1   34.60    1.70
   0   4   1   35.10    1.70
   0   4   1   35.30    1.70
   0   4   1   36.60    1.70
   0   4   1   35.80    1.70
  -1  -4  -1    0.10    0.20
  -1  -4  -1    0.10    0.10
  -1  -4  -1    0.10    0.20
   1   4   1    0.00    0.20
   1   4   1    0.00    0.20
   1   4   1    0.00    0.10
   1   4   1    0.00    0.20
  -2  -4  -1  212.68   10.20
  -2  -4  -1  211.88   10.20
  -2  -4  -1  209.88   10.20
   2   4   1  209.78   10.20
   2   4   1  218.98   10.20
   2   4   1  221.38   10.20
   2   4   1  220.28   10.20
  -3  -4  -1   73.39    3.70
  -3  -4  -1   75.09    3.60
   3   4   1   76.09    3.70
   3   4   1   78.89    3.70
  -4  -4  -1    6.10    0.50
  -4  -4  -1    7.30    0.50
   4   4   1    7.10    0.60
   4   4   1    8.60    0.50
  -5  -4  -1   12.20    0.70
  -5  -4  -1   11.70    0.80
   5   4   1   12.40    0.70
   5   4   1   12.50    0.80
  -6  -4  -1    1.00    0.20
  -6  -4  -1    1.00    0.40
   6   4   1    1.00    0.40
   6   4   1    1.20    0.30
  -7  -4  -1    5.50    0.70
   7   4   1    4.40    0.50
   7   4   1    4.30    0.60
  -8  -4  -1    0.40    0.60
   8   4   1    0.90    0.40
   8   4   1    1.70    0.70
  -9  -4  -1    1.20    0.80
   9   4   1    0.80    0.70
   9   4   1    1.50    0.50
  11  -5  -1    0.40    0.70
 -11   5   1    0.50    0.70
  10  -5  -1   14.00    1.20
  10  -5  -1   14.40    1.30
 -10   5   1   15.40    1.10
 -10   5   1   16.60    1.20
   9  -5  -1    3.20    0.70
  -9   5   1    3.30    0.60
  -9   5   1    4.80    0.70
   8  -5  -1    9.50    0.90
  -8   5   1    8.90    0.70
  -8   5   1    9.60    0.80
   7  -5  -1  140.79    6.70
  -7   5   1  138.49    6.70
  -7   5   1  133.09    6.70
  -7   5   1  139.89    6.60
   6  -5  -1    6.30    0.40
   6  -5  -1    6.40    0.50
   6  -5  -1    6.40    0.40
  -6   5   1    8.20    0.50
  -6   5   1    7.30    0.60
  -6   5   1    7.40    0.50
   5  -5  -1    8.60    0.50
   5  -5  -1    7.80    0.50
   5  -5  -1    8.10    0.50
  -5   5   1   10.10    0.60
  -5   5   1    8.90    0.50
  -5   5   1    9.20    0.60
   4  -5  -1   14.70    0.70
   4  -5  -1   14.20    0.70
   4  -5  -1   13.40    0.70
  -4   5   1   15.30    0.80
  -4   5   1   12.90    0.80
   3  -5  -1   63.79    3.10
  -3   5   1   67.19    3.10
  -3   5   1   61.19    3.20
  -3   5   1   65.39    3.10
  -3   5   1   68.69    3.20
   2  -5  -1    6.50    0.40
   2  -5  -1    6.20    0.40
  -2   5   1    5.70    0.40
  -2   5   1    7.00    0.40
  -2   5   1    6.00    0.50
   1  -5  -1   13.30    0.70
   1  -5  -1   12.60    0.70
   1  -5  -1   13.50    0.70
  -1   5   1   12.70    0.70
  -1   5   1   13.70    0.70
  -1   5   1   14.20    0.70
  -1   5   1   12.60    0.70
   0  -5  -1   11.40    0.60
   0  -5  -1   11.60    0.60
   0  -5  -1   10.50    0.60
   0   5   1   11.70    0.70
   0   5   1   10.70    0.60
   0   5   1   12.00    0.70
   0   5   1   12.30    0.60
  -1  -5  -1   26.60    1.40
  -1  -5  -1   26.20    1.40
  -1  -5  -1   28.50    1.40
   1   5   1   27.50    1.40
   1   5   1   27.80    1.40
   1   5   1   27.90    1.40
   1   5   1   28.60    1.40
  -2  -5  -1    3.90    0.40
  -2  -5  -1    3.80    0.40
   2   5   1    4.10    0.40
   2   5   1    4.20    0.40
   2   5   1    3.80    0.40
   2   5   1    4.70    0.40
  -3  -5  -1   30.70    1.50
  -3  -5  -1   26.40    1.50
   3   5   1   30.60    1.50
   3   5   1   29.00    1.50
  -4  -5  -1   45.70    2.20
  -4  -5  -1   43.50    2.30
   4   5   1   48.70    2.40
   4   5   1   45.50    2.30
  -5  -5  -1    0.80    0.20
  -5  -5  -1    1.00    0.40
   5   5   1    0.60    0.40
   5   5   1    0.20    0.30
  -6  -5  -1    9.70    0.80
  -6  -5  -1    8.30    0.60
   6   5   1    7.30    0.70
   6   5   1    8.50    0.70
  -7  -5  -1    3.30    0.60
   7   5   1    2.10    0.40
   7   5   1    2.30    0.60
  -8  -5  -1    1.90    0.70
   8   5   1    2.50    0.50
   8   5   1    1.80    0.70
  -9  -5  -1    2.30    1.00
   9   5   1    1.80    0.60
   9   5   1    1.60    0.90
  11  -6  -1    8.60    1.00
 -11   6   1    7.00    0.90
  10  -6  -1    1.00    0.70
 -10   6   1    1.50    0.60
 -10   6   1    0.90    0.60
   9  -6  -1    0.40    0.60
  -9   6   1    0.60    0.50
  -9   6   1    1.20    0.50
   8  -6  -1    0.50    0.50
  -8   6   1    0.80    0.50
  -8   6   1    0.60    0.40
   7  -6  -1   92.19    4.60
   7  -6  -1   93.99    4.40
  -7   6   1   90.89    4.50
  -7   6   1   92.29    4.60
   6  -6  -1    1.10    0.20
  -6   6   1    1.00    0.30
  -6   6   1    1.10    0.40
   5  -6  -1    5.60    0.40
  -5   6   1    7.20    0.50
  -5   6   1    5.80    0.50
   4  -6  -1   32.10    1.60
  -4   6   1   32.00    1.50
  -4   6   1   31.70    1.60
  -4   6   1   31.40    1.50
  -4   6   1   31.00    1.70
   3  -6  -1   35.10    1.70
  -3   6   1   32.20    1.80
  -3   6   1   36.20    1.70
  -3   6   1   33.80    1.70
  -3   6   1   34.40    1.70
   2  -6  -1   18.10    0.90
   2  -6  -1   18.20    0.90
  -2   6   1   16.20    0.90
  -2   6   1   17.40    0.90
  -2   6   1   17.40    1.00
   1  -6  -1    0.20    0.20
   1  -6  -1    0.20    0.20
   1  -6  -1    0.10    0.20
  -1   6   1    0.10    0.20
  -1   6   1    0.00    0.20
  -1   6   1    0.00    0.20
  -1   6   1    0.20    0.20
   0  -6  -1    2.70    0.30
   0  -6  -1    2.70    0.30
   0  -6  -1    2.90    0.30
   0   6   1    2.90    0.40
   0   6   1    3.30    0.30
   0   6   1    3.40    0.40
   0   6   1    3.20    0.30
  -1  -6  -1   31.60    1.50
  -1  -6  -1   27.60    1.50
  -1  -6  -1   29.00    1.50
   1   6   1   28.80    1.50
   1   6   1   27.00    1.50
   1   6   1   30.30    1.50
   1   6   1   30.10    1.50
  -2  -6  -1   -0.10    0.20
  -2  -6  -1    0.20    0.30
   2   6   1    0.30    0.30
   2   6   1    0.00    0.30
   2   6   1    0.20    0.20
  -3  -6  -1   27.60    1.60
  -3  -6  -1   29.90    1.50
   3   6   1   29.50    1.60
   3   6   1   30.20    1.50
  -4  -6  -1   62.09    3.10
  -4  -6  -1   66.59    3.20
   4   6   1   61.59    3.10
   4   6   1   62.79    3.20
  -5  -6  -1   13.10    1.00
  -5  -6  -1   11.20    0.70
   5   6   1   12.90    0.90
   5   6   1   11.90    0.80
  -6  -6  -1    0.30    0.50
  -6  -6  -1    0.30    0.30
   6   6   1    0.10    0.40
   6   6   1    0.20    0.50
  -7  -6  -1    0.20    0.30
  -7  -6  -1    0.70    0.70
   7   6   1    0.20    0.60
   7   6   1    0.20    0.50
  -8  -6  -1    1.20    0.80
   8   6   1    0.70    0.60
   8   6   1    1.50    0.90
  11  -7  -1   24.10    1.80
 -11   7   1   22.20    1.70
 -11   7   1   23.50    1.60
  10  -7  -1    9.60    1.00
 -10   7   1    8.90    0.90
 -10   7   1    8.30    0.90
   9  -7  -1    4.50    0.70
  -9   7   1    6.30    0.70
  -9   7   1    4.40    0.70
   8  -7  -1    0.00    0.50
   8  -7  -1    0.00    0.20
  -8   7   1    0.10    0.50
  -8   7   1   -0.10    0.40
   7  -7  -1   34.10    1.70
   7  -7  -1   34.30    1.90
  -7   7   1   34.50    1.90
  -7   7   1   34.50    1.80
   6  -7  -1   39.50    2.00
  -6   7   1   41.00    2.20
  -6   7   1   42.50    2.10
   5  -7  -1   78.29    3.80
  -5   7   1   78.09    3.90
  -5   7   1   78.79    3.80
   4  -7  -1   12.90    0.70
  -4   7   1   11.90    0.90
  -4   7   1   13.20    0.80
  -4   7   1   13.10    0.70
   3  -7  -1    2.60    0.30
  -3   7   1    2.80    0.30
  -3   7   1    2.10    0.40
  -3   7   1    1.90    0.20
   2  -7  -1    0.10    0.20
  -2   7   1    0.20    0.20
  -2   7   1    0.00    0.30
  -2   7   1    0.10    0.30
   1  -7  -1   10.70    0.60
   1  -7  -1    9.20    0.70
  -1   7   1    9.10    0.70
  -1   7   1    8.50    0.60
  -1   7   1    9.00    0.60
   0  -7  -1    1.10    0.30
   0  -7  -1    0.90    0.30
   0  -7  -1    0.60    0.30
   0   7   1    0.60    0.30
   0   7   1    0.90    0.30
   0   7   1    0.80    0.30
   0   7   1    0.60    0.30
  -1  -7  -1    2.30    0.30
  -1  -7  -1    2.40    0.40
   1   7   1    2.70    0.40
   1   7   1    2.70    0.40
   1   7   1    2.90    0.40
  -2  -7  -1   -0.10    0.30
  -2  -7  -1    0.10    0.30
   2   7   1   -0.10    0.30
   2   7   1    0.60    0.30
  -3  -7  -1    0.60    0.40
  -3  -7  -1    0.40    0.30
   3   7   1    0.30    0.40
   3   7   1    0.00    0.30
  -4  -7  -1  104.49    5.00
  -4  -7  -1   99.19    4.90
   4   7   1  105.29    4.90
   4   7   1   95.69    5.00
  -5  -7  -1   57.09    2.70
  -5  -7  -1   49.30    2.60
   5   7   1   48.80    2.70
   5   7   1   52.69    2.60
  -6  -7  -1    0.60    0.30
  -6  -7  -1    0.50    0.70
   6   7   1    0.60    0.60
   6   7   1    0.20    0.50
  -7  -7  -1    2.10    0.90
  -7  -7  -1    2.00    0.40
   7   7   1    1.90    0.60
   7   7   1    3.00    0.90
  11  -8  -1   13.30    1.40
 -11   8   1   11.00    1.20
  10  -8  -1    0.90    0.80
  10  -8  -1    0.80    0.30
 -10   8   1    0.50    0.70
 -10   8   1    1.50    0.70
   9  -8  -1    5.00    0.80
  -9   8   1    4.10    0.70
  -9   8   1    5.30    0.80
   8  -8  -1    1.70    0.30
   8  -8  -1    1.10    0.60
  -8   8   1    1.00    0.60
  -8   8   1    0.70    0.50
   7  -8  -1   13.30    1.10
   7  -8  -1   14.20    0.80
  -7   8   1   13.70    1.00
  -7   8   1   14.20    1.10
   6  -8  -1  292.57   13.80
  -6   8   1  288.27   13.90
  -6   8   1  290.67   13.90
   5  -8  -1   57.09    2.80
  -5   8   1   55.79    2.80
  -5   8   1   57.09    2.90
  -5   8   1   56.89    2.70
   4  -8  -1    0.20    0.30
  -4   8   1    0.20    0.40
  -4   8   1    0.00    0.20
  -4   8   1    0.00    0.30
   3  -8  -1    0.40    0.30
  -3   8   1    1.00    0.40
  -3   8   1    0.60    0.20
  -3   8   1    0.70    0.40
   2  -8  -1   18.90    1.00
  -2   8   1   17.90    1.10
  -2   8   1   20.10    1.00
  -2   8   1   17.20    1.10
   1  -8  -1    9.30    0.70
  -1   8   1    9.20    0.60
  -1   8   1    8.50    0.70
  -1   8   1    8.00    0.60
   0  -8  -1   -0.10    0.30
   0   8   1    0.20    0.30
   0   8   1    0.20    0.30
  -1  -8  -1    1.70    0.40
   1   8   1    1.50    0.40
   1   8   1    2.30    0.50
  -2  -8  -1    0.00    0.40
   2   8   1    0.10    0.40
  -3  -8  -1    1.40    0.40
  -3  -8  -1    1.90    0.50
   3   8   1    1.40    0.50
   3   8   1    1.60    0.50
  -4  -8  -1   -0.30    0.50
  -4  -8  -1   -0.30    0.40
   4   8   1   -0.10    0.50
   4   8   1    0.00    0.50
  -5  -8  -1   45.30    2.40
  -5  -8  -1   38.10    2.10
   5   8   1   45.20    2.30
   5   8   1   41.50    2.30
  -6  -8  -1   12.60    0.90
  -6  -8  -1   13.20    1.40
   6   8   1   14.60    1.30
   6   8   1   14.60    1.20
  -7  -8  -1    2.10    0.60
   7   8   1    2.50    0.80
  11  -9  -1    2.70    0.50
  11  -9  -1    2.00    1.10
 -11   9   1    2.10    0.90
  10  -9  -1   28.10    1.50
  10  -9  -1   28.50    2.00
 -10   9   1   24.50    1.80
 -10   9   1   26.80    1.70
   9  -9  -1    3.30    0.80
  -9   9   1    3.30    0.60
  -9   9   1    2.80    0.70
   8  -9  -1    6.10    0.90
   8  -9  -1    6.00    0.50
  -8   9   1    6.20    0.80
  -8   9   1    7.40    0.80
   7  -9  -1    0.10    0.60
   7  -9  -1   -0.20    0.30
  -7   9   1    0.40    0.50
  -7   9   1   -0.10    0.50
   6  -9  -1    3.40    0.40
   6  -9  -1    3.90    0.70
  -6   9   1    3.30    0.60
  -6   9   1    3.90    0.60
   5  -9  -1   25.30    1.30
  -5   9   1   25.10    1.40
  -5   9   1   22.70    1.20
  -5   9   1   23.50    1.40
   4  -9  -1  133.89    6.40
  -4   9   1  132.69    6.40
  -4   9   1  136.59    6.50
  -4   9   1  134.59    6.50
   3  -9  -1  106.89    5.20
  -3   9   1  107.29    5.30
  -3   9   1  107.89    5.30
  -3   9   1  110.69    5.20
   2  -9  -1   -0.10    0.30
  -2   9   1    0.10    0.40
  -2   9   1    0.00    0.30
  -2   9   1    0.00    0.40
   1  -9  -1    0.30    0.30
  -1   9   1    0.20    0.40
  -1   9   1    0.10    0.30
  -1   9   1   -0.10    0.40
   0  -9  -1    0.10    0.50
   0   9   1    0.20    0.40
   0   9   1   -0.10    0.40
  -1  -9  -1   13.70    0.90
   1   9   1   12.40    0.90
  -2  -9  -1    1.00    0.40
   2   9   1    0.80    0.50
  -3  -9  -1    0.50    0.40
   3   9   1    0.30    0.50
  -4  -9  -1   13.90    1.00
   4   9   1   12.80    1.20
  -5  -9  -1   -0.30    0.40
   5   9   1    0.30    0.70
   6   9   1    2.60    1.60
  10 -10  -1    0.10    0.90
  10 -10  -1    0.70    0.50
 -10  10   1    0.50    0.80
 -10  10   1    0.70    0.80
   9 -10  -1    8.60    1.00
  -9  10   1    6.90    0.90
  -9  10   1    8.50    0.90
   8 -10  -1    4.20    0.50
   8 -10  -1    5.00    0.90
  -8  10   1    5.20    0.80
  -8  10   1    4.30    0.70
   7 -10  -1    8.30    1.00
   7 -10  -1    8.90    0.70
  -7  10   1    9.10    1.00
  -7  10   1    9.80    0.80
   6 -10  -1   -0.20    0.60
   6 -10  -1    0.10    0.30
  -6  10   1    0.00    0.50
  -6  10   1    0.50    0.50
   5 -10  -1   32.80    1.70
   5 -10  -1   32.80    1.90
  -5  10   1   31.90    1.60
  -5  10   1   34.00    1.90
  -5  10   1   33.30    1.80
   4 -10  -1    6.00    0.60
  -4  10   1    5.90    0.70
  -4  10   1    7.00    0.60
  -4  10   1    9.00    0.80
   3 -10  -1   18.00    1.20
  -3  10   1   20.30    1.20
  -3  10   1   21.40    1.30
  -3  10   1   20.00    1.10
   2 -10  -1   45.60    2.30
  -2  10   1   47.00    2.40
  -2  10   1   43.90    2.30
  -1  10   1    4.10    0.60
  -1  10   1    6.10    0.60
   0  10   1    5.30    0.60
   0  10   1    4.10    0.60
  -1 -10  -1    9.60    0.90
   1  10   1    7.90    0.80
  -2 -10  -1    9.60    0.90
   2  10   1    9.00    1.00
  -3 -10  -1    2.60    0.60
   3  10   1    2.00    0.70
  -4 -10  -1    0.90    0.60
   4  10   1    1.10    0.70
 -10  11   1    5.30    1.10
   9 -11  -1    0.20    0.90
  -9  11   1    0.50    0.80
  -9  11   1    0.00    0.80
   8 -11  -1    0.50    0.40
   8 -11  -1    0.20    0.70
  -8  11   1    0.40    0.70
  -8  11   1    0.50    0.70
   7 -11  -1    0.20    0.40
   7 -11  -1   -0.30    0.70
  -7  11   1    0.10    0.70
  -7  11   1    0.20    0.60
   6 -11  -1    9.30    1.00
   6 -11  -1    8.90    0.80
  -6  11   1    9.30    0.90
  -6  11   1    9.50    1.10
   5 -11  -1   12.90    0.90
   5 -11  -1   13.30    1.20
  -5  11   1   12.00    1.10
  -5  11   1   11.00    1.00
  -5  11   1   12.20    0.80
   4 -11  -1    3.60    0.80
   4 -11  -1    4.20    0.60
  -4  11   1    5.80    0.80
  -4  11   1    3.70    0.70
  -4  11   1    5.10    0.50
   3 -11  -1   15.60    1.20
   3 -11  -1   13.50    1.00
  -3  11   1   12.50    0.90
  -3  11   1   11.60    1.00
  -3  11   1   14.30    1.20
  -2  11   1    8.80    0.80
  -2  11   1    5.90    0.80
  -1  11   1   24.30    1.50
  -1  11   1   23.50    1.40
   0  11   1    0.20    0.50
   0  11   1    0.10    0.50
   1  11   1    6.60    0.80
  -2 -11  -1    1.00    0.60
   2  11   1    0.10    0.60
  -3 -11  -1    3.10    0.70
   3  11   1    2.80    0.90
  -9  12   1    1.30    0.90
   8 -12  -1    1.80    0.90
  -8  12   1    1.10    0.80
  -8  12   1    1.90    0.80
   7 -12  -1    8.00    1.10
   7 -12  -1    6.40    0.70
  -7  12   1    5.70    1.00
  -7  12   1    6.20    0.90
   6 -12  -1    1.30    0.80
   6 -12  -1    1.60    0.50
  -6  12   1    0.50    0.70
  -6  12   1    2.00    0.80
   5 -12  -1    1.10    0.80
   5 -12  -1    0.40    0.50
  -5  12   1    0.90    0.40
  -5  12   1    0.20    0.70
  -5  12   1    0.20    0.70
   4 -12  -1   15.10    1.30
   4 -12  -1   14.10    1.10
  -4  12   1   15.70    1.30
  -4  12   1   12.70    1.20
  -4  12   1   13.30    0.90
  -3  12   1   32.40    2.00
  -3  12   1   35.40    1.80
  -2  12   1   43.30    2.50
  -2  12   1   47.30    2.40
  -1  12   1   32.40    1.90
   0  12   1   13.30    1.10
   0  12   1    7.60    0.90
   1  12   1    1.70    0.80
  -2 -12  -1    4.60    0.80
   2  12   1    3.70    1.00
   7 -13  -1   -0.20    1.00
  -7  13   1    0.20    0.90
  -7  13   1   -0.60    0.80
   6 -13  -1    2.80    1.00
  -6  13   1    2.50    0.90
  -6  13   1    1.40    0.90
   5 -13  -1    1.30    0.90
  -5  13   1    1.30    0.80
  -5  13   1    1.40    0.50
  -5  13   1    1.70    0.80
  -4  13   1    0.20    0.50
  -4  13   1    0.20    0.80
  -3  13   1    7.80    0.70
  -3  13   1    6.40    1.00
  -2  13   1   24.00    1.50
  -1  13   1    1.20    0.80
  -1  13   1    0.50    0.70
   0  13   1    0.00    0.80
   0  13  -2    3.80    0.90
  -1  13  -2    0.50    0.70
  -1  13  -2    0.20    0.90
  -2  13  -2    7.50    0.80
  -2  13  -2    5.20    1.00
  -3  13  -2    1.60    0.80
  -3  13  -2    2.60    0.60
  -4  13  -2    1.40    0.50
  -4  13  -2    1.50    0.80
  -5  13  -2    0.20    0.80
  -5  13  -2    0.30    0.40
   5 -13   2    0.30    0.70
   5 -13   2   -0.10    0.90
  -6  13  -2    0.60    0.80
  -6  13  -2    1.20    0.40
   6 -13   2    0.70    1.00
   6 -13   2    1.20    0.70
  -7  13  -2    7.10    1.10
   7 -13   2   11.30    1.30
   7 -13   2    7.30    0.90
   2  12  -2    3.90    0.90
  -2 -12   2    2.70    0.70
   1  12  -2    1.40    0.70
   0  12  -2    4.00    0.80
  -1  12  -2    0.40    0.70
  -1  12  -2    0.50    0.50
  -2  12  -2    1.20    0.70
  -2  12  -2    0.80    0.50
  -3  12  -2    0.90    0.50
  -3  12  -2    0.80    0.70
  -4  12  -2    2.10    0.70
  -4  12  -2    1.30    0.60
  -4  12  -2    1.40    0.40
   4 -12   2    1.60    0.60
   4 -12   2    2.50    0.80
  -5  12  -2    0.80    0.70
  -5  12  -2    1.20    0.40
  -5  12  -2    1.30    0.60
   5 -12   2    1.70    0.60
   5 -12   2    1.80    0.80
  -6  12  -2    2.10    0.80
  -6  12  -2    2.30    0.80
  -6  12  -2    2.30    0.30
   6 -12   2    2.50    0.80
   6 -12   2    2.10    0.60
  -7  12  -2   -0.30    0.70
   7 -12   2   -0.20    0.50
   7 -12   2    0.30    0.80
  -8  12  -2    6.30    1.00
   8 -12   2    8.30    0.80
   8 -12   2    6.90    1.20
  -4 -11   2    0.00    0.70
   3  11  -2    0.00    0.80
  -3 -11   2    0.40    0.50
   2  11  -2    0.40    0.70
  -2 -11   2    0.60    0.60
   1  11  -2    0.60    0.60
   0  11  -2    0.00    0.60
   0  11  -2    0.70    0.50
  -1  11  -2   12.00    1.10
  -1  11  -2   13.10    1.00
  -2  11  -2    1.20    0.40
  -2  11  -2    1.60    0.60
  -3  11  -2    4.90    0.50
  -3  11  -2    2.90    0.70
  -3  11  -2    2.70    0.60
   3 -11   2    3.40    0.70
   3 -11   2    2.60    0.50
  -4  11  -2    0.60    0.30
  -4  11  -2    0.70    0.60
  -4  11  -2    0.90    0.60
   4 -11   2    0.80    0.50
   4 -11   2    0.90    0.60
  -5  11  -2    0.20    0.60
  -5  11  -2    0.20    0.30
  -5  11  -2    0.80    0.60
   5 -11   2    0.60    0.60
   5 -11   2    0.80    0.40
  -6  11  -2    8.30    0.90
  -6  11  -2    7.60    0.80
  -6  11  -2    6.50    0.50
   6 -11   2    7.80    0.70
   6 -11   2    7.20    0.90
  -7  11  -2    8.40    0.90
  -7  11  -2    7.30    0.90
   7 -11   2    8.50    0.80
   7 -11   2    5.90    0.90
  -8  11  -2    7.70    1.00
   8 -11   2    7.90    1.10
   8 -11   2    7.80    0.70
  -9  11  -2    5.60    0.90
   9 -11   2    6.30    1.10
   9 -11   2    5.30    0.70
   5  10  -2    0.20    0.90
  -5 -10   2   -0.20    0.60
   4  10  -2    1.40    0.80
  -4 -10   2    1.00    0.50
   3  10  -2    4.30    0.80
  -3 -10   2    2.80    0.50
   2  10  -2    7.30    0.90
  -2 -10   2    7.80    0.70
   1  10  -2    1.30    0.60
  -1 -10   2    1.20    0.50
   0  10  -2    8.60    0.80
   0  10  -2   11.40    0.90
  -1  10  -2    2.80    0.50
  -1  10  -2    2.70    0.50
  -2  10  -2   13.90    1.00
  -2  10  -2   16.10    1.10
  -2  10  -2   16.00    1.00
   2 -10   2   15.90    1.00
   2 -10   2   16.30    1.10
  -3  10  -2    1.60    0.50
  -3  10  -2    1.50    0.50
  -3  10  -2    1.30    0.30
   3 -10   2    1.00    0.50
   3 -10   2    1.30    0.40
  -4  10  -2   -0.10    0.40
  -4  10  -2   -0.10    0.30
  -4  10  -2    0.00    0.50
   4 -10   2    0.00    0.30
   4 -10   2    0.10    0.50
  -5  10  -2   12.50    1.00
  -5  10  -2   11.30    0.90
  -5  10  -2   11.40    0.70
   5 -10   2   12.60    1.10
   5 -10   2   13.00    0.80
  -6  10  -2    1.70    0.50
  -6  10  -2    2.30    0.60
   6 -10   2    2.50    0.40
   6 -10   2    2.30    0.70
  -7  10  -2    1.00    0.60
  -7  10  -2    1.20    0.50
   7 -10   2    1.30    0.40
   7 -10   2    0.00    0.60
  -8  10  -2    0.40    0.60
  -8  10  -2    0.30    0.60
   8 -10   2    0.30    0.40
   8 -10   2    0.80    0.70
  -9  10  -2    3.20    0.80
   9 -10   2    5.50    1.00
   9 -10   2    4.40    0.60
 -10  10  -2    1.30    0.90
  10 -10   2    0.80    1.00
  10 -10   2    1.00    0.50
   6   9  -2    1.10    0.90
  -6  -9   2    0.60    0.50
   5   9  -2    0.20    0.60
  -5  -9   2    0.10    0.50
   4   9  -2    1.40    0.70
  -4  -9   2    0.70    0.40
   3   9  -2    1.10    0.60
  -3  -9   2    0.60    0.40
   2   9  -2    6.40    0.70
  -2  -9   2    6.70    0.60
   1   9  -2    7.00    0.70
  -1  -9   2    7.80    0.70
   0   9  -2   19.20    1.30
   0   9  -2   23.60    1.30
   0  -9   2   21.80    1.30
  -1   9  -2    1.10    0.40
  -1   9  -2    1.50    0.40
  -1   9  -2    1.00    0.40
   1  -9   2    1.40    0.40
   1  -9   2    1.60    0.40
  -2   9  -2    0.70    0.40
  -2   9  -2    0.40    0.30
  -2   9  -2    0.90    0.40
   2  -9   2    0.40    0.30
   2  -9   2   -0.10    0.40
  -3   9  -2    1.60    0.40
  -3   9  -2    1.80    0.50
  -3   9  -2    2.00    0.30
   3  -9   2    1.60    0.50
   3  -9   2    0.80    0.30
  -4   9  -2    4.10    0.60
  -4   9  -2    4.20    0.40
  -4   9  -2    5.20    0.60
   4  -9   2    4.00    0.40
   4  -9   2    4.70    0.60
  -5   9  -2   18.30    1.00
  -5   9  -2   18.60    1.20
  -5   9  -2   18.50    1.20
   5  -9   2   18.70    1.10
   5  -9   2   20.80    1.30
  -6   9  -2    1.30    0.50
  -6   9  -2    2.50    0.60
   6  -9   2    2.40    0.40
   6  -9   2    2.50    0.60
  -7   9  -2   -0.10    0.50
  -7   9  -2    0.20    0.50
   7  -9   2   -0.20    0.50
   7  -9   2    0.20    0.30
  -8   9  -2   10.00    1.00
  -8   9  -2    9.40    1.00
   8  -9   2   10.10    0.70
   8  -9   2   13.20    1.10
  -9   9  -2   13.10    1.20
   9  -9   2   14.20    1.30
   9  -9   2   12.80    0.90
 -10   9  -2   21.80    1.60
  10  -9   2   22.10    1.30
  10  -9   2   22.60    1.80
   7   8  -2    4.50    0.80
   7   8  -2    3.70    1.00
   7   8  -2    3.10    0.90
  -7  -8   2    2.80    0.50
  -7  -8   2    3.90    1.00
   6   8  -2    0.40    0.70
   6   8  -2    0.30    0.60
   6   8  -2    0.30    0.70
  -6  -8   2    0.30    0.40
  -6  -8   2   -0.30    0.70
   5   8  -2    4.90    0.80
   5   8  -2    4.50    0.60
   5   8  -2    3.10    0.70
  -5  -8   2    4.70    0.70
  -5  -8   2    4.30    0.50
   4   8  -2    8.10    0.70
   4   8  -2    9.20    0.90
   4   8  -2    6.30    0.80
  -4  -8   2    8.90    0.90
  -4  -8   2    7.50    0.70
   3   8  -2    0.90    0.40
   3   8  -2    0.10    0.40
   3   8  -2    1.00    0.50
  -3  -8   2    0.70    0.50
  -3  -8   2    0.60    0.30
   2   8  -2    4.20    0.50
   2   8  -2    4.20    0.50
   2   8  -2    5.50    0.60
  -2  -8   2    4.10    0.50
   1   8  -2    0.60    0.40
   1   8  -2    0.60    0.40
  -1  -8   2    0.60    0.30
   0   8  -2   93.69    4.50
   0   8  -2   93.29    4.60
   0  -8   2   94.39    4.60
  -1   8  -2    1.90    0.40
  -1   8  -2    1.50    0.40
  -1   8  -2    1.40    0.30
   1  -8   2    1.20    0.30
   1  -8   2    1.40    0.40
  -2   8  -2    0.30    0.30
  -2   8  -2    0.20    0.20
  -2   8  -2    0.50    0.30
   2  -8   2    0.10    0.40
   2  -8   2   -0.10    0.30
  -3   8  -2   14.60    0.80
  -3   8  -2   13.10    0.90
  -3   8  -2   12.60    0.90
   3  -8   2   14.50    0.80
   3  -8   2   13.80    0.90
  -4   8  -2    6.30    0.70
  -4   8  -2    6.20    0.40
  -4   8  -2    6.80    0.60
   4  -8   2    6.00    0.70
   4  -8   2    6.20    0.50
  -5   8  -2   10.10    0.80
  -5   8  -2    8.70    0.50
  -5   8  -2    9.00    0.70
   5  -8   2    8.80    0.80
   5  -8   2   10.20    0.60
  -6   8  -2    4.80    0.60
  -6   8  -2    5.40    0.60
   6  -8   2    4.30    0.40
   6  -8   2    5.00    0.70
  -7   8  -2   29.00    1.70
  -7   8  -2   31.10    1.70
   7  -8   2   31.00    1.80
   7  -8   2   30.00    1.60
  -8   8  -2    1.40    0.50
  -8   8  -2    1.50    0.60
   8  -8   2    1.10    0.30
   8  -8   2    1.20    0.60
  -9   8  -2    0.70    0.60
   9  -8   2    0.50    0.70
   9  -8   2    0.40    0.30
 -10   8  -2    0.90    0.60
  10  -8   2    1.20    0.90
  10  -8   2    1.00    0.40
 -11   8  -2    3.10    0.90
  11  -8   2    2.90    0.50
  11  -8   2    3.70    1.10
   8   7  -2   -0.10    0.70
   7   7  -2    6.30    0.90
   7   7  -2    7.00    0.70
   7   7  -2    6.00    0.90
  -7  -7   2    6.80    0.60
  -7  -7   2    6.80    1.00
   6   7  -2    2.70    0.50
   6   7  -2    1.40    0.60
   6   7  -2    2.50    0.70
  -6  -7   2    1.40    0.70
  -6  -7   2    2.20    0.40
   5   7  -2   10.90    0.90
   5   7  -2   11.80    1.00
   5   7  -2   11.60    0.90
  -5  -7   2   11.10    1.00
  -5  -7   2   11.60    0.80
   4   7  -2   14.90    1.00
   4   7  -2   14.70    1.00
   4   7  -2   14.00    1.00
  -4  -7   2   15.00    1.00
  -4  -7   2   14.10    0.90
   3   7  -2   -0.10    0.40
   3   7  -2   -0.10    0.40
   3   7  -2    0.00    0.30
  -3  -7   2    0.00    0.30
  -3  -7   2   -0.20    0.40
   2   7  -2   15.00    0.90
   2   7  -2   14.50    0.90
   2   7  -2   15.90    0.90
  -2  -7   2   15.40    0.90
  -2  -7   2   14.30    0.90
   1   7  -2   25.30    1.30
   1   7  -2   26.80    1.30
   1   7  -2   23.70    1.30
   1   7  -2   26.70    1.40
  -1  -7   2   21.90    1.30
  -1  -7   2   25.20    1.30
   0   7  -2   18.10    1.00
   0   7  -2   19.70    1.10
   0   7  -2   18.20    1.00
   0   7  -2   18.00    1.10
   0   7  -2   21.10    1.00
   0  -7   2   19.90    1.10
   0  -7   2   20.50    1.10
   0  -7   2   16.80    1.10
  -1   7  -2    4.30    0.40
  -1   7  -2    3.70    0.40
  -1   7  -2    3.60    0.40
   1  -7   2    5.40    0.40
   1  -7   2    4.80    0.40
   1  -7   2    4.50    0.50
  -2   7  -2   12.00    0.70
  -2   7  -2   11.30    0.70
  -2   7  -2   10.10    0.80
   2  -7   2   12.10    0.80
   2  -7   2   13.10    0.70
  -3   7  -2    2.00    0.40
  -3   7  -2    2.10    0.40
  -3   7  -2    2.50    0.30
   3  -7   2    2.20    0.30
   3  -7   2    2.60    0.40
  -4   7  -2    0.10    0.30
  -4   7  -2    0.10    0.20
  -4   7  -2    0.30    0.30
   4  -7   2    0.00    0.30
   4  -7   2    0.20    0.20
  -5   7  -2   14.10    0.90
  -5   7  -2   14.50    0.90
   5  -7   2   14.20    1.00
   5  -7   2   14.00    0.80
  -6   7  -2   19.80    1.20
  -6   7  -2   20.10    1.20
   6  -7   2   18.20    1.00
   6  -7   2   19.50    1.20
  -7   7  -2   30.10    1.70
  -7   7  -2   31.60    1.80
   7  -7   2   32.10    1.80
   7  -7   2   32.30    1.60
  -8   7  -2    5.90    0.70
   8  -7   2    6.20    0.50
   8  -7   2    7.40    0.80
  -9   7  -2    1.70    0.50
   9  -7   2    1.40    0.30
   9  -7   2    2.80    0.70
 -10   7  -2    0.40    0.60
  10  -7   2    0.20    0.30
  10  -7   2   -0.40    0.70
 -11   7  -2   -0.30    0.80
  11  -7   2    0.40    0.40
  11  -7   2    0.00    1.00
   8   6  -2    0.20    0.80
   8   6  -2    0.30    0.80
   8   6  -2    0.10    0.60
  -8  -6   2    0.40    0.80
   7   6  -2    1.00    0.50
   7   6  -2    1.90    0.70
   7   6  -2    1.80    0.70
  -7  -6   2    1.00    0.70
   6   6  -2    1.80    0.50
   6   6  -2    3.50    0.70
   6   6  -2    1.90    0.40
  -6  -6   2    1.90    0.60
  -6  -6   2    2.30    0.30
   5   6  -2   10.40    0.70
   5   6  -2   10.90    0.80
   5   6  -2   10.20    0.90
  -5  -6   2    8.90    0.70
  -5  -6   2    9.60    0.90
   4   6  -2   44.10    2.30
   4   6  -2   44.50    2.30
   4   6  -2   44.60    2.20
  -4  -6   2   44.50    2.20
  -4  -6   2   44.50    2.30
   3   6  -2    4.50    0.50
   3   6  -2    5.20    0.50
   3   6  -2    5.50    0.50
  -3  -6   2    4.60    0.40
  -3  -6   2    4.50    0.50
   2   6  -2    0.30    0.30
   2   6  -2   -0.10    0.20
   2   6  -2    0.20    0.30
   2   6  -2    0.20    0.30
  -2  -6   2    0.00    0.20
  -2  -6   2    0.00    0.30
   1   6  -2   29.20    1.40
   1   6  -2   29.10    1.40
   1   6  -2   26.70    1.50
   1   6  -2   28.00    1.40
  -1  -6   2   27.20    1.40
  -1  -6   2   26.00    1.40
  -1  -6   2   28.20    1.40
  -1  -6   2   29.70    1.40
   0   6  -2  106.19    5.30
   0   6  -2  113.19    5.30
   0   6  -2  107.89    5.30
   0   6  -2  107.19    5.30
   0   6  -2  112.99    5.30
   0  -6   2  113.39    5.30
   0  -6   2  111.39    5.30
   0  -6   2  110.99    5.30
  -1   6  -2   24.20    1.40
  -1   6  -2   28.30    1.40
  -1   6  -2   26.20    1.40
  -1   6  -2   27.50    1.30
  -1   6  -2   26.10    1.40
   1  -6   2   28.20    1.40
   1  -6   2   28.70    1.40
   1  -6   2   26.10    1.40
  -2   6  -2    0.10    0.20
  -2   6  -2    0.00    0.20
  -2   6  -2    0.00    0.10
  -2   6  -2    0.00    0.20
   2  -6   2   -0.10    0.20
   2  -6   2   -0.10    0.20
   2  -6   2    0.10    0.20
  -3   6  -2   27.50    1.40
  -3   6  -2   26.20    1.30
  -3   6  -2   24.80    1.40
   3  -6   2   29.10    1.40
  -4   6  -2    1.90    0.40
  -4   6  -2    1.70    0.20
  -4   6  -2    0.80    0.30
  -4   6  -2    2.20    0.20
   4  -6   2    1.40    0.20
   4  -6   2    1.80    0.40
  -5   6  -2    0.00    0.30
  -5   6  -2    0.10    0.30
   5  -6   2    0.10    0.20
   5  -6   2    0.10    0.30
  -6   6  -2   46.00    2.40
  -6   6  -2   47.50    2.40
   6  -6   2   46.50    2.30
   6  -6   2   47.80    2.40
  -7   6  -2  129.59    6.30
  -7   6  -2  132.29    6.30
   7  -6   2  128.79    6.20
   7  -6   2  129.89    6.40
  -8   6  -2    5.90    0.60
   8  -6   2    4.30    0.40
   8  -6   2    4.70    0.70
  -9   6  -2   13.30    1.00
   9  -6   2   14.50    1.20
   9  -6   2   13.60    0.80
 -10   6  -2    5.40    0.70
  10  -6   2    5.10    0.40
  10  -6   2    4.90    0.90
 -11   6  -2    0.80    0.70
  11  -6   2    1.30    0.70
  11  -6   2    1.30    0.30
   9   5  -2    0.10    0.80
   9   5  -2    0.40    0.60
   9   5  -2    0.90    0.90
  -9  -5   2    0.30    0.80
   8   5  -2   -0.30    0.70
   8   5  -2    0.60    0.60
   8   5  -2    0.20    0.40
  -8  -5   2    0.00    0.70
   7   5  -2    2.70    0.60
   7   5  -2    2.60    0.40
   7   5  -2    3.30    0.70
  -7  -5   2    2.50    0.70
   6   5  -2    0.10    0.50
   6   5  -2    0.50    0.30
  -6  -5   2    0.10    0.50
  -6  -5   2    0.20    0.20
   5   5  -2    9.10    0.60
   5   5  -2    9.40    0.70
  -5  -5   2    8.40    0.60
  -5  -5   2    8.50    0.80
   4   5  -2    4.30    0.40
   4   5  -2    3.90    0.50
  -4  -5   2    4.00    0.40
  -4  -5   2    4.10    0.50
   3   5  -2   29.70    1.40
   3   5  -2   26.70    1.40
   3   5  -2   29.30    1.40
  -3  -5   2   26.30    1.40
  -3  -5   2   24.60    1.40
   2   5  -2    0.00    0.20
   2   5  -2    0.00    0.20
   2   5  -2    0.00    0.20
   2   5  -2    0.10    0.20
  -2  -5   2   -0.20    0.20
  -2  -5   2   -0.10    0.20
   1   5  -2   19.00    1.00
   1   5  -2   17.80    1.00
   1   5  -2   17.70    1.00
   1   5  -2   18.40    1.00
  -1  -5   2   19.80    1.00
  -1  -5   2   19.10    1.00
  -1  -5   2   19.00    1.00
  -1  -5   2   17.90    1.00
   0   5  -2    3.60    0.30
   0   5  -2    2.30    0.30
   0   5  -2    3.40    0.30
   0   5  -2    3.00    0.30
   0   5  -2    2.50    0.30
   0  -5   2    3.50    0.30
   0  -5   2    3.40    0.30
   0  -5   2    2.80    0.30
  -1   5  -2    3.50    0.30
  -1   5  -2    3.10    0.30
  -1   5  -2    3.30    0.30
  -1   5  -2    3.20    0.30
  -1   5  -2    3.90    0.30
   1  -5   2    3.60    0.30
   1  -5   2    3.10    0.30
   1  -5   2    3.30    0.40
  -2   5  -2  374.26   18.00
  -2   5  -2  373.36   18.10
  -2   5  -2  377.96   18.00
  -2   5  -2  387.66   18.10
   2  -5   2  376.46   18.10
   2  -5   2  404.76   18.00
   2  -5   2  373.06   18.00
  -3   5  -2    1.90    0.20
  -3   5  -2    1.70    0.20
  -3   5  -2    1.00    0.30
  -3   5  -2    2.00    0.30
  -3   5  -2    1.60    0.20
   3  -5   2    1.70    0.20
   3  -5   2    1.60    0.30
  -4   5  -2   21.40    1.20
  -4   5  -2   23.60    1.10
  -4   5  -2   22.50    1.10
  -4   5  -2   21.80    1.10
  -4   5  -2   23.20    1.20
   4  -5   2   22.80    1.20
   4  -5   2   21.70    1.10
   4  -5   2   20.90    1.20
  -5   5  -2    9.90    0.60
  -5   5  -2    9.10    0.50
  -5   5  -2    8.10    0.60
   5  -5   2    7.60    0.50
   5  -5   2    7.40    0.60
  -6   5  -2   50.99    2.60
  -6   5  -2   50.99    2.50
  -6   5  -2   51.69    2.60
   6  -5   2   50.29    2.50
   6  -5   2   51.09    2.60
  -7   5  -2   62.89    2.90
  -7   5  -2   59.99    3.00
   7  -5   2   57.39    2.90
   7  -5   2   59.19    3.00
  -8   5  -2  155.18    7.90
   8  -5   2  163.88    7.70
   8  -5   2  169.78    7.90
  -9   5  -2    0.70    0.50
   9  -5   2   -0.10    0.60
   9  -5   2    0.30    0.20
 -10   5  -2    1.00    0.60
  10  -5   2    1.50    0.70
  10  -5   2    1.20    0.70
  10  -5   2    1.20    0.30
 -11   5  -2    0.20    0.70
  11  -5   2    0.30    0.70
  11  -5   2    0.50    0.30
   9   4  -2   -0.60    0.80
   9   4  -2    0.00    0.50
   9   4  -2   -0.10    0.70
  -9  -4   2   -0.40    0.80
   8   4  -2    3.30    0.60
   8   4  -2    4.50    0.50
   8   4  -2    3.80    0.70
  -8  -4   2    3.10    0.70
   7   4  -2    0.30    0.50
   7   4  -2    0.20    0.30
  -7  -4   2    0.20    0.50
   6   4  -2    0.30    0.40
   6   4  -2    0.30    0.30
  -6  -4   2   -0.10    0.40
   5   4  -2    8.80    0.60
   5   4  -2   10.30    0.70
  -5  -4   2   10.00    0.60
  -5  -4   2   10.00    0.80
   4   4  -2   14.50    0.70
   4   4  -2   13.10    0.80
  -4  -4   2   13.30    0.70
  -4  -4   2   11.00    0.80
   3   4  -2   -0.10    0.20
   3   4  -2    0.00    0.20
  -3  -4   2   -0.20    0.30
  -3  -4   2    0.00    0.10
   2   4  -2   74.29    3.50
   2   4  -2   73.39    3.50
   2   4  -2   73.19    3.50
   2   4  -2   74.09    3.50
  -2  -4   2   72.89    3.50
  -2  -4   2   70.89    3.50
  -2  -4   2   70.39    3.50
   1   4  -2    1.00    0.20
   1   4  -2    0.90    0.20
   1   4  -2    1.40    0.20
   1   4  -2    0.40    0.20
  -1  -4   2    1.30    0.20
  -1  -4   2    0.80    0.20
  -1  -4   2    1.20    0.20
  -1  -4   2    1.10    0.20
   0   4  -2   37.30    1.80
   0   4  -2   33.10    1.80
   0   4  -2   37.10    1.80
   0   4  -2   37.00    1.80
   0  -4   2   38.50    1.80
   0  -4   2   37.90    1.80
   0  -4   2   37.30    1.80
  -1   4  -2    4.10    0.30
  -1   4  -2    3.70    0.30
  -1   4  -2    4.30    0.30
  -1   4  -2    4.80    0.30
  -1   4  -2    5.20    0.30
   1  -4   2    4.70    0.30
   1  -4   2    4.40    0.30
   1  -4   2    4.20    0.30
  -2   4  -2   44.70    2.20
  -2   4  -2   44.80    2.20
  -2   4  -2   46.20    2.20
  -2   4  -2   43.10    2.20
   2  -4   2   47.60    2.20
   2  -4   2   45.10    2.20
  -3   4  -2  344.57   16.70
  -3   4  -2  346.77   16.70
  -3   4  -2  363.96   16.70
  -3   4  -2  362.96   16.70
  -3   4  -2  354.76   16.70
   3  -4   2  353.56   16.70
   3  -4   2  342.77   16.70
  -4   4  -2   48.20    2.30
  -4   4  -2   48.30    2.30
  -4   4  -2   46.80    2.30
   4  -4   2   47.40    2.20
   4  -4   2   44.60    2.20
   4  -4   2   44.60    2.30
  -5   4  -2    1.30    0.30
  -5   4  -2    1.60    0.30
  -5   4  -2    1.00    0.20
   5  -4   2    1.10    0.30
   5  -4   2    1.20    0.20
   5  -4   2    1.00    0.20
  -6   4  -2    4.70    0.50
  -6   4  -2    3.50    0.40
  -6   4  -2    4.90    0.40
   6  -4   2    3.30    0.30
   6  -4   2    3.60    0.50
  -7   4  -2  316.77   15.10
  -7   4  -2  316.27   15.10
   7  -4   2  319.87   15.20
   7  -4   2  317.97   15.00
  -8   4  -2  101.89    5.00
  -8   4  -2  103.69    5.10
   8  -4   2  106.49    5.10
   8  -4   2  102.79    4.90
  -9   4  -2   31.50    1.90
  -9   4  -2   34.10    1.90
   9  -4   2   37.20    2.00
   9  -4   2   35.20    1.90
   9  -4   2   32.10    1.70
 -10   4  -2    1.90    0.60
 -10   4  -2    2.30    0.60
  10  -4   2    1.80    0.30
  10  -4   2    1.80    0.70
 -11   4  -2   10.10    1.10
  11  -4   2   11.60    1.20
  11  -4   2   12.00    0.70
  10   3  -2    1.30    0.90
  10   3  -2    1.70    0.90
  10   3  -2    1.50    0.50
 -10  -3   2    2.30    0.90
   9   3  -2    1.80    0.70
   9   3  -2    2.90    0.80
   9   3  -2    1.60    0.40
  -9  -3   2    2.50    0.70
   8   3  -2    5.00    0.70
   8   3  -2    4.50    0.50
  -8  -3   2    4.90    0.70
   7   3  -2   18.50    1.20
   7   3  -2   18.90    1.00
  -7  -3   2   17.60    1.20
   6   3  -2    7.90    0.70
   6   3  -2    7.90    0.50
  -6  -3   2    7.90    0.70
   5   3  -2    7.80    0.50
   5   3  -2    7.20    0.60
  -5  -3   2    8.10    0.50
  -5  -3   2    9.30    0.70
   4   3  -2    9.80    0.70
   4   3  -2   10.20    0.60
  -4  -3   2    9.60    0.70
  -4  -3   2   10.20    0.60
  -4  -3   2   11.70    0.60
   3   3  -2    0.90    0.20
   3   3  -2    0.60    0.20
  -3  -3   2    0.70    0.20
  -3  -3   2    0.90    0.20
  -3  -3   2    0.90    0.20
   2   3  -2    0.00    0.20
   2   3  -2    0.10    0.10
   2   3  -2    0.10    0.20
   2   3  -2    0.10    0.20
  -2  -3   2    0.20    0.10
  -2  -3   2    0.00    0.20
   1   3  -2   31.40    1.60
   1   3  -2   32.10    1.60
   1   3  -2   31.60    1.60
   1   3  -2   33.50    1.60
  -1  -3   2   31.60    1.60
  -1  -3   2   33.30    1.60
  -1  -3   2   32.70    1.60
  -1  -3   2   32.20    1.60
   0   3  -2  112.29    5.30
   0   3  -2  113.59    5.30
   0   3  -2  112.99    5.30
   0   3  -2  111.79    5.30
   0  -3   2  110.79    5.30
   0  -3   2  110.59    5.30
   0  -3   2  108.59    5.30
  -1   3  -2   16.80    0.90
  -1   3  -2   17.70    0.90
  -1   3  -2   19.00    0.90
  -1   3  -2   18.00    0.90
   1  -3   2   18.80    0.90
   1  -3   2   18.10    0.90
   1  -3   2   17.90    0.90
  -2   3  -2  125.69    6.10
  -2   3  -2  130.69    6.10
  -2   3  -2  130.59    6.10
  -2   3  -2  130.49    6.10
   2  -3   2  129.19    6.20
   2  -3   2  126.99    6.10
  -3   3  -2    6.50    0.40
  -3   3  -2    7.00    0.30
  -3   3  -2    6.60    0.40
  -3   3  -2    5.80    0.40
  -3   3  -2    7.10    0.30
   3  -3   2    6.50    0.40
   3  -3   2    6.10    0.40
   3  -3   2    5.90    0.40
  -4   3  -2    7.90    0.50
  -4   3  -2    8.90    0.50
  -4   3  -2    8.90    0.50
   4  -3   2    7.30    0.50
   4  -3   2    7.50    0.40
   4  -3   2    7.30    0.40
  -5   3  -2   19.00    0.90
  -5   3  -2   17.40    0.90
   5  -3   2   16.60    0.80
   5  -3   2   16.60    0.80
   5  -3   2   15.00    1.00
  -6   3  -2   44.70    2.10
  -6   3  -2   44.00    2.10
   6  -3   2   40.90    2.20
   6  -3   2   42.00    2.00
   6  -3   2   41.00    2.00
  -7   3  -2    0.00    0.30
  -7   3  -2   -0.40    0.40
   7  -3   2    0.00    0.40
   7  -3   2   -0.20    0.10
  -8   3  -2    4.20    0.50
  -8   3  -2    3.70    0.60
   8  -3   2    3.80    0.30
   8  -3   2    4.90    0.60
   8  -3   2    4.60    0.60
  -9   3  -2   14.70    1.00
  -9   3  -2   14.40    1.00
   9  -3   2   15.10    0.80
   9  -3   2   15.40    1.10
 -10   3  -2    3.00    0.60
 -10   3  -2    2.90    0.70
  10  -3   2    2.80    0.70
  10  -3   2    2.70    0.30
 -11   3  -2    1.30    0.70
 -11   3  -2    1.80    0.80
  11  -3   2    1.00    0.40
  11  -3   2    1.40    0.80
  10   2  -2    2.50    0.80
  10   2  -2    2.80    0.50
  10   2  -2    2.90    0.90
 -10  -2   2    2.70    0.80
   9   2  -2    0.30    0.30
   9   2  -2   -0.20    0.60
  -9  -2   2    0.50    0.60
   8   2  -2   12.70    0.90
   8   2  -2   11.40    0.70
  -8  -2   2   11.20    0.90
   7   2  -2   13.80    0.90
   7   2  -2   14.20    0.80
  -7  -2   2   13.10    0.90
   6   2  -2    0.60    0.20
   6   2  -2    1.10    0.40
  -6  -2   2    0.90    0.40
   5   2  -2    1.00    0.30
   5   2  -2    0.50    0.20
  -5  -2   2    0.60    0.30
   4   2  -2    5.70    0.40
   4   2  -2    6.60    0.40
   4   2  -2    5.40    0.40
  -4  -2   2    6.30    0.30
  -4  -2   2    5.40    0.50
  -4  -2   2    6.40    0.40
   3   2  -2    5.90    0.40
   3   2  -2    5.30    0.30
  -3  -2   2    4.70    0.40
  -3  -2   2    5.70    0.30
   2   2  -2    4.20    0.30
   2   2  -2    5.00    0.30
   2   2  -2    4.70    0.30
  -2  -2   2    4.00    0.30
  -2  -2   2    4.10    0.30
   1   2  -2   21.50    1.10
   1   2  -2   22.60    1.10
   1   2  -2   22.00    1.10
   1   2  -2   22.60    1.10
  -1  -2   2   21.20    1.10
  -1  -2   2   23.50    1.10
  -1  -2   2   22.10    1.10
   0   2  -2  214.18   10.10
   0   2  -2  216.78   10.10
   0   2  -2  213.78   10.10
   0   2  -2  214.78   10.10
   0  -2   2  211.38   10.10
   0  -2   2  212.98   10.10
   0  -2   2  213.58   10.10
  -1   2  -2  253.17   11.90
  -1   2  -2  255.67   11.90
  -1   2  -2  252.77   12.00
   1  -2   2  248.48   11.90
   1  -2   2  254.27   12.00
  -2   2  -2   50.09    2.50
  -2   2  -2   51.79    2.50
  -2   2  -2   55.19    2.50
  -2   2  -2   55.39    2.50
   2  -2   2   51.29    2.50
   2  -2   2   51.39    2.50
  -3   2  -2   22.80    1.10
  -3   2  -2   22.60    1.10
   3  -2   2   21.90    1.10
   3  -2   2   21.00    1.10
   3  -2   2   21.40    1.10
  -4   2  -2   68.79    3.30
  -4   2  -2   70.89    3.30
   4  -2   2   66.99    3.30
   4  -2   2   67.79    3.30
  -5   2  -2    4.60    0.40
  -5   2  -2    3.90    0.40
   5  -2   2    3.50    0.20
   5  -2   2    3.70    0.30
   5  -2   2    4.10    0.40
  -6   2  -2    0.00    0.30
  -6   2  -2    0.10    0.30
   6  -2   2    0.10    0.10
   6  -2   2    0.10    0.20
   6  -2   2    0.00    0.30
  -7   2  -2   11.20    0.80
  -7   2  -2   11.90    0.80
   7  -2   2   10.80    0.60
   7  -2   2   11.10    0.80
   7  -2   2   10.80    0.80
  -8   2  -2   27.40    1.50
  -8   2  -2   26.60    1.60
   8  -2   2   28.00    1.40
   8  -2   2   27.80    1.60
   8  -2   2   27.20    1.60
  -9   2  -2    0.40    0.50
  -9   2  -2    0.20    0.50
   9  -2   2    0.50    0.20
   9  -2   2    1.20    0.50
 -10   2  -2    8.20    0.90
 -10   2  -2    7.60    0.90
  10  -2   2    9.90    0.60
  10  -2   2    9.30    0.90
 -11   2  -2    2.40    0.80
  11  -2   2    3.00    0.80
  11  -2   2    3.30    0.40
  11   1  -2    0.70    1.00
  11   1  -2    0.20    0.50
 -11  -1   2   -0.10    1.00
  10   1  -2    2.60    0.80
  10   1  -2    1.50    0.70
  10   1  -2    1.10    0.40
 -10  -1   2    1.90    0.70
   9   1  -2   17.70    1.00
   9   1  -2   16.70    1.20
  -9  -1   2   16.60    1.20
   8   1  -2    0.40    0.20
   8   1  -2    0.20    0.50
  -8  -1   2    0.00    0.50
   7   1  -2    1.40    0.40
   7   1  -2    1.50    0.20
  -7  -1   2    1.00    0.40
   6   1  -2    2.80    0.20
   6   1  -2    3.20    0.40
  -6  -1   2    3.30    0.40
   5   1  -2    0.30    0.20
   5   1  -2    0.40    0.10
   5   1  -2    0.30    0.20
  -5  -1   2    0.20    0.30
  -5  -1   2    0.40    0.20
   4   1  -2   63.49    3.10
   4   1  -2   62.79    3.00
   4   1  -2   61.59    3.00
  -4  -1   2   64.69    3.10
  -4  -1   2   66.79    3.10
   3   1  -2    6.60    0.40
   3   1  -2    6.70    0.40
   3   1  -2    6.30    0.40
  -3  -1   2    7.00    0.40
  -3  -1   2    7.40    0.40
   2   1  -2  184.28    9.20
   2   1  -2  192.78    9.20
   2   1  -2  197.78    9.20
  -2  -1   2  198.48    9.20
  -2  -1   2  199.08    9.20
  -2  -1   2  192.88    9.20
  -2  -1   2  195.68    9.20
   1   1  -2  108.59    5.30
   1   1  -2  111.49    5.30
   1   1  -2  115.79    5.30
  -1  -1   2  111.29    5.30
  -1  -1   2  115.59    5.30
  -1  -1   2  110.89    5.30
   0   1  -2  366.06   17.10
   0   1  -2  358.16   17.10
   0   1  -2  370.76   17.10
   0   1  -2  353.86   17.10
   0  -1   2  366.16   17.10
   0  -1   2  356.36   17.10
   0  -1   2  362.56   17.10
  -1   1  -2  976.70   46.40
  -1   1  -2 1028.50   46.40
  -1   1  -2  985.90   46.40
   1  -1   2  971.40   46.40
   1  -1   2  959.90   46.40
  -2   1  -2   55.89    2.50
  -2   1  -2   54.09    2.50
  -2   1  -2   53.29    2.60
  -2   1  -2   54.59    2.60
   2  -1   2   51.09    2.50
   2  -1   2   51.29    2.60
  -3   1  -2    0.20    0.10
  -3   1  -2    0.30    0.10
   3  -1   2    0.30    0.10
   3  -1   2    0.20    0.20
   3  -1   2    0.30    0.10
  -4   1  -2    3.70    0.30
  -4   1  -2    4.50    0.40
   4  -1   2    3.10    0.30
   4  -1   2    3.50    0.20
   4  -1   2    3.30    0.30
  -5   1  -2   20.70    1.00
  -5   1  -2   20.80    1.00
   5  -1   2   18.50    0.90
   5  -1   2   16.70    1.00
   5  -1   2   18.90    1.00
   5  -1   2   18.80    0.90
  -6   1  -2   35.70    1.80
  -6   1  -2   36.50    1.80
   6  -1   2   33.50    1.80
   6  -1   2   32.10    1.80
   6  -1   2   32.90    1.60
  -7   1  -2   10.80    0.80
  -7   1  -2   11.20    0.80
   7  -1   2   11.00    0.80
   7  -1   2   10.80    0.60
   7  -1   2   11.10    0.80
  -8   1  -2    6.50    0.70
  -8   1  -2    7.00    0.70
   8  -1   2    6.20    0.50
   8  -1   2    7.40    0.70
  -9   1  -2    1.10    0.50
   9  -1   2    1.50    0.30
   9  -1   2    1.50    0.60
 -10   1  -2    5.20    0.80
  10  -1   2    6.20    0.60
  10  -1   2    4.70    0.80
 -11   1  -2    7.30    1.00
  11  -1   2    6.30    1.00
  11  -1   2    7.00    0.60
  11   0  -2    0.40    0.40
  11   0  -2    0.50    0.80
 -11   0   2    0.10    0.80
  10   0  -2    7.40    0.60
  10   0  -2    6.20    0.90
  10   0  -2    7.90    0.90
 -10   0   2    7.70    0.90
   9   0  -2    2.00    0.60
   9   0  -2    1.80    0.30
  -9   0   2    1.60    0.60
   8   0  -2   11.10    0.80
   8   0  -2   10.30    0.60
  -8   0   2    9.60    0.80
   7   0  -2    6.40    0.60
   7   0  -2    6.00    0.40
  -7   0   2    7.50    0.60
   6   0  -2   88.09    4.30
   6   0  -2   88.89    4.40
   6   0  -2   87.19    4.30
   6   0  -2   88.99    4.30
  -6   0   2   93.19    4.40
  -6   0   2   94.79    4.30
   5   0  -2  102.49    4.90
   5   0  -2  101.49    4.90
   5   0  -2  103.49    5.00
  -5   0   2  101.49    5.00
  -5   0   2  108.29    4.90
   4   0  -2   29.70    1.50
   4   0  -2   30.30    1.50
   4   0  -2   29.60    1.50
  -4   0   2   32.10    1.50
  -4   0   2   31.40    1.50
   3   0  -2   71.19    3.50
   3   0  -2   73.59    3.50
   3   0  -2   72.29    3.40
  -3   0   2   74.09    3.50
  -3   0   2   73.29    3.50
   2   0  -2   33.10    1.60
   2   0  -2   31.70    1.50
   2   0  -2   30.50    1.50
  -2   0   2   33.80    1.60
  -2   0   2   33.20    1.60
   1   0  -2  646.34   30.50
   1   0  -2  623.14   30.40
  -1   0   2  662.63   30.50
  -1   0   2  650.13   30.40
   0   0  -2   75.39    3.60
   0   0  -2   77.19    3.60
   0   0  -2   73.89    3.60
   0   0  -2   78.49    3.60
   0   0   2   78.39    3.60
   0   0   2   73.09    3.60
   0   0   2   77.29    3.60
  -1   0  -2  309.87   14.60
  -1   0  -2  311.37   14.60
  -1   0  -2  301.57   14.60
   1   0   2  302.17   14.60
   1   0   2  322.17   14.60
  -2   0  -2   25.80    1.30
  -2   0  -2   25.40    1.20
  -2   0  -2   25.60    1.20
  -2   0  -2   25.00    1.30
   2   0   2   25.10    1.20
   2   0   2   25.80    1.30
   2   0   2   25.40    1.30
  -3   0  -2    0.30    0.20
  -3   0  -2    0.30    0.10
  -3   0  -2    0.20    0.10
  -3   0  -2    0.40    0.10
   3   0   2    0.10    0.10
   3   0   2    0.10    0.20
   3   0   2    0.60    0.20
   3   0   2    0.80    0.10
  -4   0  -2    8.70    0.50
  -4   0  -2    8.80    0.50
   4   0   2    7.60    0.50
   4   0   2    7.70    0.50
   4   0   2    7.60    0.50
   4   0   2    7.00    0.40
  -5   0  -2    8.40    0.50
  -5   0  -2    7.50    0.50
   5   0   2    6.50    0.50
   5   0   2    6.80    0.40
   5   0   2    6.30    0.40
   5   0   2    6.50    0.50
  -6   0  -2    0.80    0.30
  -6   0  -2    1.40    0.30
   6   0   2    1.10    0.20
   6   0   2    1.10    0.40
   6   0   2    0.80    0.30
  -7   0  -2   -0.10    0.40
   7   0   2    0.40    0.40
   7   0   2    0.00    0.20
  -8   0  -2   -0.20    0.40
   8   0   2   -0.20    0.20
   8   0   2    0.00    0.50
  -9   0  -2    0.40    0.50
   9   0   2   -0.10    0.30
   9   0   2    0.10    0.60
 -10   0  -2    1.80    0.70
  10   0   2    1.20    0.70
  10   0   2    1.80    0.40
 -11   0  -2    6.30    1.00
  11   0   2    5.40    1.00
  11   0   2    6.80    0.70
  11  -1  -2    0.10    0.30
  11  -1  -2    0.20    0.80
 -11   1   2    0.10    0.70
  10  -1  -2   22.30    1.50
  10  -1  -2   23.30    1.50
  10  -1  -2   23.40    1.20
 -10   1   2   24.30    1.50
   9  -1  -2   30.50    1.70
   9  -1  -2   29.90    1.50
  -9   1   2   28.40    1.70
   8  -1  -2    9.20    0.70
  -8   1   2    7.90    0.80
   7  -1  -2    5.10    0.50
   7  -1  -2    5.60    0.50
  -7   1   2    4.60    0.50
  -7   1   2    4.70    0.50
  -7   1   2    5.00    0.50
   6  -1  -2   33.70    1.80
  -6   1   2   35.20    1.80
  -6   1   2   33.60    1.80
  -6   1   2   37.60    1.80
   5  -1  -2  106.19    5.10
  -5   1   2  109.69    5.10
  -5   1   2  104.39    5.10
  -5   1   2  108.49    5.20
   4  -1  -2   97.79    4.70
  -4   1   2   98.39    4.70
  -4   1   2   97.29    4.70
  -4   1   2   96.09    4.70
   3  -1  -2    8.60    0.50
  -3   1   2    9.40    0.50
  -3   1   2    9.30    0.50
  -3   1   2    8.80    0.50
   2  -1  -2    1.50    0.20
  -2   1   2    1.60    0.20
  -2   1   2    1.80    0.20
  -2   1   2    1.80    0.10
   1  -1  -2   19.90    1.00
   1  -1  -2   20.10    1.00
  -1   1   2   20.90    1.00
  -1   1   2   20.70    1.00
   0  -1  -2  204.58    9.30
   0  -1  -2  203.48    9.30
   0  -1  -2  195.28    9.30
   0   1   2  192.08    9.30
   0   1   2  191.28    9.30
   0   1   2  196.88    9.30
   0   1   2  194.68    9.30
  -1  -1  -2  350.06   16.40
  -1  -1  -2  354.66   16.40
   1   1   2  339.67   16.40
   1   1   2  351.16   16.40
   1   1   2  344.37   16.40
  -2  -1  -2    1.00    0.20
  -2  -1  -2    1.10    0.10
   2   1   2    1.30    0.20
   2   1   2    1.10    0.10
   2   1   2    1.70    0.20
  -3  -1  -2  249.38   12.20
  -3  -1  -2  252.07   12.20
  -3  -1  -2  270.67   12.20
   3   1   2  266.37   12.20
   3   1   2  256.67   12.20
   3   1   2  251.07   12.20
  -4  -1  -2   13.70    0.70
  -4  -1  -2   13.50    0.80
  -4  -1  -2   15.50    0.70
   4   1   2   13.80    0.80
   4   1   2   14.10    0.80
   4   1   2   12.30    0.80
   4   1   2   14.50    0.70
  -5  -1  -2    5.40    0.50
   5   1   2    5.10    0.50
   5   1   2    5.90    0.50
   5   1   2    5.30    0.40
  -6  -1  -2   11.50    0.80
   6   1   2   11.80    0.80
   6   1   2   10.50    0.60
  -7  -1  -2    0.90    0.40
   7   1   2    1.40    0.50
   7   1   2    1.00    0.20
  -8  -1  -2    0.90    0.50
   8   1   2    0.60    0.50
   8   1   2    0.30    0.30
  -9  -1  -2    0.50    0.60
   9   1   2    0.30    0.50
   9   1   2   -0.10    0.30
 -10  -1  -2    2.80    0.80
  10   1   2    2.70    0.50
  10   1   2    3.10    0.80
  11  -2  -2    3.80    0.90
 -11   2   2    4.30    0.80
  10  -2  -2    6.80    0.80
  10  -2  -2    6.00    0.80
 -10   2   2    5.60    0.80
   9  -2  -2   41.40    2.20
  -9   2   2   41.30    2.20
  -9   2   2   42.20    2.20
   8  -2  -2    8.10    0.70
  -8   2   2    8.20    0.70
  -8   2   2    8.60    0.70
  -8   2   2    7.40    0.70
   7  -2  -2    0.10    0.40
   7  -2  -2    0.00    0.30
  -7   2   2    0.10    0.30
  -7   2   2   -0.10    0.30
  -7   2   2   -0.20    0.30
   6  -2  -2   49.00    2.60
  -6   2   2   52.19    2.60
  -6   2   2   52.79    2.60
  -6   2   2   53.49    2.60
  -5   2   2   83.99    4.10
  -5   2   2   85.69    4.10
  -5   2   2   83.19    4.10
   4  -2  -2    2.30    0.30
  -4   2   2    2.70    0.30
  -4   2   2    2.60    0.30
  -4   2   2    2.60    0.30
   3  -2  -2  194.38    9.30
  -3   2   2  196.58    9.30
  -3   2   2  194.58    9.30
  -3   2   2  199.18    9.30
   2  -2  -2  127.49    6.20
   2  -2  -2  133.79    6.20
   2  -2  -2  127.69    6.20
  -2   2   2  135.29    6.20
  -2   2   2  131.59    6.20
   1  -2  -2  470.25   23.20
   1  -2  -2  494.25   23.20
  -1   2   2  507.95   23.30
  -1   2   2  491.95   23.30
  -1   2   2  498.85   23.20
   0  -2  -2  841.42   39.30
   0  -2  -2  812.62   39.30
   0  -2  -2  838.42   39.30
   0   2   2  812.82   39.30
   0   2   2  845.32   39.30
   0   2   2  818.92   39.30
   0   2   2  860.31   39.30
  -1  -2  -2    6.20    0.30
  -1  -2  -2    5.30    0.30
  -1  -2  -2    5.50    0.30
   1   2   2    6.20    0.30
   1   2   2    5.70    0.30
   1   2   2    6.20    0.30
   1   2   2    5.40    0.30
  -2  -2  -2   65.19    3.20
  -2  -2  -2   66.79    3.30
   2   2   2   69.49    3.20
   2   2   2   68.79    3.30
   2   2   2   70.39    3.20
   2   2   2   65.89    3.20
  -3  -2  -2  172.18    8.40
  -3  -2  -2  185.08    8.40
  -3  -2  -2  175.48    8.50
   3   2   2  175.08    8.40
   3   2   2  173.88    8.50
   3   2   2  183.38    8.40
  -4  -2  -2   80.69    4.00
  -4  -2  -2   81.79    3.90
  -4  -2  -2   88.29    3.90
   4   2   2   80.59    4.00
   4   2   2   85.59    4.00
   4   2   2   78.59    4.00
  -5  -2  -2    0.50    0.20
  -5  -2  -2    0.50    0.10
  -5  -2  -2    0.30    0.30
   5   2   2    0.50    0.20
   5   2   2    0.40    0.30
  -6  -2  -2    5.50    0.60
   6   2   2    5.10    0.50
   6   2   2    5.60    0.40
  -7  -2  -2    0.40    0.40
   7   2   2    0.20    0.20
   7   2   2    0.10    0.50
  -8  -2  -2    0.30    0.50
   8   2   2   -0.20    0.30
   8   2   2   -0.20    0.50
  -9  -2  -2    0.00    0.60
   9   2   2   -0.40    0.60
   9   2   2   -0.10    0.40
 -10  -2  -2    1.00    0.70
  10   2   2    1.20    0.90
  10   2   2    0.80    0.50
  11  -3  -2    0.30    0.70
 -11   3   2    0.80    0.70
  10  -3  -2    8.80    0.90
  10  -3  -2    8.00    0.90
 -10   3   2    6.10    0.80
 -10   3   2    6.80    0.80
   9  -3  -2   13.90    1.00
   9  -3  -2   13.30    1.00
  -9   3   2   11.50    0.90
  -9   3   2   13.30    1.00
   8  -3  -2    2.70    0.50
   8  -3  -2    3.10    0.50
  -8   3   2    2.90    0.50
  -8   3   2    2.80    0.50
  -8   3   2    3.30    0.50
  -7   3   2   25.10    1.40
  -7   3   2   26.50    1.40
  -7   3   2   26.40    1.40
  -6   3   2   27.00    1.50
  -6   3   2   27.90    1.40
  -6   3   2   27.40    1.40
   5  -3  -2   14.60    0.90
  -5   3   2   16.40    0.90
  -5   3   2   15.90    0.90
  -5   3   2   16.10    0.90
   4  -3  -2  447.76   21.10
  -4   3   2  454.35   21.10
  -4   3   2  447.36   21.10
  -4   3   2  439.36   21.20
   3  -3  -2  139.99    6.50
   3  -3  -2  135.79    6.50
   3  -3  -2  131.29    6.50
  -3   3   2  141.99    6.50
  -3   3   2  139.19    6.60
   2  -3  -2  135.79    6.60
   2  -3  -2  140.69    6.60
  -2   3   2  139.89    6.60
  -2   3   2  135.99    6.70
  -2   3   2  142.19    6.60
  -2   3   2  144.69    6.60
   1  -3  -2    0.10    0.10
   1  -3  -2    0.10    0.10
   1  -3  -2    0.10    0.10
  -1   3   2    0.00    0.10
  -1   3   2    0.10    0.10
  -1   3   2    0.20    0.10
   0  -3  -2  399.26   18.80
   0  -3  -2  405.76   18.80
   0  -3  -2  390.46   18.80
   0   3   2  404.46   18.80
   0   3   2  393.06   18.80
   0   3   2  395.66   18.80
  -1  -3  -2   85.99    4.10
  -1  -3  -2   83.79    4.10
  -1  -3  -2   83.39    4.10
   1   3   2   87.49    4.10
   1   3   2   84.09    4.10
   1   3   2   86.59    4.10
   1   3   2   83.29    4.00
  -2  -3  -2  166.58    8.00
  -2  -3  -2  173.48    8.10
  -2  -3  -2  160.88    8.10
   2   3   2  173.68    8.00
   2   3   2  166.98    8.00
   2   3   2  174.28    8.10
   2   3   2  171.08    8.10
  -3  -3  -2 1205.08   58.49
  -3  -3  -2 1217.98   58.59
   3   3   2 1233.18   58.59
   3   3   2 1205.08   58.49
   3   3   2 1281.27   58.49
   3   3   2 1300.97   58.49
  -4  -3  -2   52.89    2.60
  -4  -3  -2   53.49    2.70
   4   3   2   57.09    2.70
   4   3   2   55.59    2.70
  -5  -3  -2   53.69    2.60
  -5  -3  -2   55.89    2.80
   5   3   2   54.89    2.80
   5   3   2   56.09    2.70
  -6  -3  -2    1.20    0.40
   6   3   2    2.20    0.50
   6   3   2    1.50    0.30
  -7  -3  -2    0.70    0.50
   7   3   2    0.40    0.30
   7   3   2    1.00    0.50
  -8  -3  -2    5.10    0.80
   8   3   2    4.80    0.70
   8   3   2    5.40    0.50
  -9  -3  -2   -0.30    0.70
   9   3   2    0.10    0.40
   9   3   2   -0.10    0.70
  10   3   2    2.00    1.10
  10  -4  -2    0.80    0.60
 -10   4   2    0.90    0.60
 -10   4   2    0.50    0.60
   9  -4  -2    3.80    0.60
   9  -4  -2    3.90    0.70
   9  -4  -2    4.50    0.60
  -9   4   2    5.00    0.60
  -9   4   2    5.10    0.60
  -9   4   2    5.40    0.60
   8  -4  -2    8.80    0.70
   8  -4  -2    7.80    0.80
  -8   4   2    6.50    0.70
  -8   4   2    7.70    0.80
  -8   4   2    7.90    0.70
   7  -4  -2    1.80    0.40
  -7   4   2    1.40    0.40
  -7   4   2    2.00    0.40
  -7   4   2    1.90    0.40
   6  -4  -2    1.60    0.30
  -6   4   2    2.00    0.40
  -6   4   2    1.60    0.30
  -6   4   2    2.10    0.30
   5  -4  -2    8.60    0.60
  -5   4   2   10.80    0.60
  -5   4   2    8.90    0.60
  -5   4   2    8.80    0.60
   4  -4  -2   28.00    1.40
   4  -4  -2   28.90    1.40
   4  -4  -2   29.90    1.40
  -4   4   2   30.80    1.40
  -4   4   2   30.50    1.50
  -4   4   2   29.10    1.50
   3  -4  -2    1.30    0.10
   3  -4  -2    2.00    0.20
   3  -4  -2    1.50    0.20
  -3   4   2    1.40    0.20
  -3   4   2    1.80    0.10
  -3   4   2    1.60    0.20
  -3   4   2    1.50    0.20
   2  -4  -2    2.20    0.20
   2  -4  -2    2.10    0.20
  -2   4   2    2.60    0.20
  -2   4   2    1.80    0.30
  -2   4   2    2.00    0.20
   1  -4  -2    6.70    0.40
   1  -4  -2    7.30    0.40
   1  -4  -2    6.90    0.40
  -1   4   2    7.10    0.40
  -1   4   2    7.90    0.40
  -1   4   2    7.30    0.40
  -1   4   2    6.40    0.40
   0  -4  -2   53.09    2.50
   0  -4  -2   50.49    2.50
   0  -4  -2   51.09    2.50
   0   4   2   52.69    2.50
   0   4   2   49.60    2.50
   0   4   2   49.60    2.50
   0   4   2   50.99    2.50
  -1  -4  -2    0.50    0.20
  -1  -4  -2    0.60    0.20
  -1  -4  -2    0.40    0.20
   1   4   2    0.40    0.20
   1   4   2    0.40    0.20
   1   4   2    0.30    0.20
   1   4   2    0.30    0.20
  -2  -4  -2  418.36   20.20
  -2  -4  -2  425.76   20.20
  -2  -4  -2  427.36   20.30
   2   4   2  444.36   20.20
   2   4   2  435.06   20.30
   2   4   2  418.56   20.20
  -3  -4  -2  245.68   11.50
  -3  -4  -2  240.08   11.40
   3   4   2  234.68   11.50
   3   4   2  243.18   11.40
  -4  -4  -2   56.09    2.60
  -4  -4  -2   52.39    2.70
   4   4   2   54.09    2.70
   4   4   2   55.29    2.70
  -5  -4  -2    0.30    0.20
  -5  -4  -2   -0.10    0.30
   5   4   2    0.30    0.30
   5   4   2    0.20    0.40
  -6  -4  -2    8.20    0.80
  -6  -4  -2    7.70    0.50
   6   4   2    7.50    0.70
   6   4   2    8.40    0.60
  -7  -4  -2    6.30    0.80
   7   4   2    5.80    0.50
   7   4   2    6.90    0.80
  -8  -4  -2   30.60    1.80
   8   4   2   28.50    1.60
   8   4   2   26.90    1.70
  -9  -4  -2    1.70    0.80
   9   4   2    1.40    0.50
   9   4   2    1.90    0.90
  10  -5  -2    2.80    0.70
  10  -5  -2    1.50    0.60
 -10   5   2    1.90    0.60
 -10   5   2    1.90    0.60
   9  -5  -2   -0.30    0.60
  -9   5   2    0.30    0.50
  -9   5   2   -0.20    0.50
   8  -5  -2   38.60    2.00
  -8   5   2   35.40    2.00
  -8   5   2   37.30    1.90
   7  -5  -2   62.19    3.10
  -7   5   2   58.69    3.10
  -7   5   2   58.19    3.00
  -7   5   2   65.59    3.00
   6  -5  -2    7.90    0.50
   6  -5  -2    8.30    0.60
   6  -5  -2    8.00    0.50
  -6   5   2    8.80    0.70
  -6   5   2    8.00    0.60
  -6   5   2    9.50    0.60
   5  -5  -2    7.00    0.50
   5  -5  -2    6.30    0.40
   5  -5  -2    6.30    0.40
  -5   5   2    7.00    0.60
  -5   5   2    8.40    0.50
   4  -5  -2   98.19    4.70
   4  -5  -2   95.69    4.70
   4  -5  -2  102.39    4.70
  -4   5   2  102.49    4.80
  -4   5   2   99.99    4.80
   3  -5  -2   36.90    1.80
   3  -5  -2   37.20    1.80
  -3   5   2   36.50    1.80
  -3   5   2   38.70    1.80
  -3   5   2   37.50    1.80
  -3   5   2   33.00    1.90
   2  -5  -2   33.30    1.60
   2  -5  -2   35.10    1.60
   2  -5  -2   32.30    1.60
  -2   5   2   31.90    1.70
  -2   5   2   33.50    1.60
  -2   5   2   31.30    1.60
   1  -5  -2   18.70    1.00
   1  -5  -2   17.80    0.90
  -1   5   2   19.50    1.00
  -1   5   2   19.70    1.00
  -1   5   2   18.40    0.90
  -1   5   2   17.30    1.00
   0  -5  -2    3.60    0.30
   0  -5  -2    3.90    0.30
   0  -5  -2    3.90    0.40
   0   5   2    4.10    0.30
   0   5   2    3.80    0.40
   0   5   2    3.60    0.30
   0   5   2    4.10    0.30
  -1  -5  -2    0.30    0.20
  -1  -5  -2    0.60    0.20
  -1  -5  -2    0.60    0.20
   1   5   2    0.50    0.20
   1   5   2    0.40    0.20
   1   5   2    0.30    0.20
   1   5   2    0.40    0.20
  -2  -5  -2   10.40    0.70
  -2  -5  -2   10.10    0.60
   2   5   2   10.30    0.70
   2   5   2    9.90    0.60
   2   5   2   10.30    0.60
   2   5   2   11.00    0.70
  -3  -5  -2    5.30    0.50
  -3  -5  -2    4.70    0.40
   3   5   2    4.90    0.50
   3   5   2    4.60    0.40
  -4  -5  -2  384.56   18.00
  -4  -5  -2  387.26   18.10
   4   5   2  379.46   18.10
   4   5   2  372.96   18.10
  -5  -5  -2   45.90    2.30
  -5  -5  -2   47.50    2.50
   5   5   2   47.70    2.40
   5   5   2   48.80    2.50
  -6  -5  -2   14.20    0.80
  -6  -5  -2   15.30    1.10
   6   5   2   14.40    1.10
   6   5   2   14.30    0.90
  -7  -5  -2   19.10    1.30
   7   5   2   20.00    1.40
   7   5   2   19.40    1.20
  -8  -5  -2    0.60    0.70
   8   5   2    0.60    0.80
   8   5   2    0.40    0.50
 -11   6   2    1.10    1.10
  10  -6  -2    3.20    0.80
 -10   6   2    2.30    0.70
 -10   6   2    2.10    0.60
   9  -6  -2    0.20    0.60
  -9   6   2    0.20    0.50
  -9   6   2    0.60    0.50
   8  -6  -2    2.80    0.60
  -8   6   2    2.50    0.60
  -8   6   2    3.50    0.50
   7  -6  -2  279.07   13.10
  -7   6   2  273.67   13.20
  -7   6   2  280.57   13.30
   6  -6  -2   53.19    2.60
  -6   6   2   53.09    2.70
  -6   6   2   53.79    2.70
   5  -6  -2    0.00    0.20
  -5   6   2    0.10    0.30
  -5   6   2   -0.20    0.30
   4  -6  -2   19.20    1.00
  -4   6   2   20.70    1.00
  -4   6   2   19.50    1.20
  -4   6   2   21.50    1.00
  -4   6   2   22.30    1.10
   3  -6  -2    6.80    0.40
  -3   6   2    6.00    0.50
  -3   6   2    7.00    0.50
  -3   6   2    6.90    0.50
  -3   6   2    7.10    0.40
   2  -6  -2   10.90    0.60
   2  -6  -2   10.80    0.70
  -2   6   2   10.50    0.70
  -2   6   2   11.30    0.70
  -2   6   2   11.50    0.60
   1  -6  -2   15.10    0.80
   1  -6  -2   16.70    0.90
   1  -6  -2   15.50    0.90
  -1   6   2   15.20    0.90
  -1   6   2   18.60    0.90
  -1   6   2   16.00    0.90
  -1   6   2   18.00    0.90
   0  -6  -2    8.60    0.60
   0  -6  -2    7.60    0.50
   0  -6  -2    8.50    0.60
   0   6   2    9.40    0.60
   0   6   2    8.50    0.60
   0   6   2    8.70    0.60
   0   6   2    8.00    0.60
  -1  -6  -2    0.20    0.30
  -1  -6  -2    0.30    0.30
  -1  -6  -2    0.30    0.20
   1   6   2    0.20    0.30
   1   6   2    0.10    0.20
   1   6   2    0.30    0.20
   1   6   2    0.20    0.30
  -2  -6  -2   11.70    0.80
  -2  -6  -2   12.40    0.80
   2   6   2   11.70    0.80
   2   6   2   12.90    0.80
   2   6   2   13.20    0.80
  -3  -6  -2    5.30    0.50
  -3  -6  -2    4.50    0.50
   3   6   2    5.10    0.50
   3   6   2    5.20    0.50
  -4  -6  -2   60.19    2.90
  -4  -6  -2   57.39    2.80
   4   6   2   54.59    2.80
   4   6   2   58.29    2.90
  -5  -6  -2    0.20    0.50
  -5  -6  -2    0.30    0.30
   5   6   2    0.20    0.30
   5   6   2    0.40    0.50
  -6  -6  -2    4.10    0.70
  -6  -6  -2    2.60    0.40
   6   6   2    3.20    0.60
   6   6   2    3.20    0.50
  -7  -6  -2    2.00    0.70
  -7  -6  -2    1.80    0.30
   7   6   2    2.10    0.50
   7   6   2    1.90    0.70
  -8  -6  -2    5.30    1.00
   8   6   2    4.40    0.70
   8   6   2    3.10    0.80
  11  -7  -2   15.30    1.50
 -11   7   2   15.50    1.40
  10  -7  -2    3.20    0.80
 -10   7   2    3.80    0.70
 -10   7   2    2.80    0.70
   9  -7  -2    0.00    0.20
   9  -7  -2   -0.50    0.60
  -9   7   2   -0.40    0.50
  -9   7   2    0.40    0.60
   8  -7  -2   15.00    1.20
   8  -7  -2   14.10    0.80
  -8   7   2   13.90    1.00
  -8   7   2   14.60    1.10
   7  -7  -2   28.90    1.40
  -7   7   2   28.00    1.60
  -7   7   2   28.20    1.60
   6  -7  -2  220.08   10.50
  -6   7   2  221.48   10.60
  -6   7   2  221.18   10.60
   5  -7  -2    5.70    0.40
  -5   7   2    6.20    0.60
  -5   7   2    6.50    0.50
   4  -7  -2    1.70    0.30
  -4   7   2    2.20    0.40
  -4   7   2    2.30    0.40
  -4   7   2    2.20    0.20
   3  -7  -2   38.60    1.90
  -3   7   2   36.60    2.00
  -3   7   2   41.50    1.90
  -3   7   2   36.60    1.90
   2  -7  -2    6.70    0.50
  -2   7   2    6.20    0.50
  -2   7   2    5.80    0.60
  -2   7   2    7.10    0.50
   1  -7  -2    0.00    0.20
   1  -7  -2   -0.10    0.30
  -1   7   2    0.50    0.20
  -1   7   2    0.20    0.30
  -1   7   2    0.00    0.30
   0  -7  -2   10.10    0.70
   0  -7  -2    8.50    0.60
   0  -7  -2    8.00    0.60
   0   7   2    9.00    0.60
   0   7   2    8.60    0.60
   0   7   2    9.50    0.70
  -1  -7  -2    1.80    0.30
  -1  -7  -2    1.20    0.30
   1   7   2    1.50    0.30
   1   7   2    1.70    0.30
   1   7   2    1.40    0.40
  -2  -7  -2    1.20    0.30
  -2  -7  -2    0.90    0.40
   2   7   2    1.20    0.40
   2   7   2    0.90    0.30
  -3  -7  -2   -0.10    0.30
  -3  -7  -2   -0.20    0.40
   3   7   2   -0.10    0.40
   3   7   2    0.40    0.30
  -4  -7  -2    0.40    0.30
  -4  -7  -2   -0.40    0.50
   4   7   2    0.60    0.50
   4   7   2   -0.10    0.40
  -5  -7  -2    1.20    0.60
  -5  -7  -2    0.80    0.30
   5   7   2    1.10    0.60
   5   7   2    0.50    0.40
  -6  -7  -2   -0.20    0.30
  -6  -7  -2    0.60    0.70
   6   7   2    0.00    0.50
   6   7   2   -0.40    0.70
  -7  -7  -2    1.90    0.40
  -7  -7  -2    3.00    0.90
   7   7   2    1.30    0.80
   7   7   2    2.20    0.60
  11  -8  -2    2.50    1.00
 -11   8   2    3.10    0.90
  10  -8  -2    4.50    0.90
 -10   8   2    4.40    0.80
   9  -8  -2    7.80    0.90
   9  -8  -2    6.60    0.60
  -9   8   2    8.20    0.80
  -9   8   2    7.40    0.90
   8  -8  -2    1.60    0.60
   8  -8  -2    1.50    0.30
  -8   8   2    1.50    0.60
  -8   8   2    0.70    0.50
   7  -8  -2    0.90    0.30
  -7   8   2    0.60    0.50
  -7   8   2    1.00    0.50
   6  -8  -2    5.40    0.50
  -6   8   2    6.70    0.70
  -6   8   2    6.40    0.60
   5  -8  -2    2.90    0.30
  -5   8   2    3.40    0.50
  -5   8   2    3.90    0.50
   4  -8  -2   23.00    1.20
  -4   8   2   24.70    1.30
  -4   8   2   23.80    1.20
  -4   8   2   23.10    1.40
   3  -8  -2   22.60    1.20
  -3   8   2   24.00    1.20
  -3   8   2   23.40    1.30
  -3   8   2   23.30    1.30
   2  -8  -2    3.70    0.40
  -2   8   2    4.00    0.40
  -2   8   2    4.40    0.40
  -2   8   2    3.70    0.50
   1  -8  -2   31.50    1.50
  -1   8   2   27.80    1.50
  -1   8   2   28.80    1.50
  -1   8   2   28.00    1.60
   0  -8  -2    1.20    0.40
   0   8   2    1.20    0.40
   0   8   2    0.90    0.30
   0   8   2    1.20    0.60
  -1  -8  -2    1.40    0.40
   1   8   2    1.30    0.40
   1   8   2    0.70    0.40
  -2  -8  -2   10.90    0.80
   2   8   2   12.10    0.90
  -3  -8  -2    0.50    0.50
  -3  -8  -2    0.80    0.40
   3   8   2    0.20    0.40
  -4  -8  -2    3.70    0.70
  -4  -8  -2    3.20    0.50
   4   8   2    3.50    0.50
   4   8   2    3.70    0.60
  -5  -8  -2    1.40    0.40
  -5  -8  -2    2.40    0.70
   5   8   2    1.30    0.50
   5   8   2    2.10    0.70
  -6  -8  -2   15.80    1.40
  -6  -8  -2   13.50    1.00
   6   8   2   16.00    1.30
   6   8   2   17.50    1.20
  11  -9  -2   15.60    1.70
  11  -9  -2   16.90    1.00
 -11   9   2   15.60    1.60
  10  -9  -2   29.30    1.90
 -10   9   2   24.20    1.80
   9  -9  -2    8.50    0.70
   9  -9  -2    9.20    1.10
  -9   9   2    9.10    0.90
  -9   9   2    8.00    1.00
   8  -9  -2    3.30    0.70
   8  -9  -2    2.70    0.40
  -8   9   2    3.70    0.70
  -8   9   2    3.20    0.60
   7  -9  -2    0.10    0.30
  -7   9   2   -0.20    0.50
  -7   9   2    0.20    0.50
   6  -9  -2    5.50    0.50
  -6   9   2    6.70    0.70
  -6   9   2    5.10    0.70
   5  -9  -2    2.80    0.40
  -5   9   2    2.50    0.50
  -5   9   2    3.10    0.30
  -5   9   2    3.00    0.50
   4  -9  -2  230.58   11.00
  -4   9   2  238.78   11.20
  -4   9   2  227.88   11.00
   3  -9  -2    2.30    0.40
  -3   9   2    3.10    0.50
  -3   9   2    2.30    0.50
  -3   9   2    2.90    0.40
   2  -9  -2    9.00    0.70
  -2   9   2    8.20    0.80
  -2   9   2    8.70    0.70
  -2   9   2    9.60    0.70
   1  -9  -2    0.40    0.40
  -1   9   2    0.30    0.40
  -1   9   2    0.00    0.40
  -1   9   2    0.30    0.30
   0   9   2    1.40    0.40
   0   9   2    1.90    0.50
  -1  -9  -2    0.10    0.40
   1   9   2    0.20    0.50
  -2  -9  -2   -0.30    0.40
   2   9   2   -0.30    0.50
  -3  -9  -2   -0.20    0.40
   3   9   2    0.00    0.50
  -4  -9  -2    0.60    0.40
   4   9   2    0.10    0.70
  -5  -9  -2   21.60    1.30
   5   9   2   20.90    1.60
  10 -10  -2   13.60    1.50
 -10  10   2   12.40    1.40
   9 -10  -2    2.20    0.50
   9 -10  -2    2.30    0.90
  -9  10   2    2.70    0.70
  -9  10   2    2.80    0.80
   8 -10  -2   16.80    1.40
   8 -10  -2   14.10    1.00
  -8  10   2   14.00    1.20
  -8  10   2   16.50    1.30
   7 -10  -2    0.40    0.40
   7 -10  -2    1.00    0.70
  -7  10   2    1.00    0.60
  -7  10   2    0.00    0.50
   6 -10  -2    0.10    0.30
  -6  10   2    0.00    0.50
  -6  10   2    0.30    0.50
   5 -10  -2   78.49    3.80
  -5  10   2   77.69    3.70
  -5  10   2   83.39    4.00
  -5  10   2   72.09    3.90
   4 -10  -2   86.79    4.30
  -4  10   2   83.29    4.30
  -4  10   2   88.89    4.40
  -4  10   2   89.39    4.20
   3 -10  -2    1.90    0.40
  -3  10   2    2.20    0.40
  -3  10   2    2.10    0.60
  -3  10   2    1.80    0.50
   2 -10  -2    5.50    0.60
  -2  10   2    5.00    0.50
  -2  10   2    7.50    0.70
  -2  10   2    5.20    0.60
  -1  10   2   47.50    2.40
  -1  10   2   44.50    2.40
   0  10   2   17.90    1.20
   0  10   2   19.80    1.20
  -1 -10  -2    0.50    0.50
   1  10   2   -0.20    0.50
  -2 -10  -2    4.50    0.60
   2  10   2    3.70    0.70
  -3 -10  -2    2.30    0.60
   3  10   2    2.90    0.70
  -4 -10  -2    1.90    0.60
   4  10   2    3.00    0.90
   9 -11  -2    5.70    0.60
   9 -11  -2    8.70    1.20
  -9  11   2    6.30    1.00
  -9  11   2    6.60    1.10
   8 -11  -2    0.10    0.80
   8 -11  -2    0.50    0.40
  -8  11   2    0.50    0.70
  -8  11   2    0.20    0.70
   7 -11  -2   15.00    1.30
   7 -11  -2   14.80    1.00
  -7  11   2   15.90    1.30
  -7  11   2   15.70    1.20
   6 -11  -2    0.00    0.40
   6 -11  -2    0.10    0.70
  -6  11   2    0.10    0.60
  -6  11   2    0.10    0.60
   5 -11  -2    0.20    0.40
  -5  11   2    0.00    0.60
  -5  11   2   -0.10    0.50
  -5  11   2    0.10    0.30
   4 -11  -2    8.50    0.70
  -4  11   2    8.80    0.90
  -4  11   2    8.10    0.80
  -4  11   2    7.90    0.70
   3 -11  -2  157.48    7.60
  -3  11   2  160.28    7.60
  -3  11   2  152.18    7.70
  -3  11   2  162.28    7.70
  -2  11   2    4.20    0.60
  -2  11   2    5.50    0.60
  -1  11   2   10.60    0.90
  -1  11   2   11.80    1.00
   0  11   2    1.10    0.50
   0  11   2    0.70    0.50
   1  11   2   -0.30    0.60
  -2 -11  -2    0.20    0.60
   2  11   2    0.70    0.80
  -3 -11  -2   -0.10    0.60
   3  11   2   -0.10    0.70
   8 -12  -2    9.00    0.80
   8 -12  -2    8.70    1.20
  -8  12   2    7.70    1.10
  -8  12   2    8.80    1.10
   7 -12  -2    1.80    0.90
   7 -12  -2    0.80    0.50
  -7  12   2    0.40    0.80
  -7  12   2    1.00    0.70
   6 -12  -2   16.80    1.50
   6 -12  -2   16.60    1.20
  -6  12   2   14.80    1.40
  -6  12   2   17.50    1.30
   5 -12  -2    1.40    0.80
   5 -12  -2    0.80    0.50
  -5  12   2    0.90    0.40
  -5  12   2    0.60    0.70
  -5  12   2    0.70    0.70
   4 -12  -2   10.90    1.00
   4 -12  -2   11.50    1.30
  -4  12   2   11.00    1.20
  -4  12   2   11.90    0.80
  -4  12   2   11.20    1.10
  -3  12   2    5.10    0.60
  -3  12   2    5.20    0.80
  -2  12   2    1.50    0.60
  -2  12   2    1.80    0.50
  -1  12   2   13.50    1.10
  -1  12   2   11.70    1.00
   0  12   2    2.70    0.80
   0  12   2    3.40    0.80
   1  12   2    5.50    0.90
  -2 -12  -2    0.70    0.70
   2  12   2    0.10    0.90
   7 -13  -2    0.10    0.60
   7 -13  -2   -0.10    1.00
  -7  13   2   -0.30    0.90
  -7  13   2    0.40    0.80
   6 -13  -2    0.60    0.60
   6 -13  -2    0.40    1.00
  -6  13   2    0.40    0.30
  -6  13   2    0.30    0.90
  -6  13   2    1.10    0.80
   5 -13  -2    1.40    0.90
   5 -13  -2    1.70    0.70
  -5  13   2    1.30    0.50
  -5  13   2    1.60    0.80
  -5  13   2    1.20    0.90
  -4  13   2    6.60    1.00
  -4  13   2    9.10    0.90
  -3  13   2    1.00    0.90
  -3  13   2    2.00    0.60
  -2  13   2    1.90    0.90
  -2  13   2    2.00    0.60
  -1  13   2    0.10    0.80
  -1  13   2    0.70    0.70
   0  13   2    9.30    1.30
   0  13  -3    7.20    1.40
  -1  13  -3    0.60    0.90
  -1  13  -3    0.60    0.70
  -2  13  -3   10.20    0.90
  -2  13  -3    7.70    1.00
  -3  13  -3    0.90    0.60
  -3  13  -3    0.70    0.80
  -4  13  -3    3.50    0.90
  -4  13  -3    3.70    0.60
  -5  13  -3    8.10    0.80
  -5  13  -3    8.80    1.10
   5 -13   3    9.10    0.90
   5 -13   3    9.20    1.20
  -6  13  -3    0.00    0.40
  -6  13  -3    0.20    0.90
   6 -13   3   -0.10    0.60
   6 -13   3    0.50    1.00
   7 -13   3    6.60    1.20
   7 -13   3    6.40    0.80
   2  12  -3    0.40    0.90
  -2 -12   3    0.00    0.70
   1  12  -3    1.20    0.70
   0  12  -3    0.70    0.80
  -1  12  -3    3.80    0.80
  -1  12  -3    5.70    0.70
  -2  12  -3   38.20    2.00
  -2  12  -3   34.80    2.10
  -3  12  -3    0.00    0.50
  -3  12  -3   -0.30    0.70
  -4  12  -3    0.70    0.40
  -4  12  -3    0.20    0.70
   4 -12   3    0.90    0.80
   4 -12   3    0.50    0.60
  -5  12  -3    1.80    0.40
  -5  12  -3    1.80    0.70
   5 -12   3    1.40    0.80
   5 -12   3    1.80    0.60
  -6  12  -3    0.40    0.30
  -6  12  -3    0.50    0.60
   6 -12   3    0.80    0.80
   6 -12   3    1.30    0.50
  -7  12  -3    0.50    0.70
   7 -12   3    0.00    0.90
   7 -12   3    0.00    0.50
  -8  12  -3    4.10    0.90
   8 -12   3    4.20    1.10
   8 -12   3    6.50    0.80
   4  11  -3    0.40    1.60
  -4 -11   3   -0.40    0.90
   3  11  -3    1.20    0.80
  -3 -11   3    1.10    0.60
   2  11  -3    3.10    0.80
  -2 -11   3    2.70    0.60
   1  11  -3    5.80    0.80
   0  11  -3    1.20    0.60
   0  11  -3    1.80    0.60
  -1  11  -3    5.70    0.60
  -1  11  -3    4.60    0.70
  -2  11  -3    6.80    0.60
  -2  11  -3    6.30    0.80
  -3  11  -3   13.30    0.90
  -3  11  -3   14.30    1.00
   3 -11   3   12.70    1.20
   3 -11   3   15.70    1.10
  -4  11  -3    8.10    0.90
  -4  11  -3    9.50    0.70
   4 -11   3   10.80    0.90
   4 -11   3    9.30    1.10
  -5  11  -3    5.10    0.50
  -5  11  -3    5.40    0.80
   5 -11   3    4.80    0.60
   5 -11   3    5.70    0.80
  -6  11  -3    0.90    0.60
  -6  11  -3    1.10    0.30
   6 -11   3    1.30    0.50
   6 -11   3    1.40    0.70
  -7  11  -3   -0.20    0.60
   7 -11   3    0.10    0.40
   7 -11   3   -0.40    0.70
  -8  11  -3    4.00    0.90
   8 -11   3    3.40    1.00
   8 -11   3    3.90    0.60
  -9  11  -3    1.00    0.80
   9 -11   3    0.90    1.00
   9 -11   3    1.00    0.50
   5  10  -3    0.60    0.90
  -5 -10   3    0.40    0.60
   4  10  -3    0.40    0.80
  -4 -10   3    0.30    0.60
   3  10  -3    0.80    0.70
  -3 -10   3   -0.10    0.50
   2  10  -3    4.10    0.70
  -2 -10   3    6.30    0.60
   1  10  -3   10.40    0.90
  -1 -10   3   10.40    0.90
   0  10  -3    1.50    0.50
   0  10  -3    1.10    0.50
  -1  10  -3    5.80    0.70
  -1  10  -3    6.10    0.60
  -2  10  -3    7.90    0.80
  -2  10  -3    8.10    0.70
   2 -10   3    9.50    0.80
   2 -10   3    9.00    0.90
  -3  10  -3   13.60    1.00
  -3  10  -3   13.10    0.90
   3 -10   3   13.20    1.00
   3 -10   3   15.00    1.10
  -4  10  -3    0.70    0.50
  -4  10  -3    0.50    0.30
   4 -10   3    1.30    0.40
   4 -10   3    1.10    0.60
  -5  10  -3    5.00    0.40
  -5  10  -3    4.50    0.70
   5 -10   3    3.90    0.50
   5 -10   3    5.10    0.80
  -6  10  -3    4.20    0.60
   6 -10   3    4.50    0.80
   6 -10   3    4.80    0.50
  -7  10  -3    2.40    0.70
   7 -10   3    2.10    0.70
   7 -10   3    1.90    0.40
  -8  10  -3    0.90    0.70
   8 -10   3    0.50    0.40
   8 -10   3    0.30    0.80
  -9  10  -3   23.70    1.60
   9 -10   3   22.60    1.80
   9 -10   3   25.10    1.40
 -10  10  -3    2.00    0.90
  10 -10   3    2.50    0.60
  10 -10   3    1.40    1.10
   6   9  -3    4.40    1.00
  -6  -9   3    2.80    0.50
   5   9  -3    1.70    0.80
  -5  -9   3    1.70    0.50
   4   9  -3    0.90    0.70
  -4  -9   3    1.80    0.50
   3   9  -3    0.40    0.60
  -3  -9   3    0.10    0.40
   2   9  -3    1.50    0.50
  -2  -9   3    0.80    0.40
   1   9  -3   18.80    1.20
  -1  -9   3   22.80    1.20
   0   9  -3   -0.10    0.40
   0   9  -3   -0.20    0.40
   0  -9   3    0.10    0.40
  -1   9  -3   17.60    1.20
  -1   9  -3   19.80    1.20
   1  -9   3   20.50    1.20
   1  -9   3   27.00    1.50
  -2   9  -3   -0.20    0.30
  -2   9  -3   -0.20    0.40
   2  -9   3    0.30    0.40
   2  -9   3    0.30    0.40
  -3   9  -3    1.50    0.40
  -3   9  -3    1.80    0.30
   3  -9   3    0.60    0.40
   3  -9   3    1.40    0.50
  -4   9  -3    6.60    0.80
  -4   9  -3    6.50    0.50
  -4   9  -3    7.30    0.70
   4  -9   3    7.70    0.60
   4  -9   3    7.40    0.80
  -5   9  -3    0.90    0.50
  -5   9  -3    0.50    0.50
  -5   9  -3    0.90    0.20
   5  -9   3    0.20    0.50
   5  -9   3    0.30    0.30
  -6   9  -3    0.10    0.40
   6  -9   3    0.20    0.50
   6  -9   3    0.00    0.30
  -7   9  -3    1.10    0.50
   7  -9   3    0.90    0.60
   7  -9   3    1.10    0.30
  -8   9  -3    3.90    0.60
   8  -9   3    4.50    0.50
   8  -9   3    5.00    0.80
  -9   9  -3    5.70    0.80
   9  -9   3    6.50    0.60
   9  -9   3    7.60    1.00
 -10   9  -3    0.30    0.70
  10  -9   3   -0.20    0.90
  10  -9   3    0.00    0.40
   7   8  -3    5.60    1.10
   7   8  -3    9.10    0.90
   7   8  -3    8.40    1.10
  -7  -8   3    6.00    0.60
  -7  -8   3    8.60    1.10
   6   8  -3    0.70    0.70
   6   8  -3    0.80    0.60
   6   8  -3    0.80    0.80
  -6  -8   3    0.70    0.40
  -6  -8   3    1.20    0.80
   5   8  -3    0.10    0.50
   5   8  -3    0.30    0.60
   5   8  -3    0.30    0.50
  -5  -8   3   -0.60    0.60
  -5  -8   3   -0.10    0.40
   4   8  -3   -0.50    0.50
   4   8  -3    0.40    0.50
   4   8  -3    0.20    0.50
  -4  -8   3    0.30    0.40
  -4  -8   3    0.20    0.60
   3   8  -3    9.30    0.80
   3   8  -3    7.40    0.70
   3   8  -3    9.00    0.80
  -3  -8   3    6.70    0.70
  -3  -8   3    8.30    0.80
   2   8  -3    9.00    0.90
   2   8  -3    8.20    0.70
   2   8  -3    8.50    0.80
  -2  -8   3    7.20    0.60
   1   8  -3    2.30    0.40
   1   8  -3    2.50    0.40
  -1  -8   3    3.10    0.40
   0   8  -3   13.00    0.80
   0   8  -3   12.20    0.80
   0  -8   3   10.70    0.80
  -1   8  -3    6.30    0.60
  -1   8  -3    7.90    0.60
   1  -8   3    6.20    0.60
   1  -8   3    7.70    0.70
  -2   8  -3    0.40    0.40
  -2   8  -3    0.70    0.30
   2  -8   3    0.50    0.30
   2  -8   3    0.70    0.40
  -3   8  -3   11.50    0.80
  -3   8  -3   12.20    0.80
  -3   8  -3   10.80    0.70
   3  -8   3   11.40    0.70
   3  -8   3   11.30    0.80
  -4   8  -3    4.50    0.40
  -4   8  -3    3.20    0.50
  -4   8  -3    4.70    0.50
   4  -8   3    4.30    0.40
   4  -8   3    4.20    0.50
  -5   8  -3    0.10    0.40
  -5   8  -3   -0.20    0.20
  -5   8  -3    0.00    0.30
   5  -8   3   -0.10    0.30
   5  -8   3    0.10    0.40
  -6   8  -3   22.40    1.30
   6  -8   3   23.50    1.20
   6  -8   3   23.70    1.50
  -7   8  -3   19.50    1.20
   7  -8   3   17.80    1.30
   7  -8   3   17.50    1.00
  -8   8  -3    9.40    0.90
   8  -8   3   10.00    0.70
   8  -8   3    9.00    1.00
  -9   8  -3    0.30    0.50
   9  -8   3    0.90    0.30
   9  -8   3    0.90    0.70
 -10   8  -3    0.00    0.60
  10  -8   3    0.00    0.40
  10  -8   3    0.30    0.90
 -11   8  -3    2.00    0.90
  11  -8   3    1.00    1.10
  11  -8   3    1.90    0.50
   8   7  -3    0.50    0.70
   7   7  -3    1.40    0.60
   7   7  -3    1.00    0.80
   7   7  -3    1.00    0.70
  -7  -7   3    0.70    0.80
  -7  -7   3    0.40    0.30
   6   7  -3   -0.10    0.60
   6   7  -3    0.20    0.60
   6   7  -3    0.50    0.50
  -6  -7   3    0.00    0.60
  -6  -7   3    0.10    0.30
   5   7  -3    0.20    0.50
   5   7  -3    0.20    0.50
   5   7  -3    0.20    0.40
  -5  -7   3    0.30    0.30
  -5  -7   3   -0.30    0.50
   4   7  -3   -0.10    0.40
   4   7  -3    0.00    0.50
   4   7  -3    0.10    0.50
  -4  -7   3    0.10    0.30
  -4  -7   3   -0.20    0.50
   3   7  -3    6.50    0.60
   3   7  -3    5.40    0.60
   3   7  -3    4.40    0.60
  -3  -7   3    6.20    0.60
  -3  -7   3    5.30    0.50
   2   7  -3    1.00    0.40
   2   7  -3    0.80    0.30
   2   7  -3    0.70    0.30
  -2  -7   3    0.60    0.30
  -2  -7   3    0.80    0.40
   1   7  -3    1.00    0.30
   1   7  -3    1.20    0.30
   1   7  -3    0.80    0.30
   1   7  -3    1.00    0.30
  -1  -7   3    0.50    0.30
   0   7  -3    5.30    0.50
   0   7  -3    4.80    0.40
   0   7  -3    5.70    0.50
   0   7  -3    5.10    0.50
   0  -7   3    5.40    0.50
   0  -7   3    4.80    0.50
   0  -7   3    5.90    0.50
  -1   7  -3   14.00    0.80
  -1   7  -3   13.80    0.90
   1  -7   3   15.20    0.90
   1  -7   3   14.50    0.90
   1  -7   3   15.20    0.90
  -2   7  -3   15.60    0.90
  -2   7  -3   13.90    0.80
   2  -7   3   16.20    0.90
   2  -7   3   15.40    0.90
  -3   7  -3    0.20    0.30
  -3   7  -3    0.40    0.20
  -3   7  -3    0.10    0.30
   3  -7   3    0.20    0.20
   3  -7   3    0.10    0.30
  -4   7  -3   13.60    0.90
  -4   7  -3   14.40    0.80
  -4   7  -3   13.30    0.90
   4  -7   3   15.70    0.80
   4  -7   3   13.60    0.90
  -5   7  -3    4.20    0.50
  -5   7  -3    3.90    0.50
  -5   7  -3    3.10    0.30
   5  -7   3    2.70    0.50
   5  -7   3    3.20    0.30
  -6   7  -3   12.80    0.90
   6  -7   3   12.60    1.00
   6  -7   3   12.30    0.70
  -7   7  -3    0.40    0.40
   7  -7   3    0.60    0.30
   7  -7   3    1.10    0.50
  -8   7  -3    0.10    0.50
   8  -7   3    0.40    0.60
   8  -7   3   -0.10    0.30
  -9   7  -3    0.60    0.50
   9  -7   3    0.20    0.30
   9  -7   3    0.80    0.70
 -10   7  -3    6.40    0.90
  10  -7   3    8.10    0.60
  10  -7   3    8.00    1.10
 -11   7  -3   14.60    1.30
  11  -7   3   14.60    1.60
  11  -7   3   12.60    0.90
   8   6  -3    0.30    0.50
   8   6  -3    1.10    0.80
   8   6  -3    0.40    0.80
  -8  -6   3    0.60    0.80
   7   6  -3    1.70    0.60
   7   6  -3    2.40    0.70
   7   6  -3    1.70    0.50
  -7  -6   3    2.90    0.70
   6   6  -3   36.00    2.00
   6   6  -3   34.20    1.80
   6   6  -3   33.20    1.90
  -6  -6   3   32.70    1.70
  -6  -6   3   37.60    2.00
   5   6  -3    7.60    0.70
   5   6  -3    6.90    0.60
   5   6  -3    6.80    0.70
  -5  -6   3    6.60    0.60
  -5  -6   3    6.30    0.70
   4   6  -3   14.10    1.00
   4   6  -3   16.30    1.00
   4   6  -3   14.60    0.90
  -4  -6   3   16.30    1.00
  -4  -6   3   14.00    0.90
   3   6  -3   24.40    1.30
   3   6  -3   24.10    1.20
   3   6  -3   22.80    1.30
  -3  -6   3   21.70    1.30
  -3  -6   3   23.40    1.20
   2   6  -3    1.50    0.30
   2   6  -3    1.70    0.40
   2   6  -3    1.40    0.30
  -2  -6   3    1.10    0.30
  -2  -6   3    1.80    0.30
   1   6  -3   16.90    1.00
   1   6  -3   19.00    1.00
   1   6  -3   20.00    1.00
   1   6  -3   16.20    1.00
  -1  -6   3   17.10    1.00
  -1  -6   3   17.90    1.00
  -1  -6   3   19.10    1.00
   0   6  -3   48.40    2.50
   0   6  -3   50.69    2.50
   0   6  -3   48.60    2.50
   0   6  -3   53.69    2.50
   0  -6   3   49.30    2.50
   0  -6   3   51.59    2.50
   0  -6   3   51.29    2.50
  -1   6  -3  347.87   16.10
  -1   6  -3  339.37   16.10
  -1   6  -3  340.37   16.00
  -1   6  -3  330.17   16.10
   1  -6   3  341.27   16.10
   1  -6   3  339.47   16.10
   1  -6   3  335.67   16.10
  -2   6  -3  134.39    6.70
  -2   6  -3  137.09    6.60
  -2   6  -3  136.59    6.60
   2  -6   3  141.99    6.60
   2  -6   3  140.79    6.70
   2  -6   3  142.19    6.60
  -3   6  -3   21.60    1.20
  -3   6  -3   22.00    1.30
  -3   6  -3   24.90    1.20
  -3   6  -3   22.90    1.20
   3  -6   3   22.90    1.20
   3  -6   3   24.20    1.30
  -4   6  -3   11.20    0.60
  -4   6  -3   11.40    0.70
  -4   6  -3   10.80    0.80
   4  -6   3   11.80    0.70
   4  -6   3   11.50    0.80
  -5   6  -3   -0.10    0.30
  -5   6  -3   -0.10    0.30
   5  -6   3    0.00    0.20
   5  -6   3   -0.10    0.30
  -6   6  -3    5.70    0.60
   6  -6   3    5.10    0.60
   6  -6   3    5.30    0.40
  -7   6  -3    0.60    0.40
   7  -6   3    0.30    0.50
   7  -6   3    0.40    0.20
  -8   6  -3   40.40    2.20
   8  -6   3   44.60    2.30
   8  -6   3   41.30    2.10
  -9   6  -3    0.40    0.50
   9  -6   3    0.00    0.30
   9  -6   3    0.00    0.60
 -10   6  -3    7.10    0.90
  10  -6   3    7.40    0.60
  10  -6   3    9.40    1.10
 -11   6  -3    1.20    0.70
  11  -6   3    1.50    0.40
  11  -6   3    1.20    0.80
   9   5  -3    3.80    1.00
   9   5  -3    4.10    0.70
   9   5  -3    4.20    0.90
  -9  -5   3    4.90    0.90
   8   5  -3   22.00    1.60
   8   5  -3   23.80    1.40
   8   5  -3   22.60    1.50
  -8  -5   3   22.50    1.60
   7   5  -3    1.20    0.40
   7   5  -3    0.40    0.50
   7   5  -3    0.70    0.60
  -7  -5   3    0.50    0.60
   6   5  -3    8.70    0.80
   6   5  -3    8.90    0.80
   6   5  -3    9.10    0.70
  -6  -5   3    8.00    0.50
  -6  -5   3    8.20    0.80
   5   5  -3    0.50    0.40
   5   5  -3    0.50    0.40
   5   5  -3    0.80    0.30
  -5  -5   3    0.80    0.20
  -5  -5   3    0.50    0.40
   4   5  -3    4.40    0.50
   4   5  -3    3.50    0.40
   4   5  -3    3.20    0.50
  -4  -5   3    3.80    0.40
  -4  -5   3    2.90    0.40
   3   5  -3   38.30    1.90
   3   5  -3   39.60    1.90
   3   5  -3   36.50    1.90
  -3  -5   3   36.60    1.90
  -3  -5   3   38.00    1.90
   2   5  -3    1.30    0.30
   2   5  -3    1.70    0.30
   2   5  -3    1.70    0.30
   2   5  -3    1.80    0.30
  -2  -5   3    1.40    0.20
  -2  -5   3    2.10    0.30
   1   5  -3   13.30    0.80
   1   5  -3   15.90    0.80
   1   5  -3   15.10    0.80
   1   5  -3   15.20    0.80
  -1  -5   3   15.70    0.80
  -1  -5   3   15.80    0.80
  -1  -5   3   14.30    0.80
   0   5  -3    2.40    0.20
   0   5  -3    2.40    0.30
   0   5  -3    1.90    0.30
   0   5  -3    2.00    0.30
   0  -5   3    2.60    0.30
   0  -5   3    1.80    0.30
   0  -5   3    2.60    0.30
  -1   5  -3  160.88    7.60
  -1   5  -3  156.68    7.50
  -1   5  -3  161.78    7.50
  -1   5  -3  158.08    7.50
   1  -5   3  158.78    7.50
   1  -5   3  155.78    7.60
   1  -5   3  157.38    7.50
  -2   5  -3    4.20    0.40
  -2   5  -3    4.50    0.30
  -2   5  -3    4.60    0.30
   2  -5   3    4.90    0.40
   2  -5   3    4.90    0.40
   2  -5   3    4.50    0.40
  -3   5  -3   59.29    2.90
  -3   5  -3   60.89    2.90
  -3   5  -3   59.29    3.00
  -3   5  -3   63.49    2.90
   3  -5   3   59.89    2.90
   3  -5   3   61.59    3.00
  -4   5  -3   14.60    0.70
  -4   5  -3   13.70    0.70
  -4   5  -3   14.20    0.80
  -4   5  -3   14.40    0.80
   4  -5   3   14.30    0.90
   4  -5   3   14.30    0.70
  -5   5  -3    1.50    0.30
  -5   5  -3    1.40    0.30
   5  -5   3    1.10    0.40
   5  -5   3    1.20    0.20
  -6   5  -3   -0.10    0.30
  -6   5  -3    0.10    0.30
   6  -5   3   -0.10    0.40
   6  -5   3    0.00    0.20
  -7   5  -3    2.00    0.40
  -7   5  -3    1.60    0.40
   7  -5   3    1.40    0.50
   7  -5   3    1.40    0.20
  -8   5  -3   47.20    2.50
   8  -5   3   48.10    2.40
   8  -5   3   50.29    2.60
  -9   5  -3   20.60    1.40
   9  -5   3   23.70    1.20
   9  -5   3   27.40    1.60
 -10   5  -3    0.00    0.60
  10  -5   3    0.30    0.30
  10  -5   3   -0.20    0.70
  10  -5   3    0.00    0.70
 -11   5  -3   -0.40    0.70
  11  -5   3    0.20    0.40
  11  -5   3    0.40    0.80
   9   4  -3    3.00    0.60
   9   4  -3    3.60    0.80
   9   4  -3    3.90    0.80
  -9  -4   3    2.90    0.80
   8   4  -3    1.60    0.60
   8   4  -3    2.40    0.60
   8   4  -3    2.00    0.40
  -8  -4   3    1.60    0.70
   7   4  -3   -0.10    0.30
   7   4  -3    0.30    0.50
   7   4  -3    0.20    0.50
  -7  -4   3    0.10    0.50
   6   4  -3   11.90    0.80
   6   4  -3    9.80    0.70
   6   4  -3   12.50    0.90
  -6  -4   3   11.50    0.90
  -6  -4   3   10.70    0.60
   5   4  -3    0.40    0.30
   5   4  -3    0.20    0.20
   5   4  -3    0.60    0.30
  -5  -4   3    0.20    0.20
  -5  -4   3    0.00    0.40
   4   4  -3   19.60    1.00
   4   4  -3   18.70    1.10
   4   4  -3   19.60    1.10
  -4  -4   3   19.70    1.10
  -4  -4   3   19.40    1.00
   3   4  -3    6.60    0.40
   3   4  -3    7.60    0.50
   3   4  -3    6.50    0.50
  -3  -4   3    6.40    0.50
  -3  -4   3    5.60    0.40
   2   4  -3    4.10    0.40
   2   4  -3    4.30    0.40
   2   4  -3    4.40    0.40
   2   4  -3    4.90    0.40
  -2  -4   3    5.00    0.30
  -2  -4   3    4.00    0.30
  -2  -4   3    4.40    0.40
  -2  -4   3    4.40    0.40
   1   4  -3   22.20    1.10
   1   4  -3   22.20    1.10
   1   4  -3   21.40    1.10
   1   4  -3   22.50    1.10
  -1  -4   3   20.50    1.10
  -1  -4   3   22.80    1.10
  -1  -4   3   23.60    1.10
   0   4  -3   30.00    1.50
   0   4  -3   31.50    1.50
   0   4  -3   29.80    1.50
   0   4  -3   30.50    1.50
   0  -4   3   30.70    1.50
   0  -4   3   31.20    1.50
   0  -4   3   29.10    1.50
  -1   4  -3  233.88   11.10
  -1   4  -3  236.98   11.10
  -1   4  -3  237.38   11.10
  -1   4  -3  237.78   11.10
   1  -4   3  231.38   11.10
   1  -4   3  224.28   11.10
  -2   4  -3   30.30    1.60
  -2   4  -3   31.20    1.50
  -2   4  -3   32.40    1.50
   2  -4   3   30.30    1.60
   2  -4   3   30.50    1.50
   2  -4   3   32.30    1.50
  -3   4  -3  215.68   10.60
  -3   4  -3  230.58   10.70
  -3   4  -3  231.28   10.60
  -3   4  -3  223.48   10.70
   3  -4   3  221.78   10.70
   3  -4   3  227.28   10.70
  -4   4  -3   70.89    3.30
  -4   4  -3   69.49    3.40
  -4   4  -3   70.89    3.40
   4  -4   3   69.39    3.30
   4  -4   3   67.29    3.40
   4  -4   3   70.99    3.40
  -5   4  -3    0.90    0.30
  -5   4  -3    1.00    0.20
   5  -4   3    0.60    0.20
   5  -4   3    1.00    0.30
  -6   4  -3    0.80    0.30
  -6   4  -3    0.40    0.30
   6  -4   3    0.70    0.20
   6  -4   3    0.50    0.40
  -7   4  -3    9.80    0.70
  -7   4  -3   10.50    0.80
   7  -4   3   10.90    0.90
   7  -4   3   10.60    0.60
  -8   4  -3   45.20    2.40
  -8   4  -3   45.40    2.40
   8  -4   3   46.30    2.30
   8  -4   3   53.29    2.50
  -9   4  -3    6.20    0.70
  -9   4  -3    5.20    0.70
   9  -4   3    4.80    0.40
   9  -4   3    5.30    0.80
   9  -4   3    5.70    0.70
 -10   4  -3   44.70    2.40
 -10   4  -3   43.00    2.40
  10  -4   3   43.50    2.40
  10  -4   3   42.20    2.10
 -11   4  -3    0.30    0.70
  11  -4   3    0.40    0.40
  11  -4   3    0.20    0.70
  10   3  -3    0.40    0.50
  10   3  -3    0.30    0.80
 -10  -3   3    1.00    0.80
   9   3  -3   -0.20    0.70
   9   3  -3   -0.10    0.60
   9   3  -3   -0.30    0.40
  -9  -3   3    0.10    0.70
   8   3  -3    0.10    0.50
   8   3  -3    0.00    0.60
   8   3  -3   -0.10    0.30
  -8  -3   3    0.30    0.50
   7   3  -3    3.10    0.40
   7   3  -3    3.50    0.60
   7   3  -3    3.00    0.60
  -7  -3   3    2.80    0.60
   6   3  -3    4.70    0.50
   6   3  -3    3.70    0.50
   6   3  -3    4.10    0.40
  -6  -3   3    5.20    0.60
   5   3  -3    0.90    0.20
   5   3  -3    0.70    0.30
   5   3  -3    0.80    0.30
  -5  -3   3    0.60    0.30
  -5  -3   3    0.80    0.20
   4   3  -3   12.40    0.70
   4   3  -3   11.30    0.70
   4   3  -3   12.00    0.70
  -4  -3   3   11.70    0.80
  -4  -3   3   12.80    0.60
   3   3  -3    8.70    0.60
   3   3  -3    8.20    0.50
   3   3  -3    7.80    0.50
  -3  -3   3    8.00    0.50
  -3  -3   3    7.40    0.50
   2   3  -3   60.79    2.80
   2   3  -3   57.89    2.80
   2   3  -3   55.59    2.80
   2   3  -3   57.09    2.80
  -2  -3   3   58.09    2.80
  -2  -3   3   53.09    2.80
  -2  -3   3   59.59    2.80
   1   3  -3  142.99    6.70
   1   3  -3  143.09    6.70
   1   3  -3  137.89    6.70
   1   3  -3  142.39    6.70
  -1  -3   3  147.39    6.70
  -1  -3   3  137.69    6.70
  -1  -3   3  141.09    6.70
   0   3  -3    2.80    0.20
   0   3  -3    2.70    0.20
   0   3  -3    2.40    0.20
   0   3  -3    2.80    0.30
   0  -3   3    3.50    0.20
   0  -3   3    3.40    0.30
   0  -3   3    2.40    0.20
  -1   3  -3   19.60    0.90
  -1   3  -3   18.40    1.00
  -1   3  -3   18.30    0.90
  -1   3  -3   19.10    0.90
   1  -3   3   18.90    0.90
   1  -3   3   19.30    0.90
   1  -3   3   18.70    1.00
  -2   3  -3    0.60    0.10
  -2   3  -3    0.70    0.20
  -2   3  -3    0.40    0.10
   2  -3   3    0.50    0.20
   2  -3   3    0.60    0.10
  -3   3  -3  245.38   11.50
  -3   3  -3  255.97   11.50
  -3   3  -3  249.08   11.60
  -3   3  -3  236.68   11.60
   3  -3   3  239.28   11.50
   3  -3   3  238.28   11.60
  -4   3  -3   10.00    0.60
  -4   3  -3    8.90    0.50
   4  -3   3    8.40    0.50
   4  -3   3    8.50    0.60
   4  -3   3    7.70    0.50
  -5   3  -3    0.90    0.30
  -5   3  -3    0.80    0.20
   5  -3   3    0.90    0.20
   5  -3   3    0.80    0.20
   5  -3   3    1.00    0.30
  -6   3  -3   17.80    1.00
  -6   3  -3   16.60    1.00
   6  -3   3   16.00    0.80
   6  -3   3   16.60    1.00
  -7   3  -3    7.60    0.70
  -7   3  -3    7.90    0.60
   7  -3   3    7.90    0.50
   7  -3   3    9.10    0.80
  -8   3  -3   69.69    3.50
  -8   3  -3   68.49    3.50
   8  -3   3   68.29    3.50
   8  -3   3   71.89    3.50
   8  -3   3   67.59    3.30
  -9   3  -3  108.29    5.20
  -9   3  -3  106.39    5.30
   9  -3   3  106.59    5.30
   9  -3   3  105.29    5.10
 -10   3  -3   19.60    1.40
 -10   3  -3   17.80    1.30
  10  -3   3   19.00    1.00
  10  -3   3   17.80    1.30
 -11   3  -3    1.70    0.80
 -11   3  -3    1.80    0.80
  11  -3   3    2.20    0.40
  11  -3   3    2.40    0.90
  10   2  -3    0.30    0.40
  10   2  -3    0.80    0.70
 -10  -2   3    0.30    0.70
   9   2  -3    0.30    0.60
   9   2  -3    0.50    0.30
   9   2  -3    0.20    0.60
  -9  -2   3    0.30    0.60
   8   2  -3    0.60    0.50
   8   2  -3   -0.10    0.30
   8   2  -3    0.00    0.40
  -8  -2   3   -0.10    0.40
   7   2  -3    8.70    0.60
   7   2  -3   10.40    0.80
   7   2  -3    8.60    0.80
  -7  -2   3    9.00    0.80
   6   2  -3    3.80    0.40
   6   2  -3    4.00    0.50
   6   2  -3    3.60    0.50
  -6  -2   3    4.10    0.50
   5   2  -3   10.00    0.70
   5   2  -3    9.80    0.60
   5   2  -3   10.60    0.70
  -5  -2   3    8.80    0.70
   4   2  -3    1.40    0.30
   4   2  -3    1.50    0.20
   4   2  -3    1.80    0.30
   4   2  -3    1.80    0.20
  -4  -2   3    2.10    0.20
  -4  -2   3    2.00    0.20
  -4  -2   3    2.40    0.20
  -4  -2   3    1.80    0.30
   3   2  -3   14.70    0.80
   3   2  -3   14.90    0.80
   3   2  -3   14.60    0.80
  -3  -2   3   16.60    0.80
  -3  -2   3   12.70    0.80
  -3  -2   3   15.90    0.80
   2   2  -3   19.50    1.00
   2   2  -3   18.80    0.90
   2   2  -3   19.20    1.00
  -2  -2   3   18.40    1.00
  -2  -2   3   20.50    0.90
  -2  -2   3   18.00    0.90
   1   2  -3    0.80    0.10
   1   2  -3    0.90    0.10
   1   2  -3    1.00    0.10
   1   2  -3    0.90    0.20
  -1  -2   3    0.50    0.10
  -1  -2   3    1.00    0.10
  -1  -2   3    1.20    0.20
   0   2  -3   61.99    3.00
   0   2  -3   64.49    3.00
   0   2  -3   62.99    3.00
   0   2  -3   63.29    3.00
   0  -2   3   61.99    3.00
   0  -2   3   62.19    3.00
   0  -2   3   61.49    3.00
  -1   2  -3   31.10    1.60
  -1   2  -3   34.00    1.60
  -1   2  -3   33.40    1.60
   1  -2   3   32.20    1.60
   1  -2   3   31.60    1.60
   1  -2   3   32.90    1.60
  -2   2  -3   77.09    3.60
  -2   2  -3   76.09    3.60
  -2   2  -3   77.89    3.70
   2  -2   3   74.69    3.60
   2  -2   3   74.59    3.70
  -3   2  -3   87.89    4.20
  -3   2  -3   83.69    4.20
  -3   2  -3   93.99    4.10
  -3   2  -3   87.09    4.10
   3  -2   3   83.09    4.20
   3  -2   3   86.39    4.10
   3  -2   3   84.99    4.10
  -4   2  -3  348.57   16.40
  -4   2  -3  344.27   16.30
   4  -2   3  344.27   16.30
   4  -2   3  341.57   16.30
   4  -2   3  346.27   16.40
  -5   2  -3   36.60    1.80
  -5   2  -3   36.10    1.80
   5  -2   3   34.20    1.70
   5  -2   3   34.80    1.80
   5  -2   3   36.20    1.70
  -6   2  -3   13.30    0.80
  -6   2  -3   15.90    0.80
   6  -2   3   13.30    0.70
   6  -2   3   14.20    0.90
  -7   2  -3   40.90    2.10
  -7   2  -3   42.00    2.10
   7  -2   3   38.70    2.10
   7  -2   3   40.80    2.00
   7  -2   3   40.60    2.10
  -8   2  -3   28.10    1.70
  -8   2  -3   28.80    1.70
   8  -2   3   31.40    1.70
   8  -2   3   30.20    1.50
   8  -2   3   33.60    1.70
  -9   2  -3   18.30    1.20
  -9   2  -3   19.50    1.30
   9  -2   3   19.20    1.00
   9  -2   3   18.90    1.30
 -10   2  -3   35.60    1.90
 -10   2  -3   32.80    2.00
  10  -2   3   32.20    2.00
  10  -2   3   32.70    1.70
 -11   2  -3    0.60    0.80
  11  -2   3    0.90    0.40
  11  -2   3    0.30    0.80
  11   1  -3    4.10    1.00
  11   1  -3    3.70    0.60
 -11  -1   3    3.30    1.00
  10   1  -3    0.20    0.70
  10   1  -3   -0.50    0.40
 -10  -1   3    0.40    0.60
   9   1  -3    0.00    0.30
   9   1  -3    0.20    0.50
   9   1  -3   -0.30    0.60
  -9  -1   3   -0.10    0.50
   8   1  -3    0.40    0.40
   8   1  -3    0.40    0.20
   8   1  -3    0.30    0.50
  -8  -1   3    0.30    0.40
   7   1  -3   11.30    0.70
   7   1  -3   12.00    0.90
   7   1  -3   11.90    0.80
  -7  -1   3   13.30    0.90
   6   1  -3   87.49    4.20
   6   1  -3   87.99    4.30
   6   1  -3   88.49    4.30
  -6  -1   3   86.49    4.30
   5   1  -3   -0.20    0.20
   5   1  -3    0.10    0.20
   5   1  -3    0.10    0.20
   5   1  -3   -0.10    0.10
  -5  -1   3    0.00    0.20
  -5  -1   3    0.10    0.30
   4   1  -3    5.10    0.30
   4   1  -3    5.10    0.30
   4   1  -3    4.40    0.40
   4   1  -3    4.70    0.40
  -4  -1   3    5.80    0.40
  -4  -1   3    6.10    0.50
   3   1  -3    2.20    0.20
   3   1  -3    2.80    0.30
   3   1  -3    2.40    0.20
   3   1  -3    2.00    0.20
  -3  -1   3    3.00    0.20
  -3  -1   3    3.00    0.20
  -3  -1   3    3.10    0.20
  -3  -1   3    2.40    0.30
   2   1  -3   11.10    0.60
   2   1  -3   11.60    0.60
   2   1  -3   10.70    0.60
  -2  -1   3   11.60    0.60
  -2  -1   3   11.30    0.60
  -2  -1   3   11.00    0.60
  -2  -1   3   12.40    0.60
   1   1  -3   34.60    1.70
   1   1  -3   35.00    1.70
   1   1  -3   37.10    1.70
  -1  -1   3   36.30    1.70
  -1  -1   3   35.10    1.70
   0   1  -3   27.40    1.30
   0   1  -3   28.10    1.30
   0   1  -3   27.90    1.30
   0   1  -3   27.40    1.30
   0  -1   3   28.10    1.40
   0  -1   3   27.00    1.30
   0  -1   3   27.10    1.30
  -1   1  -3   19.50    0.90
  -1   1  -3   17.80    0.90
  -1   1  -3   18.60    0.90
   1  -1   3   18.60    1.00
   1  -1   3   19.60    0.90
   1  -1   3   20.40    1.00
  -2   1  -3   12.10    0.70
  -2   1  -3   13.50    0.70
  -2   1  -3   12.70    0.60
   2  -1   3   13.50    0.60
   2  -1   3   12.30    0.70
  -3   1  -3    2.00    0.20
  -3   1  -3    2.00    0.20
  -3   1  -3    1.50    0.20
  -3   1  -3    1.60    0.20
   3  -1   3    1.50    0.20
   3  -1   3    1.40    0.20
   3  -1   3    1.70    0.10
  -4   1  -3   76.59    3.70
  -4   1  -3   78.99    3.70
   4  -1   3   75.29    3.70
   4  -1   3   77.89    3.70
   4  -1   3   74.39    3.60
  -5   1  -3   12.50    0.70
  -5   1  -3   11.70    0.70
   5  -1   3   10.60    0.70
   5  -1   3   10.80    0.70
   5  -1   3   10.70    0.60
  -6   1  -3   11.10    0.70
  -6   1  -3   11.60    0.70
   6  -1   3    9.50    0.70
   6  -1   3   10.50    0.60
   6  -1   3   11.20    0.70
  -7   1  -3   14.60    1.00
  -7   1  -3   15.20    1.00
   7  -1   3   12.90    1.00
   7  -1   3   16.90    0.80
   7  -1   3   15.80    1.00
  -8   1  -3    0.10    0.50
  -8   1  -3    0.40    0.40
   8  -1   3    0.20    0.20
   8  -1   3    0.20    0.50
  -9   1  -3   -0.10    0.50
   9  -1   3    0.00    0.50
   9  -1   3   -0.30    0.30
 -10   1  -3   30.70    1.90
  10  -1   3   32.60    1.90
  10  -1   3   33.20    1.70
 -11   1  -3    2.20    0.80
  11  -1   3    3.10    0.90
  11  -1   3    3.00    0.50
  11   0  -3    1.50    0.90
  11   0  -3    2.50    0.40
 -11   0   3    2.90    0.90
  10   0  -3    1.20    0.30
  10   0  -3    1.60    0.70
 -10   0   3    2.00    0.70
   9   0  -3    0.30    0.50
   9   0  -3    0.40    0.30
   9   0  -3    0.50    0.60
  -9   0   3    0.50    0.60
   8   0  -3    1.20    0.50
   8   0  -3    2.70    0.30
   8   0  -3    2.40    0.50
  -8   0   3    2.00    0.50
   7   0  -3    1.50    0.40
   7   0  -3    1.30    0.20
   7   0  -3    1.60    0.40
  -7   0   3    1.90    0.40
   6   0  -3   73.09    3.60
   6   0  -3   70.49    3.50
   6   0  -3   73.79    3.50
   6   0  -3   70.99    3.60
  -6   0   3   75.49    3.60
  -6   0   3   75.29    3.50
   5   0  -3   29.80    1.70
   5   0  -3   33.90    1.60
   5   0  -3   33.60    1.60
   5   0  -3   31.40    1.60
  -5   0   3   34.20    1.70
  -5   0   3   34.00    1.60
   4   0  -3   13.40    0.70
   4   0  -3   12.40    0.70
   4   0  -3   13.10    0.70
   4   0  -3   12.40    0.70
  -4   0   3   14.10    0.70
  -4   0   3   15.10    0.70
   3   0  -3  110.89    5.50
   3   0  -3  117.19    5.50
   3   0  -3  114.69    5.50
   3   0  -3  113.39    5.50
  -3   0   3  118.59    5.50
  -3   0   3  119.49    5.50
   2   0  -3  113.69    5.60
   2   0  -3  113.99    5.70
   2   0  -3  120.19    5.60
   2   0  -3  121.39    5.60
  -2   0   3  121.19    5.60
  -2   0   3  118.09    5.60
  -2   0   3  122.89    5.60
   1   0  -3  154.18    7.40
   1   0  -3  155.48    7.50
  -1   0   3  161.38    7.50
  -1   0   3  158.18    7.40
   0   0  -3    0.10    0.10
   0   0  -3   -0.10    0.10
   0   0  -3    0.10    0.10
   0   0  -3    0.20    0.10
   0   0   3    0.10    0.10
   0   0   3    0.30    0.10
   0   0   3    0.30    0.10
  -1   0  -3  183.08    8.80
  -1   0  -3  195.08    8.90
   1   0   3  183.48    8.80
   1   0   3  191.28    8.90
   1   0   3  182.88    8.90
  -2   0  -3   19.00    1.00
  -2   0  -3   21.60    1.00
  -2   0  -3   19.20    1.00
   2   0   3   19.70    1.00
   2   0   3   19.90    1.00
   2   0   3   19.90    1.00
  -3   0  -3   15.30    0.70
  -3   0  -3   13.30    0.70
  -3   0  -3   12.30    0.70
  -3   0  -3   13.50    0.70
   3   0   3   13.30    0.70
   3   0   3   13.90    0.70
   3   0   3   12.60    0.70
  -4   0  -3   17.30    0.90
  -4   0  -3   17.50    0.80
  -4   0  -3   16.80    1.00
  -4   0  -3   18.70    0.90
   4   0   3   18.20    0.90
   4   0   3   16.60    1.00
   4   0   3   15.90    0.90
   4   0   3   17.20    0.90
  -5   0  -3   93.19    4.50
  -5   0  -3   95.99    4.50
   5   0   3   98.29    4.50
   5   0   3   90.39    4.50
   5   0   3   91.59    4.50
  -6   0  -3    0.90    0.30
  -6   0  -3    0.80    0.30
   6   0   3    0.80    0.20
   6   0   3    1.40    0.40
   6   0   3    1.00    0.30
  -7   0  -3    0.70    0.40
  -7   0  -3    0.40    0.40
   7   0   3    0.40    0.20
   7   0   3    0.30    0.40
  -8   0  -3    0.10    0.40
   8   0   3    0.00    0.20
   8   0   3    0.10    0.40
  -9   0  -3    0.20    0.50
   9   0   3    0.20    0.30
   9   0   3    0.00    0.60
 -10   0  -3   -0.20    0.70
  10   0   3    0.30    0.40
  10   0   3   -0.10    0.80
  11  -1  -3   14.30    0.90
  11  -1  -3   14.10    1.40
 -11   1   3   17.00    1.30
  10  -1  -3    3.00    0.30
  10  -1  -3    3.10    0.70
 -10   1   3    1.90    0.60
   9  -1  -3    0.10    0.50
   9  -1  -3    0.10    0.50
   9  -1  -3    0.10    0.20
  -9   1   3    0.10    0.50
   8  -1  -3    3.50    0.50
   8  -1  -3    3.20    0.30
   8  -1  -3    2.10    0.50
  -8   1   3    2.40    0.50
   7  -1  -3   16.40    1.00
   7  -1  -3   14.40    0.90
  -7   1   3   16.30    0.90
  -7   1   3   15.50    1.00
   6  -1  -3   12.20    0.80
   6  -1  -3   11.90    0.80
  -6   1   3   14.10    0.80
  -6   1   3   13.00    0.80
  -6   1   3   13.50    0.80
   5  -1  -3    0.20    0.20
   5  -1  -3    0.10    0.20
  -5   1   3    0.50    0.30
  -5   1   3    0.40    0.20
  -5   1   3    0.50    0.20
   4  -1  -3  248.68   11.80
   4  -1  -3  244.08   11.70
  -4   1   3  245.38   11.80
  -4   1   3  253.17   11.70
  -4   1   3  247.48   11.80
   3  -1  -3   16.40    0.80
   3  -1  -3   17.60    0.90
   3  -1  -3   16.70    0.90
   3  -1  -3   17.30    0.80
  -3   1   3   17.80    0.90
  -3   1   3   17.90    0.90
  -3   1   3   17.90    0.90
   2  -1  -3    4.50    0.30
   2  -1  -3    4.50    0.30
   2  -1  -3    4.10    0.30
  -2   1   3    5.20    0.30
  -2   1   3    5.10    0.20
  -2   1   3    4.90    0.30
  -2   1   3    5.10    0.30
   1  -1  -3   12.10    0.60
   1  -1  -3   11.30    0.60
  -1   1   3   12.70    0.60
  -1   1   3   12.40    0.60
   0  -1  -3 1155.98   54.29
   0  -1  -3 1143.99   54.29
   0  -1  -3 1160.98   54.29
   0   1   3 1178.58   54.39
   0   1   3 1166.58   54.29
   0   1   3 1105.19   54.29
  -1  -1  -3  355.16   16.80
  -1  -1  -3  360.16   16.80
  -1  -1  -3  347.07   16.90
   1   1   3  350.86   16.80
   1   1   3  375.66   16.80
   1   1   3  351.16   16.90
   1   1   3  356.46   16.90
  -2  -1  -3  199.18    9.20
  -2  -1  -3  189.68    9.30
  -2  -1  -3  193.98    9.30
   2   1   3  191.28    9.30
   2   1   3  203.28    9.30
   2   1   3  193.88    9.20
  -3  -1  -3   11.10    0.70
  -3  -1  -3   14.10    0.70
  -3  -1  -3   11.70    0.70
  -3  -1  -3   12.40    0.60
   3   1   3   12.40    0.60
   3   1   3   13.00    0.70
   3   1   3   12.70    0.70
  -4  -1  -3  102.29    4.70
  -4  -1  -3   98.49    4.80
  -4  -1  -3   98.79    4.70
   4   1   3   93.59    4.80
   4   1   3  100.59    4.80
   4   1   3  105.19    4.80
  -5  -1  -3    0.10    0.30
   5   1   3    0.00    0.20
   5   1   3    0.20    0.30
   5   1   3    0.00    0.20
  -6  -1  -3    4.00    0.50
   6   1   3    4.90    0.60
   6   1   3    4.90    0.40
  -7  -1  -3    9.30    0.80
   7   1   3   11.00    0.70
   7   1   3   12.90    0.90
  -8  -1  -3    3.00    0.50
   8   1   3    2.80    0.60
   8   1   3    1.90    0.30
  -9  -1  -3    0.40    0.60
   9   1   3    0.40    0.70
   9   1   3    0.20    0.30
 -10  -1  -3   -0.10    0.70
  10   1   3    0.10    0.50
  10   1   3   -0.10    0.80
  11  -2  -3   10.50    1.10
 -11   2   3   11.90    1.10
  10  -2  -3    0.10    0.60
 -10   2   3   -0.60    0.60
   9  -2  -3    1.40    0.50
   9  -2  -3    0.60    0.50
  -9   2   3    0.90    0.50
   8  -2  -3    0.90    0.40
   8  -2  -3    0.70    0.40
  -8   2   3    1.40    0.70
  -8   2   3    0.60    0.40
  -8   2   3    0.80    0.40
   7  -2  -3   -0.20    0.30
   7  -2  -3    0.10    0.30
  -7   2   3    0.10    0.30
  -7   2   3    0.00    0.30
  -7   2   3    0.00    0.30
   6  -2  -3    9.70    0.60
   6  -2  -3    9.60    0.70
  -6   2   3   10.90    0.70
  -6   2   3   10.70    0.60
  -6   2   3   11.00    0.70
   5  -2  -3   37.00    2.00
  -5   2   3   41.10    2.00
  -5   2   3   39.70    2.00
  -5   2   3   41.90    2.00
   4  -2  -3   81.39    3.90
  -4   2   3   80.89    3.90
  -4   2   3   78.89    3.90
  -4   2   3   83.29    3.90
   3  -2  -3  105.69    5.10
   3  -2  -3  107.09    5.00
   3  -2  -3  103.69    5.00
  -3   2   3  110.89    5.10
  -3   2   3  105.59    5.10
   2  -2  -3   42.00    2.20
   2  -2  -3   45.40    2.20
  -2   2   3   46.40    2.20
  -2   2   3   46.40    2.20
  -2   2   3   47.10    2.20
  -2   2   3   45.00    2.20
   1  -2  -3  181.18    8.80
   1  -2  -3  185.68    8.80
  -1   2   3  192.98    8.80
  -1   2   3  183.08    8.90
  -1   2   3  189.88    8.80
   0  -2  -3  223.58   10.70
   0  -2  -3  224.18   10.60
   0  -2  -3  229.48   10.60
   0   2   3  225.08   10.60
   0   2   3  227.08   10.70
   0   2   3  222.18   10.60
   0   2   3  223.98   10.60
  -1  -2  -3  146.79    7.10
  -1  -2  -3  152.68    7.10
  -1  -2  -3  150.88    7.10
   1   2   3  149.19    7.10
   1   2   3  153.08    7.10
   1   2   3  149.29    7.10
   1   2   3  144.39    7.10
  -2  -2  -3    0.90    0.20
  -2  -2  -3    0.70    0.10
   2   2   3    1.10    0.20
   2   2   3    0.70    0.20
   2   2   3    0.70    0.20
   2   2   3    1.00    0.20
  -3  -2  -3    2.20    0.20
  -3  -2  -3    2.40    0.30
   3   2   3    2.50    0.30
   3   2   3    2.00    0.20
   3   2   3    2.60    0.30
  -4  -2  -3    0.90    0.20
  -4  -2  -3    0.60    0.30
  -4  -2  -3    0.70    0.20
   4   2   3    0.80    0.30
   4   2   3    0.60    0.20
   4   2   3    0.80    0.30
  -5  -2  -3    7.90    0.60
  -5  -2  -3    7.80    0.50
   5   2   3    8.90    0.60
   5   2   3    7.80    0.50
  -6  -2  -3   14.50    1.00
   6   2   3   16.80    1.00
   6   2   3   14.60    0.80
  -7  -2  -3   12.00    0.90
   7   2   3   13.40    1.00
   7   2   3   12.70    0.80
  -8  -2  -3    0.70    0.50
   8   2   3    0.40    0.30
   8   2   3    0.30    0.50
  -9  -2  -3    0.40    0.60
   9   2   3    0.10    0.70
   9   2   3    0.30    0.40
 -10  -2  -3    0.50    0.80
  10   2   3    0.00    0.50
  10   2   3    0.10    0.90
  11  -3  -3    0.20    0.70
 -11   3   3    0.40    0.70
  10  -3  -3   17.80    1.30
 -10   3   3   14.40    1.20
   9  -3  -3   22.80    1.30
   9  -3  -3   24.30    1.40
  -9   3   3   20.90    1.40
  -9   3   3   22.10    1.30
   8  -3  -3    9.30    0.80
   8  -3  -3    8.40    0.70
  -8   3   3    7.60    0.70
  -8   3   3    8.10    0.70
  -8   3   3    8.00    0.70
   7  -3  -3   42.20    2.10
   7  -3  -3   41.60    2.10
  -7   3   3   42.80    2.10
  -7   3   3   41.60    2.10
  -7   3   3   40.70    2.10
   6  -3  -3   21.30    1.30
  -6   3   3   25.30    1.30
  -6   3   3   23.80    1.30
  -6   3   3   25.80    1.30
   5  -3  -3   10.40    0.60
  -5   3   3   10.20    0.70
  -5   3   3   12.20    0.60
  -5   3   3   10.60    0.60
   4  -3  -3  426.36   20.80
   4  -3  -3  442.46   20.80
   4  -3  -3  443.06   20.80
  -4   3   3  451.65   20.80
  -4   3   3  441.76   20.90
   3  -3  -3  194.98    9.00
   3  -3  -3  185.18    9.00
   3  -3  -3  197.18    9.10
  -3   3   3  189.98    9.10
  -3   3   3  187.88    9.10
   2  -3  -3    4.90    0.30
   2  -3  -3    4.80    0.30
  -2   3   3    3.60    0.30
  -2   3   3    5.20    0.30
  -2   3   3    5.00    0.30
  -2   3   3    4.50    0.30
   1  -3  -3  196.38    9.20
   1  -3  -3  190.58    9.20
   1  -3  -3  201.88    9.20
  -1   3   3  196.68    9.20
  -1   3   3  190.08    9.30
   0  -3  -3  140.19    6.70
   0  -3  -3  140.19    6.70
   0  -3  -3  140.39    6.70
   0   3   3  139.99    6.70
   0   3   3  139.09    6.70
   0   3   3  144.29    6.70
  -1  -3  -3   62.89    2.90
  -1  -3  -3   60.19    2.90
  -1  -3  -3   57.89    2.90
   1   3   3   59.79    2.90
   1   3   3   61.39    2.90
   1   3   3   59.39    2.90
  -2  -3  -3  431.46   20.80
  -2  -3  -3  436.06   20.80
  -2  -3  -3  440.76   20.80
   2   3   3  449.66   20.80
   2   3   3  429.46   20.80
   2   3   3  448.56   20.80
   2   3   3  444.26   20.80
  -3  -3  -3    2.10    0.20
  -3  -3  -3    2.60    0.30
   3   3   3    2.30    0.30
   3   3   3    2.60    0.30
   3   3   3    3.00    0.30
   3   3   3    2.30    0.30
  -4  -3  -3   27.70    1.40
  -4  -3  -3   28.60    1.50
   4   3   3   30.00    1.50
   4   3   3   30.00    1.50
  -5  -3  -3    0.90    0.40
  -5  -3  -3    0.30    0.20
   5   3   3    0.50    0.20
   5   3   3    0.70    0.40
  -6  -3  -3   16.50    1.10
  -6  -3  -3   15.90    0.80
   6   3   3   15.10    1.00
   6   3   3   17.10    0.90
  -7  -3  -3    7.80    0.80
   7   3   3    7.90    0.60
   7   3   3    7.70    0.80
  -8  -3  -3    4.70    0.80
   8   3   3    6.20    0.80
   8   3   3    5.20    0.50
  -9  -3  -3    0.80    0.70
   9   3   3    1.40    0.50
   9   3   3    1.40    0.80
 -10   4   3    0.50    0.60
   9  -4  -3    6.70    0.70
   9  -4  -3    6.60    0.80
   9  -4  -3    5.70    0.70
  -9   4   3    5.80    0.70
  -9   4   3    6.80    0.70
  -9   4   3    6.30    0.70
   8  -4  -3   16.70    1.00
  -8   4   3   15.20    1.00
  -8   4   3   16.20    1.00
  -8   4   3   15.90    1.00
   7  -4  -3    6.10    0.60
  -7   4   3    6.60    0.60
  -7   4   3    7.50    0.60
  -7   4   3    6.50    0.60
   6  -4  -3    1.20    0.30
  -6   4   3    1.10    0.30
  -6   4   3    1.60    0.40
  -6   4   3    1.20    0.30
   5  -4  -3    3.20    0.30
   5  -4  -3    2.60    0.20
   5  -4  -3    2.30    0.20
  -5   4   3    3.50    0.40
  -5   4   3    3.00    0.30
   4  -4  -3   11.70    0.60
   4  -4  -3   12.40    0.70
   4  -4  -3   13.10    0.60
  -4   4   3   13.40    0.70
  -4   4   3   12.70    0.80
   3  -4  -3   98.59    4.70
   3  -4  -3   94.99    4.70
   3  -4  -3   99.79    4.70
  -3   4   3   99.09    4.70
  -3   4   3   99.89    4.70
  -3   4   3   98.79    4.80
  -3   4   3   98.59    4.70
   2  -4  -3  321.37   15.10
   2  -4  -3  317.47   15.10
  -2   4   3  321.47   15.10
  -2   4   3  317.47   15.10
  -2   4   3  316.37   15.10
   1  -4  -3   24.50    1.20
   1  -4  -3   24.50    1.20
   1  -4  -3   24.10    1.20
  -1   4   3   23.70    1.20
  -1   4   3   24.30    1.20
  -1   4   3   25.00    1.20
  -1   4   3   24.10    1.20
   0  -4  -3   14.80    0.80
   0  -4  -3   16.10    0.80
   0  -4  -3   16.10    0.80
   0   4   3   15.50    0.80
   0   4   3   15.40    0.80
   0   4   3   16.00    0.80
   0   4   3   16.00    0.80
  -1  -4  -3  198.18    9.50
  -1  -4  -3  198.68    9.50
  -1  -4  -3  202.48    9.50
   1   4   3  197.58    9.50
   1   4   3  198.48    9.50
   1   4   3  195.58    9.50
   1   4   3  203.68    9.50
  -2  -4  -3    4.50    0.40
  -2  -4  -3    4.50    0.40
  -2  -4  -3    5.20    0.40
   2   4   3    4.30    0.40
   2   4   3    4.20    0.40
   2   4   3    5.20    0.40
   2   4   3    4.40    0.40
  -3  -4  -3    6.50    0.50
  -3  -4  -3    6.10    0.50
   3   4   3    7.10    0.50
   3   4   3    7.80    0.50
   3   4   3    7.40    0.50
  -4  -4  -3   69.79    3.50
  -4  -4  -3   68.89    3.40
   4   4   3   71.19    3.50
   4   4   3   71.79    3.40
  -5  -4  -3   73.89    3.60
  -5  -4  -3   69.09    3.40
   5   4   3   72.09    3.50
   5   4   3   72.29    3.60
  -6  -4  -3   16.70    1.10
  -6  -4  -3   16.40    0.90
   6   4   3   18.40    1.00
   6   4   3   19.70    1.20
  -7  -4  -3    0.20    0.50
   7   4   3    0.10    0.60
   7   4   3   -0.10    0.40
  -8  -4  -3    5.70    0.80
   8   4   3    4.60    0.60
   8   4   3    6.30    0.90
  -9  -4  -3   -0.50    0.80
   9   4   3    1.00    0.80
   9   4   3    0.50    0.50
  10  -5  -3    6.30    0.90
 -10   5   3    7.00    0.80
   9  -5  -3   -0.40    0.60
  -9   5   3   -0.40    0.40
  -9   5   3    0.10    0.50
  -8   5   3   26.20    1.50
  -8   5   3   28.00    1.50
  -7   5   3    2.20    0.50
  -7   5   3    2.80    0.40
  -7   5   3    2.20    0.40
   6  -5  -3    4.70    0.40
   6  -5  -3    5.90    0.50
   6  -5  -3    4.70    0.30
  -6   5   3    5.70    0.50
  -6   5   3    6.10    0.60
   5  -5  -3   20.90    1.10
   5  -5  -3   20.00    1.00
   5  -5  -3   18.90    1.00
  -5   5   3   22.30    1.10
  -5   5   3   20.40    1.10
   4  -5  -3    2.00    0.20
   4  -5  -3    2.10    0.20
   4  -5  -3    1.70    0.20
  -4   5   3    3.10    0.30
  -4   5   3    1.60    0.30
   3  -5  -3  211.08    9.80
   3  -5  -3  203.08    9.80
  -3   5   3  203.98    9.80
  -3   5   3  212.58    9.90
  -3   5   3  201.18    9.90
  -3   5   3  212.98    9.80
   2  -5  -3    3.10    0.30
   2  -5  -3    3.30    0.30
   2  -5  -3    2.40    0.20
  -2   5   3    2.80    0.30
  -2   5   3    2.70    0.30
  -2   5   3    2.50    0.20
   1  -5  -3  209.88   10.30
   1  -5  -3  218.28   10.20
   1  -5  -3  222.48   10.30
  -1   5   3  213.58   10.30
  -1   5   3  218.48   10.20
  -1   5   3  214.38   10.30
  -1   5   3  216.68   10.30
   0  -5  -3   10.70    0.70
   0  -5  -3   10.30    0.70
   0  -5  -3   13.80    0.70
   0   5   3   12.30    0.70
   0   5   3   10.80    0.70
   0   5   3   12.90    0.70
   0   5   3   10.30    0.60
  -1  -5  -3   81.69    4.00
  -1  -5  -3   83.39    4.00
  -1  -5  -3   84.49    4.00
   1   5   3   81.59    4.00
   1   5   3   82.19    4.00
   1   5   3   80.19    4.00
   1   5   3   82.79    4.00
  -2  -5  -3    6.90    0.60
  -2  -5  -3    6.30    0.50
   2   5   3    7.70    0.50
   2   5   3    6.80    0.50
   2   5   3    7.60    0.50
   2   5   3    6.70    0.50
  -3  -5  -3   87.99    4.20
  -3  -5  -3   83.89    4.30
   3   5   3   88.79    4.30
   3   5   3   90.79    4.20
  -4  -5  -3  111.49    5.40
  -4  -5  -3  115.09    5.50
   4   5   3  112.09    5.50
   4   5   3  116.99    5.50
  -5  -5  -3    2.60    0.30
  -5  -5  -3    2.20    0.50
   5   5   3    1.90    0.50
   5   5   3    2.40    0.40
  -6  -5  -3   36.30    1.80
  -6  -5  -3   38.70    2.00
   6   5   3   34.20    1.90
   6   5   3   36.60    2.00
  -7  -5  -3    1.80    0.70
   7   5   3    2.70    0.50
   7   5   3    1.30    0.60
  -8  -5  -3    2.10    0.80
   8   5   3    1.80    0.80
   8   5   3    1.50    0.50
  10  -6  -3    1.00    0.70
 -10   6   3    0.70    0.60
   9  -6  -3   15.20    1.30
  -9   6   3   16.20    1.10
  -9   6   3   16.40    1.20
   8  -6  -3    6.20    0.40
  -8   6   3    6.70    0.70
  -8   6   3    6.40    0.70
   7  -6  -3   13.10    0.70
  -7   6   3   13.50    1.00
  -7   6   3   15.10    0.90
   6  -6  -3    2.20    0.20
  -6   6   3    2.10    0.40
  -6   6   3    2.00    0.40
   5  -6  -3    3.40    0.30
  -5   6   3    3.40    0.40
  -5   6   3    4.10    0.50
   4  -6  -3   25.50    1.30
  -4   6   3   24.40    1.40
  -4   6   3   26.60    1.30
  -4   6   3   28.50    1.40
  -4   6   3   27.80    1.30
   3  -6  -3    0.10    0.20
  -3   6   3    0.10    0.10
  -3   6   3    0.00    0.20
  -3   6   3    0.10    0.30
   2  -6  -3    1.20    0.20
   2  -6  -3    1.10    0.30
   2  -6  -3    1.10    0.20
  -2   6   3    1.10    0.30
  -2   6   3    1.10    0.30
  -2   6   3    0.90    0.20
   1  -6  -3   10.30    0.60
   1  -6  -3    9.30    0.60
   1  -6  -3    9.60    0.60
  -1   6   3    9.00    0.60
  -1   6   3    9.10    0.60
  -1   6   3   10.70    0.60
  -1   6   3    9.90    0.60
   0  -6  -3    0.30    0.20
   0  -6  -3    0.30    0.20
   0  -6  -3    0.60    0.30
   0   6   3    0.60    0.20
   0   6   3    1.00    0.30
   0   6   3    0.40    0.20
   0   6   3    0.80    0.20
  -1  -6  -3    5.40    0.50
  -1  -6  -3    7.00    0.50
  -1  -6  -3    6.10    0.50
   1   6   3    6.50    0.50
   1   6   3    6.10    0.50
   1   6   3    5.70    0.50
   1   6   3    5.80    0.50
  -2  -6  -3    1.40    0.40
  -2  -6  -3    1.20    0.30
   2   6   3    1.10    0.30
   2   6   3    1.90    0.30
  -3  -6  -3   14.50    0.80
  -3  -6  -3   13.80    0.90
   3   6   3   13.70    0.90
   3   6   3   14.50    0.90
  -4  -6  -3   27.60    1.50
  -4  -6  -3   27.60    1.40
   4   6   3   27.70    1.60
   4   6   3   27.20    1.50
  -5  -6  -3    5.30    0.50
  -5  -6  -3    5.40    0.70
   5   6   3    5.40    0.50
   5   6   3    4.60    0.60
  -6  -6  -3   13.10    0.80
  -6  -6  -3   12.60    1.10
   6   6   3   11.80    0.90
   6   6   3   11.50    1.00
  -7  -6  -3    2.40    0.70
  -7  -6  -3    2.70    0.40
   7   6   3    3.00    0.80
   7   6   3    2.80    0.60
  -8  -6  -3    0.60    0.80
   8   6   3    0.50    0.90
   8   6   3    0.20    0.60
  11  -7  -3    0.00    0.90
 -11   7   3    0.10    0.80
  10  -7  -3    0.60    0.80
 -10   7   3    0.20    0.70
   9  -7  -3    0.00    0.20
   9  -7  -3   -0.20    0.60
  -9   7   3   -0.20    0.80
  -9   7   3    0.50    0.60
   8  -7  -3    0.40    0.20
  -8   7   3    0.60    0.50
  -8   7   3    0.60    0.50
   7  -7  -3    8.40    0.50
  -7   7   3    7.40    0.80
  -7   7   3    8.40    0.70
   6  -7  -3   -0.40    0.20
  -6   7   3    0.00    0.30
  -6   7   3   -0.20    0.40
   5  -7  -3   63.89    3.10
  -5   7   3   61.39    3.20
  -5   7   3   64.99    3.10
   4  -7  -3    3.90    0.30
  -4   7   3    3.70    0.40
  -4   7   3    3.30    0.50
  -4   7   3    3.90    0.30
   3  -7  -3   42.30    2.10
  -3   7   3   41.90    2.20
  -3   7   3   39.40    2.00
  -3   7   3   44.30    2.10
   2  -7  -3    1.60    0.30
  -2   7   3    2.40    0.30
  -2   7   3    1.60    0.40
  -2   7   3    1.50    0.30
   1  -7  -3    3.90    0.40
   1  -7  -3    4.80    0.40
  -1   7   3    4.10    0.50
  -1   7   3    4.00    0.40
  -1   7   3    3.20    0.30
   0  -7  -3    0.20    0.30
   0  -7  -3    0.20    0.30
   0  -7  -3    0.00    0.30
   0   7   3    0.00    0.30
   0   7   3    0.10    0.30
   0   7   3    0.10    0.30
  -1  -7  -3    0.00    0.30
  -1  -7  -3    0.20    0.30
   1   7   3    0.20    0.30
   1   7   3    0.00    0.30
   1   7   3    0.00    0.30
  -2  -7  -3    4.60    0.50
  -2  -7  -3    6.40    0.60
   2   7   3    5.40    0.60
   2   7   3    5.80    0.50
  -3  -7  -3    6.80    0.70
  -3  -7  -3    6.30    0.60
   3   7   3    5.40    0.60
   3   7   3    7.60    0.70
  -4  -7  -3    0.30    0.50
  -4  -7  -3    0.10    0.30
   4   7   3    0.00    0.40
   4   7   3   -0.30    0.40
  -5  -7  -3   49.40    2.50
  -5  -7  -3   49.90    2.60
   5   7   3   50.29    2.60
   5   7   3   49.70    2.60
  -6  -7  -3   39.60    2.10
  -6  -7  -3   41.90    2.30
   6   7   3   42.30    2.20
   6   7   3   41.10    2.30
  -7  -7  -3    3.00    0.90
  -7  -7  -3    2.40    0.40
   7   7   3    2.80    0.70
   7   7   3    2.30    0.80
  11  -8  -3    0.20    0.90
 -11   8   3    0.10    0.80
  10  -8  -3    4.20    0.90
  10  -8  -3    4.10    0.40
 -10   8   3    4.30    0.90
   9  -8  -3    0.60    0.70
   9  -8  -3   -0.20    0.30
  -9   8   3   -0.20    0.60
   8  -8  -3    4.60    0.50
  -8   8   3    5.60    0.70
  -8   8   3    4.70    0.60
   7  -8  -3   20.40    1.10
  -7   8   3   20.60    1.30
  -7   8   3   20.40    1.30
   6  -8  -3   53.59    2.60
  -6   8   3   53.99    2.80
  -6   8   3   54.09    2.70
   5  -8  -3   41.40    2.10
  -5   8   3   45.00    2.20
  -5   8   3   41.80    2.20
   4  -8  -3   33.10    1.60
  -4   8   3   30.90    1.70
  -4   8   3   33.80    1.80
  -4   8   3   31.80    1.60
   3  -8  -3   17.70    1.00
  -3   8   3   19.20    1.10
  -3   8   3   18.50    1.10
  -3   8   3   19.60    1.00
   2  -8  -3    3.10    0.40
  -2   8   3    2.60    0.40
  -2   8   3    3.40    0.50
  -2   8   3    3.00    0.30
   1  -8  -3    1.40    0.30
  -1   8   3    1.40    0.40
  -1   8   3    1.70    0.30
  -1   8   3    1.90    0.40
   0  -8  -3    9.30    0.70
   0   8   3   11.40    0.80
   0   8   3    8.70    0.70
   0   8   3   10.50    0.80
  -1  -8  -3    0.40    0.40
   1   8   3    0.00    0.30
   1   8   3   -0.30    0.40
  -2  -8  -3    9.50    0.70
   2   8   3    8.10    0.80
  -3  -8  -3    3.00    0.60
  -3  -8  -3    2.80    0.50
   3   8   3    1.20    0.50
  -4  -8  -3    0.50    0.40
  -4  -8  -3    0.00    0.60
   4   8   3    0.10    0.50
  -5  -8  -3   10.50    1.10
  -5  -8  -3    9.00    0.80
   5   8   3    8.60    1.00
   5   8   3   11.00    1.00
  -6  -8  -3    0.00    0.50
  -6  -8  -3    0.40    0.80
   6   8   3    0.00    0.80
   6   8   3    0.20    0.60
  11  -9  -3    3.50    1.10
 -11   9   3    3.00    0.90
  10  -9  -3   13.20    0.90
  10  -9  -3   12.90    1.50
 -10   9   3   12.50    1.30
   9  -9  -3    0.00    0.40
   9  -9  -3    0.40    0.80
  -9   9   3   -0.30    0.60
   8  -9  -3    0.00    0.30
  -8   9   3   -0.30    0.50
  -8   9   3    0.00    0.50
   7  -9  -3   16.80    0.90
  -7   9   3   16.00    1.10
  -7   9   3   12.90    1.10
   6  -9  -3    6.50    0.60
  -6   9   3    6.50    0.70
  -6   9   3    5.70    0.70
   5  -9  -3  112.39    5.40
  -5   9   3  110.99    5.30
  -5   9   3  108.99    5.50
  -5   9   3  115.89    5.50
   4  -9  -3   24.50    1.40
  -4   9   3   25.70    1.40
  -4   9   3   24.60    1.30
  -4   9   3   26.60    1.50
   3  -9  -3    2.60    0.40
  -3   9   3    3.50    0.60
  -3   9   3    2.90    0.50
  -3   9   3    3.70    0.40
   2  -9  -3    8.80    0.70
  -2   9   3   10.50    0.80
  -2   9   3    9.50    0.70
  -2   9   3    8.20    0.70
   1  -9  -3    0.20    0.40
  -1   9   3    0.00    0.40
  -1   9   3    0.40    0.30
  -1   9   3    0.90    0.40
   0   9   3    0.60    0.40
   0   9   3    0.20    0.50
  -1  -9  -3    1.10    0.40
   1   9   3    1.40    0.50
  -2  -9  -3    0.10    0.40
   2   9   3    0.60    0.50
  -3  -9  -3    0.40    0.40
   3   9   3    0.30    0.60
  -4  -9  -3   -0.20    0.50
   4   9   3    0.10    0.60
  -5  -9  -3   10.00    0.90
   5   9   3    5.30    0.90
  10 -10  -3    0.50    0.40
  10 -10  -3    0.70    1.00
 -10  10   3    0.90    0.90
   9 -10  -3    3.70    1.00
   9 -10  -3    3.80    0.50
  -9  10   3    4.70    0.90
   8 -10  -3   53.99    2.60
  -8  10   3   51.29    2.90
  -8  10   3   51.29    2.80
   7 -10  -3   10.70    0.80
  -7  10   3    9.40    1.00
  -7  10   3   11.30    1.00
   6 -10  -3    0.00    0.30
  -6  10   3    0.10    0.50
  -6  10   3    0.20    0.50
   5 -10  -3    0.40    0.30
  -5  10   3    0.80    0.50
  -5  10   3    0.40    0.30
  -5  10   3    0.50    0.50
   4 -10  -3    0.70    0.40
  -4  10   3    1.20    0.30
  -4  10   3    1.10    0.50
  -4  10   3    1.80    0.50
   3 -10  -3   66.29    3.20
  -3  10   3   65.29    3.30
  -3  10   3   64.89    3.20
  -3  10   3   60.99    3.30
   2 -10  -3    1.90    0.50
  -2  10   3    1.50    0.50
  -2  10   3    0.50    0.40
  -2  10   3    0.70    0.50
  -1  10   3    0.50    0.50
  -1  10   3    0.20    0.40
   0  10   3   14.40    1.10
   0  10   3   17.70    1.10
  -1 -10  -3    0.00    0.50
   1  10   3    0.50    0.50
  -2 -10  -3    0.20    0.50
   2  10   3    0.20    0.50
  -3 -10  -3    0.00    0.50
   3  10   3   -0.50    0.70
  -4 -10  -3    1.20    0.60
   4  10   3    0.70    0.90
   9 -11  -3    5.30    1.10
   9 -11  -3    4.20    0.60
  -9  11   3    4.80    1.00
   8 -11  -3    0.80    0.50
   8 -11  -3    0.40    0.80
  -8  11   3    0.30    0.70
   7 -11  -3    1.60    0.50
  -7  11   3    1.80    0.70
  -7  11   3    1.10    0.60
   6 -11  -3   -0.20    0.40
  -6  11   3    0.20    0.60
  -6  11   3    0.00    0.60
   5 -11  -3    0.30    0.40
  -5  11   3    0.10    0.60
  -5  11   3    0.70    0.60
  -5  11   3    0.30    0.30
   4 -11  -3   12.00    1.00
  -4  11   3   12.10    1.00
  -4  11   3   10.60    1.10
  -4  11   3   12.90    0.80
   3 -11  -3   93.19    4.60
  -3  11   3   94.19    4.70
  -3  11   3   92.69    4.50
  -2  11   3    8.60    0.80
  -2  11   3    7.50    0.80
  -1  11   3   15.40    1.10
  -1  11   3   14.90    1.10
   0  11   3    0.00    0.60
   0  11   3   -0.20    0.50
   1  11   3    1.50    0.70
  -2 -11  -3    1.30    0.60
   2  11   3    0.80    0.70
  -3 -11  -3   -0.10    0.60
   3  11   3    0.10    0.80
   8 -12  -3    6.60    1.20
   8 -12  -3    6.80    0.70
  -8  12   3    6.40    1.10
   7 -12  -3   21.10    1.70
   7 -12  -3   21.80    1.40
  -7  12   3   20.30    1.50
  -7  12   3   20.90    1.70
   6 -12  -3    0.40    0.50
  -6  12   3    0.20    0.70
  -6  12   3    0.50    0.70
   5 -12  -3   10.10    0.80
  -5  12   3   10.20    1.10
  -5  12   3    8.60    1.00
  -5  12   3    8.90    0.70
   4 -12  -3    7.40    0.80
  -4  12   3    6.00    0.90
  -4  12   3    6.10    0.90
  -4  12   3    7.20    0.60
  -3  12   3   22.50    1.30
  -3  12   3   19.80    1.40
  -2  12   3    0.00    0.50
  -2  12   3    0.10    0.70
  -1  12   3   23.90    1.50
   0  12   3   13.20    1.20
   0  12   3   20.10    1.40
   1  12   3    1.70    0.80
  -2 -12  -3    0.40    0.80
   7 -13  -3    0.90    1.10
   7 -13  -3   -0.20    0.60
  -7  13   3   -0.30    0.90
  -7  13   3   -0.10    0.80
   6 -13  -3    7.00    0.80
   6 -13  -3    7.60    1.20
  -6  13   3    6.90    1.00
  -6  13   3    7.20    1.10
  -6  13   3    6.50    0.60
   5 -13  -3    1.80    1.00
   5 -13  -3    1.40    0.70
  -5  13   3    2.20    0.90
  -5  13   3    1.30    0.50
  -5  13   3    0.90    0.80
  -4  13   3    4.60    0.90
  -4  13   3    3.60    0.60
  -3  13   3    6.60    1.10
  -3  13   3    5.50    0.70
  -2  13   3   67.29    3.40
  -1  13   3    9.60    1.00
  -1  13  -4    0.80    0.80
  -1  13  -4    1.30    0.70
  -2  13  -4    6.10    1.10
  -2  13  -4    7.10    0.80
  -3  13  -4    2.70    0.80
  -3  13  -4    3.60    0.60
  -4  13  -4   -0.30    0.80
  -4  13  -4   -0.20    0.50
  -5  13  -4    1.70    0.50
  -5  13  -4    1.50    0.90
   5 -13   4    1.00    0.70
   5 -13   4    2.70    1.00
  -6  13  -4    1.00    0.90
  -6  13  -4    0.20    0.40
   6 -13   4    0.00    0.70
   6 -13   4    0.30    1.00
   2  12  -4    0.80    0.90
  -2 -12   4    0.40    0.70
   1  12  -4   -0.20    0.80
   0  12  -4    8.80    1.10
  -1  12  -4   10.70    1.00
  -1  12  -4    9.20    1.10
  -2  12  -4    4.30    0.80
  -2  12  -4    6.20    0.70
  -3  12  -4   10.20    0.90
  -3  12  -4   10.70    1.10
  -4  12  -4    0.60    0.40
  -4  12  -4    0.10    0.60
   4 -12   4    0.20    0.80
   4 -12   4    0.80    0.60
  -5  12  -4   -0.20    0.40
  -5  12  -4   -0.30    0.70
   5 -12   4   -0.30    0.80
   5 -12   4   -0.10    0.50
  -6  12  -4    1.60    0.40
  -6  12  -4    1.40    0.70
   6 -12   4    2.30    0.90
   6 -12   4    1.70    0.60
  -7  12  -4    6.00    1.00
   7 -12   4    6.10    1.10
   7 -12   4    6.40    0.80
  -8  12  -4   -0.40    0.90
   8 -12   4    0.00    1.00
   8 -12   4   -0.10    0.60
   3  11  -4    0.80    0.80
  -3 -11   4    0.40    0.60
   2  11  -4   12.60    1.20
  -2 -11   4   13.40    1.10
   1  11  -4    0.50    0.60
   0  11  -4    2.90    0.70
   0  11  -4    3.80    0.70
  -1  11  -4   13.80    1.10
  -1  11  -4   14.30    1.10
  -2  11  -4    5.30    0.80
  -2  11  -4    5.40    0.60
  -3  11  -4   51.79    2.80
  -3  11  -4   52.19    2.70
   3 -11   4   55.19    2.80
   3 -11   4   54.29    2.70
  -4  11  -4    0.60    0.50
  -4  11  -4    0.80    0.30
   4 -11   4    0.80    0.70
   4 -11   4    0.70    0.50
  -5  11  -4    0.10    0.30
  -5  11  -4    0.40    0.60
   5 -11   4   -0.20    0.40
   5 -11   4    0.20    0.60
  -6  11  -4    2.50    0.30
  -6  11  -4    2.40    0.70
   6 -11   4    2.40    0.50
   6 -11   4    3.20    0.80
  -7  11  -4    1.50    0.70
   7 -11   4    2.30    0.50
   7 -11   4    2.10    0.80
  -8  11  -4   11.50    1.10
   8 -11   4   11.60    1.30
   8 -11   4   10.60    1.00
  -9  11  -4    0.30    0.80
   9 -11   4    0.00    0.60
   9 -11   4    0.10    1.10
   5  10  -4    1.30    0.90
   4  10  -4    0.50    0.80
  -4 -10   4    0.30    0.60
   3  10  -4    2.20    0.70
  -3 -10   4    2.90    0.60
   2  10  -4    2.60    0.60
  -2 -10   4    1.50    0.50
   1  10  -4   -0.20    0.50
  -1 -10   4    0.40    0.50
   0  10  -4    6.60    0.80
   0  10  -4    7.80    0.70
  -1  10  -4   -0.10    0.40
  -1  10  -4    0.10    0.50
  -2  10  -4   -0.10    0.40
  -2  10  -4   -0.20    0.40
   2 -10   4   -0.40    0.50
  -3  10  -4   17.50    1.00
  -3  10  -4   16.50    1.10
   3 -10   4   17.70    1.10
   3 -10   4   17.30    1.20
  -4  10  -4   -0.20    0.40
  -4  10  -4    0.20    0.30
   4 -10   4   -0.10    0.40
   4 -10   4    0.00    0.50
  -5  10  -4    0.60    0.30
  -5  10  -4    0.30    0.50
   5 -10   4    0.30    0.60
   5 -10   4    0.20    0.40
  -6  10  -4    0.10    0.50
   6 -10   4    0.40    0.40
   6 -10   4    0.20    0.60
  -7  10  -4    1.20    0.60
   7 -10   4    1.20    0.40
   7 -10   4    1.50    0.70
  -8  10  -4    2.20    0.80
   8 -10   4    1.10    0.50
   8 -10   4    1.80    0.80
  -9  10  -4    0.00    0.80
   9 -10   4    0.30    0.50
   9 -10   4   -0.40    0.90
   6   9  -4    0.20    0.90
  -6  -9   4    0.20    0.60
   5   9  -4    0.20    0.60
  -5  -9   4   -0.30    0.50
   4   9  -4    0.40    0.70
  -4  -9   4    0.10    0.50
   3   9  -4    0.80    0.60
  -3  -9   4    0.40    0.40
   2   9  -4    0.30    0.50
  -2  -9   4   -0.20    0.40
   1   9  -4    0.60    0.50
  -1  -9   4    0.50    0.40
   0   9  -4   10.60    0.80
   0   9  -4    8.70    0.80
   0  -9   4   11.00    0.80
  -1   9  -4    0.20    0.30
  -1   9  -4    0.70    0.50
   1  -9   4    0.40    0.40
  -2   9  -4   37.70    2.10
  -2   9  -4   39.00    2.00
   2  -9   4   41.90    2.00
   2  -9   4   38.90    2.10
  -3   9  -4   33.50    1.80
  -3   9  -4   31.80    1.60
   3  -9   4   32.80    1.70
   3  -9   4   30.10    1.80
  -4   9  -4    5.00    0.60
  -4   9  -4    5.30    0.50
   4  -9   4    5.10    0.50
   4  -9   4    4.60    0.70
  -5   9  -4   39.50    2.00
  -5   9  -4   35.60    1.90
   5  -9   4   37.60    1.90
   5  -9   4   41.00    2.10
  -6   9  -4    1.80    0.50
   6  -9   4    1.50    0.40
   6  -9   4    0.60    0.60
  -7   9  -4    1.50    0.60
   7  -9   4    1.10    0.60
   7  -9   4    1.40    0.40
  -8   9  -4    1.60    0.60
   8  -9   4    1.80    0.70
   8  -9   4    1.90    0.40
  -9   9  -4    0.90    0.70
   9  -9   4    1.60    0.40
   9  -9   4    1.90    0.90
 -10   9  -4    0.20    0.80
  10  -9   4    0.50    0.50
  10  -9   4   -0.20    1.00
   7   8  -4    1.00    1.00
   7   8  -4    2.20    1.00
   7   8  -4    0.40    0.70
  -7  -8   4    0.40    0.40
  -7  -8   4    1.00    1.00
   6   8  -4    2.30    0.60
   6   8  -4    3.60    0.80
   6   8  -4    3.20    0.90
  -6  -8   4    2.30    0.90
  -6  -8   4    2.60    0.50
   5   8  -4    3.10    0.60
   5   8  -4    2.40    0.60
   5   8  -4    2.80    0.70
  -5  -8   4    3.90    0.80
  -5  -8   4    2.40    0.40
   4   8  -4   -0.10    0.50
   4   8  -4   -0.30    0.50
   4   8  -4   -0.10    0.60
  -4  -8   4    0.00    0.60
  -4  -8   4   -0.10    0.40
   3   8  -4    1.10    0.50
   3   8  -4    0.90    0.50
   3   8  -4    1.20    0.40
  -3  -8   4    1.10    0.40
   2   8  -4    0.00    0.40
   2   8  -4    0.50    0.50
  -2  -8   4    0.30    0.40
   1   8  -4    5.50    0.60
   1   8  -4    5.50    0.60
  -1  -8   4    6.60    0.60
   0   8  -4    3.70    0.50
   0   8  -4    3.20    0.40
   0  -8   4    2.80    0.40
  -1   8  -4   75.39    3.70
  -1   8  -4   72.39    3.70
   1  -8   4   74.69    3.70
   1  -8   4   77.19    3.70
  -2   8  -4    2.30    0.40
  -2   8  -4    1.70    0.30
   2  -8   4    2.40    0.40
   2  -8   4    1.90    0.40
  -3   8  -4    1.70    0.30
  -3   8  -4    1.70    0.40
   3  -8   4    1.80    0.50
   3  -8   4    1.40    0.30
  -4   8  -4    0.40    0.20
  -4   8  -4    0.40    0.40
   4  -8   4    0.30    0.40
   4  -8   4    0.40    0.30
  -5   8  -4    6.10    0.60
  -5   8  -4    6.10    0.40
   5  -8   4    6.40    0.70
   5  -8   4    6.90    0.60
  -6   8  -4   35.20    1.90
   6  -8   4   36.20    1.80
   6  -8   4   32.30    2.00
  -7   8  -4    2.50    0.60
   7  -8   4    2.50    0.40
   7  -8   4    2.30    0.60
  -8   8  -4    0.40    0.60
   8  -8   4    0.60    0.60
   8  -8   4    0.40    0.30
  -9   8  -4    0.10    0.60
   9  -8   4    0.10    0.40
   9  -8   4   -0.10    0.70
 -10   8  -4   25.00    1.70
  10  -8   4   23.40    1.90
  10  -8   4   23.90    1.40
   7   7  -4    2.90    0.90
   7   7  -4    1.80    0.80
   7   7  -4    3.20    0.60
  -7  -7   4    2.90    0.90
  -7  -7   4    2.10    0.40
   6   7  -4    1.10    0.50
   6   7  -4    0.40    0.60
   6   7  -4    1.10    0.60
  -6  -7   4    1.00    0.70
  -6  -7   4    0.60    0.30
   5   7  -4   69.09    3.50
   5   7  -4   66.99    3.50
   5   7  -4   70.09    3.40
  -5  -7   4   65.59    3.30
  -5  -7   4   70.99    3.50
   4   7  -4    5.60    0.70
   4   7  -4    7.00    0.70
   4   7  -4    5.30    0.50
  -4  -7   4    4.50    0.50
  -4  -7   4    6.20    0.70
   3   7  -4    1.80    0.40
   3   7  -4    1.60    0.40
   3   7  -4    2.10    0.40
  -3  -7   4    2.60    0.40
  -3  -7   4    1.90    0.50
   2   7  -4    0.00    0.40
   2   7  -4   -0.20    0.40
   2   7  -4    0.20    0.30
  -2  -7   4    0.00    0.30
   1   7  -4    1.20    0.30
   1   7  -4    1.80    0.40
   1   7  -4    1.50    0.40
   1   7  -4    1.10    0.30
  -1  -7   4    1.20    0.30
   0   7  -4   29.50    1.50
   0   7  -4   29.20    1.50
   0   7  -4   28.50    1.50
   0  -7   4   27.90    1.50
   0  -7   4   30.00    1.50
   0  -7   4   26.00    1.50
  -1   7  -4    0.30    0.40
  -1   7  -4    0.20    0.30
  -1   7  -4    0.30    0.30
   1  -7   4    0.40    0.30
   1  -7   4    0.60    0.30
   1  -7   4    0.20    0.30
  -2   7  -4   33.70    1.70
  -2   7  -4   31.50    1.60
   2  -7   4   33.30    1.60
   2  -7   4   31.30    1.70
  -3   7  -4    3.70    0.40
  -3   7  -4    3.20    0.40
   3  -7   4    4.20    0.50
   3  -7   4    3.40    0.30
  -4   7  -4    0.20    0.20
  -4   7  -4    0.10    0.30
   4  -7   4    0.60    0.20
   4  -7   4    0.30    0.40
  -5   7  -4   16.20    1.10
  -5   7  -4   17.90    0.90
   5  -7   4   19.00    1.10
   5  -7   4   18.50    1.00
  -6   7  -4    5.20    0.60
   6  -7   4    3.80    0.60
   6  -7   4    3.80    0.40
  -7   7  -4    2.00    0.50
   7  -7   4    2.30    0.60
   7  -7   4    2.10    0.30
  -8   7  -4    1.10    0.50
   8  -7   4    1.20    0.30
   8  -7   4    1.40    0.60
  -9   7  -4    0.30    0.60
   9  -7   4    0.00    0.70
   9  -7   4   -0.10    0.30
 -10   7  -4    1.00    0.70
  10  -7   4    0.40    0.40
  10  -7   4    0.50    0.80
 -11   7  -4   -0.30    0.80
  11  -7   4   -0.10    0.40
  11  -7   4   -0.30    1.00
   8   6  -4   -0.10    0.80
   8   6  -4    0.10    0.60
   8   6  -4    0.40    0.80
  -8  -6   4    0.10    0.90
   7   6  -4    3.80    0.70
   7   6  -4    3.70    0.80
   7   6  -4    5.30    0.60
  -7  -6   4    4.00    0.80
   6   6  -4    1.30    0.40
   6   6  -4    1.10    0.60
   6   6  -4    2.20    0.60
  -6  -6   4    1.20    0.30
  -6  -6   4    0.60    0.60
   5   6  -4    0.40    0.50
   5   6  -4    1.10    0.50
   5   6  -4    1.10    0.40
  -5  -6   4    0.80    0.30
  -5  -6   4    1.20    0.50
   4   6  -4   11.90    0.80
   4   6  -4   12.10    0.80
   4   6  -4   10.80    0.90
  -4  -6   4   11.90    0.80
  -4  -6   4   13.80    0.90
   3   6  -4   -0.20    0.30
   3   6  -4    0.10    0.30
   3   6  -4   -0.20    0.30
  -3  -6   4   -0.10    0.40
  -3  -6   4    0.00    0.30
   2   6  -4   33.80    1.80
   2   6  -4   36.50    1.80
   2   6  -4   40.00    1.80
  -2  -6   4   33.40    1.80
   1   6  -4   -0.10    0.30
   1   6  -4    0.10    0.30
   1   6  -4    0.20    0.20
   1   6  -4    0.10    0.30
  -1  -6   4    0.20    0.20
  -1  -6   4    0.20    0.20
   0   6  -4    1.30    0.30
   0   6  -4    1.30    0.30
   0   6  -4    1.80    0.30
   0   6  -4    1.70    0.30
   0  -6   4    1.30    0.30
   0  -6   4    1.50    0.30
   0  -6   4    1.10    0.30
  -1   6  -4   25.10    1.30
  -1   6  -4   24.60    1.30
  -1   6  -4   26.80    1.30
  -1   6  -4   24.00    1.30
   1  -6   4   25.00    1.30
   1  -6   4   25.80    1.30
   1  -6   4   25.10    1.30
  -2   6  -4    5.20    0.50
  -2   6  -4    5.70    0.40
  -2   6  -4    6.20    0.40
   2  -6   4    5.50    0.50
   2  -6   4    5.90    0.40
   2  -6   4    5.90    0.50
  -3   6  -4    0.20    0.20
  -3   6  -4    0.00    0.20
  -3   6  -4    0.20    0.30
   3  -6   4    0.40    0.30
   3  -6   4    0.10    0.20
  -4   6  -4    2.50    0.20
  -4   6  -4    3.00    0.30
  -4   6  -4    2.60    0.40
   4  -6   4    2.60    0.40
   4  -6   4    2.70    0.30
  -5   6  -4    4.10    0.50
  -5   6  -4    3.50    0.30
   5  -6   4    3.70    0.30
   5  -6   4    3.40    0.50
  -6   6  -4    1.70    0.40
   6  -6   4    2.20    0.30
   6  -6   4    2.40    0.50
  -7   6  -4    1.50    0.40
   7  -6   4    1.20    0.30
   7  -6   4    0.90    0.50
  -8   6  -4   16.80    1.20
   8  -6   4   16.60    1.30
   8  -6   4   17.60    1.00
  -9   6  -4    6.70    0.80
   9  -6   4    7.40    0.60
   9  -6   4    8.40    0.90
 -10   6  -4    0.60    0.60
  10  -6   4    0.40    0.30
  10  -6   4   -0.20    0.80
 -11   6  -4    0.40    0.80
  11  -6   4    0.90    0.90
  11  -6   4    1.00    0.40
   9   5  -4    3.80    0.70
   9   5  -4    2.30    1.00
  -9  -5   4    4.70    1.00
   8   5  -4    2.30    0.70
   8   5  -4    2.10    0.80
   8   5  -4    2.70    0.50
  -8  -5   4    3.10    0.80
   7   5  -4    2.10    0.40
   7   5  -4    1.60    0.60
   7   5  -4    2.10    0.60
  -7  -5   4    1.40    0.60
   6   5  -4   -0.10    0.40
   6   5  -4    0.10    0.30
   6   5  -4   -0.10    0.50
  -6  -5   4   -0.20    0.20
  -6  -5   4   -0.30    0.50
   5   5  -4   23.40    1.30
   5   5  -4   24.10    1.40
   5   5  -4   26.10    1.40
  -5  -5   4   22.70    1.40
  -5  -5   4   24.70    1.20
   4   5  -4   30.90    1.50
   4   5  -4   29.10    1.60
   4   5  -4   29.10    1.60
  -4  -5   4   28.80    1.50
  -4  -5   4   30.90    1.60
   3   5  -4    0.60    0.20
   3   5  -4    0.80    0.30
   3   5  -4    1.20    0.30
  -3  -5   4    0.60    0.20
  -3  -5   4    0.60    0.30
   2   5  -4   17.50    0.90
   2   5  -4   18.00    0.90
   2   5  -4   17.20    0.90
   2   5  -4   14.70    0.90
  -2  -5   4   17.20    0.90
  -2  -5   4   15.30    0.90
   1   5  -4    3.30    0.40
   1   5  -4    2.20    0.30
   1   5  -4    3.20    0.30
   1   5  -4    3.40    0.30
  -1  -5   4    3.70    0.30
  -1  -5   4    2.80    0.30
  -1  -5   4    3.60    0.30
   0   5  -4    5.80    0.50
   0   5  -4    6.70    0.50
   0   5  -4    7.70    0.50
   0   5  -4    7.80    0.50
   0  -5   4    6.10    0.50
   0  -5   4    7.60    0.50
   0  -5   4    7.90    0.50
  -1   5  -4    1.30    0.30
  -1   5  -4    1.20    0.20
  -1   5  -4    1.10    0.20
  -1   5  -4    1.10    0.20
   1  -5   4    0.70    0.20
   1  -5   4    0.90    0.20
   1  -5   4    0.80    0.30
  -2   5  -4   19.90    1.10
  -2   5  -4   20.20    1.00
  -2   5  -4   18.40    1.00
   2  -5   4   20.20    1.00
   2  -5   4   20.20    1.10
   2  -5   4   20.70    1.00
  -3   5  -4   51.59    2.40
  -3   5  -4   50.09    2.40
  -3   5  -4   46.90    2.40
  -3   5  -4   43.80    2.30
   3  -5   4   48.40    2.40
   3  -5   4   50.59    2.40
  -4   5  -4   27.90    1.30
  -4   5  -4   27.50    1.30
  -4   5  -4   24.40    1.40
  -4   5  -4   26.80    1.40
   4  -5   4   27.50    1.50
   4  -5   4   26.60    1.30
  -5   5  -4    0.80    0.30
  -5   5  -4    1.10    0.30
   5  -5   4    0.60    0.40
   5  -5   4    1.00    0.20
  -6   5  -4   13.20    0.80
  -6   5  -4   12.40    0.80
   6  -5   4   12.70    0.70
   6  -5   4   12.40    0.90
  -7   5  -4    0.80    0.40
  -7   5  -4    0.50    0.40
   7  -5   4    0.90    0.20
   7  -5   4    0.20    0.50
  -8   5  -4    1.20    0.50
  -8   5  -4    1.80    0.80
   8  -5   4    0.80    0.60
   8  -5   4    1.00    0.30
  -9   5  -4    0.10    0.50
   9  -5   4   -0.10    0.30
   9  -5   4   -0.10    0.60
 -10   5  -4    7.60    0.90
  10  -5   4    8.20    0.60
  10  -5   4    8.60    1.00
  10  -5   4    8.30    1.00
 -11   5  -4    0.40    0.70
  11  -5   4    0.20    0.40
  11  -5   4    0.00    0.80
   9   4  -4    1.00    0.80
   9   4  -4    0.50    0.50
  -9  -4   4    1.60    0.80
   8   4  -4    9.70    0.80
   8   4  -4   10.10    1.00
   8   4  -4    8.80    0.90
  -8  -4   4    9.30    1.00
   7   4  -4   10.90    0.80
   7   4  -4   11.40    1.00
   7   4  -4   12.00    0.90
  -7  -4   4   10.30    1.00
   6   4  -4    3.10    0.50
   6   4  -4    2.70    0.40
   6   4  -4    2.50    0.50
  -6  -4   4    2.90    0.50
   5   4  -4  122.89    5.60
   5   4  -4  113.69    5.50
   5   4  -4  110.79    5.50
  -5  -4   4  113.29    5.40
  -5  -4   4  109.89    5.50
   4   4  -4   52.39    2.50
   4   4  -4   45.90    2.50
   4   4  -4   52.49    2.60
  -4  -4   4   54.29    2.50
  -4  -4   4   50.99    2.60
   3   4  -4   23.70    1.20
   3   4  -4   24.10    1.20
   3   4  -4   22.50    1.20
  -3  -4   4   22.20    1.20
  -3  -4   4   22.10    1.20
   2   4  -4   72.19    3.50
   2   4  -4   70.49    3.50
   2   4  -4   68.99    3.50
   2   4  -4   72.99    3.50
  -2  -4   4   70.09    3.40
  -2  -4   4   73.59    3.40
  -2  -4   4   73.09    3.40
   1   4  -4   16.00    0.80
   1   4  -4   14.90    0.80
   1   4  -4   16.10    0.80
   1   4  -4   14.90    0.80
  -1  -4   4   15.50    0.80
  -1  -4   4   15.90    0.80
  -1  -4   4   14.20    0.80
   0   4  -4   26.50    1.30
   0   4  -4   25.70    1.30
   0   4  -4   27.90    1.30
   0   4  -4   24.80    1.30
   0  -4   4   27.90    1.30
   0  -4   4   28.00    1.30
   0  -4   4   25.00    1.30
  -1   4  -4   32.70    1.60
  -1   4  -4   31.90    1.60
  -1   4  -4   31.10    1.60
  -1   4  -4   34.20    1.60
   1  -4   4   31.50    1.60
   1  -4   4   33.10    1.60
   1  -4   4   32.40    1.60
  -2   4  -4  391.26   18.90
  -2   4  -4  401.36   18.90
  -2   4  -4  401.26   18.90
   2  -4   4  411.86   18.90
   2  -4   4  392.66   18.90
   2  -4   4  398.16   18.90
  -3   4  -4  311.37   14.20
  -3   4  -4  300.47   14.20
  -3   4  -4  296.17   14.30
  -3   4  -4  294.07   14.20
   3  -4   4  299.57   14.30
   3  -4   4  300.07   14.20
  -4   4  -4   60.49    3.00
  -4   4  -4   63.59    2.90
  -4   4  -4   60.99    2.90
  -4   4  -4   60.79    2.90
   4  -4   4   59.19    2.90
   4  -4   4   57.29    3.00
  -5   4  -4    1.30    0.30
  -5   4  -4    1.40    0.30
   5  -4   4    1.50    0.40
   5  -4   4    1.10    0.20
  -6   4  -4    3.90    0.50
  -6   4  -4    4.20    0.40
   6  -4   4    3.70    0.30
   6  -4   4    4.40    0.50
  -7   4  -4   57.39    2.90
  -7   4  -4   60.89    3.00
   7  -4   4   55.29    2.80
   7  -4   4   61.49    3.00
  -8   4  -4    3.80    0.50
  -8   4  -4    3.00    0.50
   8  -4   4    3.00    0.60
   8  -4   4    3.00    0.30
  -9   4  -4   12.40    1.00
  -9   4  -4   14.70    1.00
   9  -4   4   12.10    0.80
   9  -4   4   13.60    1.00
   9  -4   4   14.40    1.20
 -10   4  -4    1.80    0.70
 -10   4  -4    2.40    0.70
  10  -4   4    2.90    0.80
  10  -4   4    2.00    0.40
 -11   4  -4    8.90    1.00
  11  -4   4   10.90    0.80
  11  -4   4   11.50    1.20
  10   3  -4    1.00    0.50
  10   3  -4    1.20    0.90
 -10  -3   4    1.70    0.90
   9   3  -4    1.50    0.80
   9   3  -4    0.70    0.40
  -9  -3   4    1.20    0.70
   8   3  -4    2.40    0.60
   8   3  -4    2.00    0.40
   8   3  -4    2.00    0.60
  -8  -3   4    2.00    0.60
   7   3  -4   38.80    1.90
   7   3  -4   33.30    2.00
   7   3  -4   39.10    2.10
  -7  -3   4   41.10    2.10
   6   3  -4    6.50    0.70
   6   3  -4    6.70    0.60
   6   3  -4    5.40    0.50
  -6  -3   4    6.70    0.70
   5   3  -4    1.80    0.40
   5   3  -4    2.40    0.30
   5   3  -4    2.90    0.40
  -5  -3   4    1.80    0.40
  -5  -3   4    2.60    0.20
   4   3  -4   14.20    0.70
   4   3  -4   12.10    0.80
   4   3  -4   13.50    0.80
  -4  -3   4   14.40    0.70
  -4  -3   4   12.10    0.80
   3   3  -4    2.50    0.20
   3   3  -4    2.90    0.30
   3   3  -4    2.40    0.30
   3   3  -4    2.50    0.30
  -3  -3   4    2.20    0.20
  -3  -3   4    1.90    0.30
  -3  -3   4    3.10    0.30
  -3  -3   4    2.80    0.20
   2   3  -4  137.69    6.70
   2   3  -4  147.39    6.70
   2   3  -4  135.69    6.70
   2   3  -4  139.19    6.70
  -2  -3   4  139.49    6.70
  -2  -3   4  140.59    6.70
   1   3  -4   12.50    0.70
   1   3  -4   11.70    0.70
   1   3  -4   12.80    0.70
   1   3  -4   11.00    0.70
  -1  -3   4   11.60    0.70
  -1  -3   4   13.60    0.70
  -1  -3   4   13.20    0.70
   0   3  -4   88.99    4.20
   0   3  -4   84.69    4.20
   0   3  -4   89.79    4.20
   0   3  -4   91.29    4.20
   0  -3   4   88.79    4.30
   0  -3   4   87.39    4.20
   0  -3   4   89.49    4.20
  -1   3  -4    2.60    0.20
  -1   3  -4    2.90    0.30
  -1   3  -4    2.60    0.30
  -1   3  -4    2.50    0.20
   1  -3   4    2.30    0.20
   1  -3   4    2.60    0.30
   1  -3   4    2.40    0.20
  -2   3  -4  144.79    6.90
  -2   3  -4  142.89    6.90
  -2   3  -4  146.49    6.90
   2  -3   4  140.49    6.90
   2  -3   4  150.38    6.90
   2  -3   4  142.19    6.90
  -3   3  -4    0.20    0.20
  -3   3  -4    0.20    0.20
  -3   3  -4    0.10    0.10
  -3   3  -4    0.10    0.10
   3  -3   4    0.10    0.20
   3  -3   4    0.10    0.10
  -4   3  -4   57.99    2.80
  -4   3  -4   57.89    2.80
  -4   3  -4   58.29    2.80
  -4   3  -4   59.79    2.80
   4  -3   4   55.69    2.90
   4  -3   4   56.59    2.80
   4  -3   4   58.19    2.80
  -5   3  -4   42.30    2.00
  -5   3  -4   42.30    2.00
   5  -3   4   37.90    1.90
   5  -3   4   38.00    2.00
  -6   3  -4   16.30    0.90
  -6   3  -4   16.10    0.90
   6  -3   4   16.40    0.80
   6  -3   4   14.50    1.00
  -7   3  -4    5.90    0.60
  -7   3  -4    5.40    0.60
   7  -3   4    5.00    0.40
   7  -3   4    5.90    0.60
  -8   3  -4    0.90    0.50
  -8   3  -4    0.50    0.40
   8  -3   4    0.70    0.50
   8  -3   4    0.70    0.20
   8  -3   4    0.50    0.50
  -9   3  -4   34.50    1.90
  -9   3  -4   34.00    1.90
   9  -3   4   31.90    1.90
   9  -3   4   36.40    1.70
 -10   3  -4    7.50    0.90
 -10   3  -4    7.70    0.90
  10  -3   4    8.80    0.70
  10  -3   4    9.40    1.00
 -11   3  -4    0.20    0.80
 -11   3  -4   -0.10    0.80
  11  -3   4    0.30    0.40
  11  -3   4    0.10    0.90
  10   2  -4    1.10    0.80
  10   2  -4    1.40    0.50
 -10  -2   4    1.00    0.80
   9   2  -4    0.40    0.60
   9   2  -4    0.10    0.30
  -9  -2   4    0.00    0.60
   8   2  -4    0.30    0.50
   8   2  -4    0.40    0.30
   8   2  -4    0.20    0.50
  -8  -2   4    0.10    0.50
   7   2  -4    7.00    0.50
   7   2  -4    6.10    0.70
   7   2  -4    7.70    0.70
  -7  -2   4    5.50    0.70
   6   2  -4   12.50    0.80
   6   2  -4   11.20    0.60
   6   2  -4   10.10    0.70
  -6  -2   4   10.00    0.80
   5   2  -4   42.90    2.00
   5   2  -4   40.20    2.10
   5   2  -4   42.40    2.10
  -5  -2   4   40.30    2.10
   4   2  -4    3.30    0.30
   4   2  -4    3.70    0.40
   4   2  -4    3.50    0.30
  -4  -2   4    3.40    0.30
  -4  -2   4    3.30    0.30
  -4  -2   4    3.40    0.40
  -4  -2   4    3.30    0.20
   3   2  -4   20.40    1.00
   3   2  -4   18.20    1.00
   3   2  -4   19.80    1.00
  -3  -2   4   19.80    1.00
  -3  -2   4   20.50    1.00
  -3  -2   4   19.10    1.00
  -3  -2   4   17.90    1.00
   2   2  -4   29.20    1.40
   2   2  -4   29.60    1.50
   2   2  -4   28.80    1.40
  -2  -2   4   28.00    1.40
  -2  -2   4   29.80    1.40
   1   2  -4   22.00    1.00
   1   2  -4   20.90    1.10
   1   2  -4   19.30    1.00
   1   2  -4   21.10    1.00
  -1  -2   4   21.40    1.00
  -1  -2   4   21.30    1.00
  -1  -2   4   21.10    1.10
   0   2  -4  107.09    5.10
   0   2  -4  107.49    5.10
   0   2  -4  108.19    5.10
   0   2  -4  103.69    5.10
   0  -2   4  107.09    5.10
   0  -2   4  106.29    5.10
   0  -2   4  107.69    5.10
  -1   2  -4    0.60    0.10
  -1   2  -4    0.90    0.10
  -1   2  -4    1.20    0.20
  -1   2  -4    0.60    0.20
   1  -2   4    0.70    0.10
   1  -2   4    0.70    0.20
   1  -2   4    0.90    0.10
  -2   2  -4  188.48    8.90
  -2   2  -4  195.28    9.00
  -2   2  -4  183.68    8.90
   2  -2   4  190.58    9.00
   2  -2   4  184.28    8.90
  -3   2  -4   76.39    3.70
  -3   2  -4   76.49    3.60
  -3   2  -4   79.89    3.60
  -3   2  -4   73.19    3.70
   3  -2   4   74.69    3.70
   3  -2   4   76.09    3.60
  -4   2  -4  297.77   13.90
  -4   2  -4  310.47   13.80
  -4   2  -4  292.47   13.80
  -4   2  -4  286.27   13.90
   4  -2   4  291.37   13.80
   4  -2   4  286.67   13.90
   4  -2   4  277.77   13.80
  -5   2  -4    4.00    0.40
  -5   2  -4    4.60    0.40
   5  -2   4    3.90    0.30
   5  -2   4    4.90    0.50
  -6   2  -4    0.60    0.30
  -6   2  -4    0.20    0.30
   6  -2   4    0.40    0.20
   6  -2   4    0.40    0.40
  -7   2  -4   20.70    1.20
  -7   2  -4   21.40    1.20
   7  -2   4   22.50    1.20
   7  -2   4   20.60    1.30
   7  -2   4   20.60    1.10
  -8   2  -4   17.00    1.20
  -8   2  -4   17.10    1.10
   8  -2   4   18.10    1.00
   8  -2   4   17.40    1.10
   8  -2   4   18.50    1.20
  -9   2  -4    1.20    0.50
  -9   2  -4    1.50    0.50
   9  -2   4    0.70    0.30
   9  -2   4    1.50    0.60
 -10   2  -4   16.20    1.30
 -10   2  -4   18.40    1.30
  10  -2   4   19.20    1.30
  10  -2   4   17.50    1.00
 -11   2  -4   36.80    2.20
  11  -2   4   35.00    1.90
  11  -2   4   37.40    2.30
  11   1  -4    0.30    0.60
  11   1  -4   -0.10    1.10
 -11  -1   4    0.40    1.60
  10   1  -4   -0.10    0.70
  10   1  -4   -0.30    0.40
 -10  -1   4    0.40    0.70
   9   1  -4   -0.10    0.30
   9   1  -4    0.20    0.60
  -9  -1   4   -0.10    0.60
   8   1  -4    0.40    0.50
   8   1  -4    0.60    0.30
   8   1  -4    1.00    0.50
  -8  -1   4    0.60    0.50
   7   1  -4    7.70    0.70
   7   1  -4    6.40    0.60
   7   1  -4    8.10    0.50
  -7  -1   4    8.80    0.70
   6   1  -4    7.50    0.50
   6   1  -4    8.00    0.60
   6   1  -4    7.50    0.70
  -6  -1   4    7.90    0.70
   5   1  -4    2.30    0.40
   5   1  -4    2.90    0.30
   5   1  -4    2.80    0.30
  -5  -1   4    3.20    0.30
  -5  -1   4    4.10    0.40
   4   1  -4   24.20    1.30
   4   1  -4   26.30    1.30
   4   1  -4   23.20    1.20
   4   1  -4   24.90    1.20
  -4  -1   4   25.60    1.30
  -4  -1   4   27.60    1.30
   3   1  -4    0.00    0.10
   3   1  -4    0.00    0.20
   3   1  -4    0.00    0.10
  -3  -1   4    0.00    0.20
  -3  -1   4    0.00    0.10
  -3  -1   4    0.10    0.10
  -3  -1   4   -0.10    0.20
   2   1  -4   75.59    3.70
   2   1  -4   73.79    3.60
   2   1  -4   78.29    3.60
  -2  -1   4   79.29    3.70
  -2  -1   4   75.59    3.60
   1   1  -4   34.80    1.70
   1   1  -4   37.50    1.70
   1   1  -4   36.70    1.80
   1   1  -4   37.40    1.70
  -1  -1   4   34.00    1.70
  -1  -1   4   35.90    1.80
   0   1  -4   90.79    4.20
   0   1  -4   87.09    4.20
   0   1  -4   85.59    4.20
   0  -1   4   88.79    4.20
   0  -1   4   90.29    4.20
   0  -1   4   91.49    4.30
  -1   1  -4    0.00    0.10
  -1   1  -4    0.30    0.10
  -1   1  -4    0.10    0.10
  -1   1  -4    0.20    0.10
   1  -1   4    0.00    0.10
   1  -1   4    0.20    0.10
   1  -1   4    0.10    0.10
  -2   1  -4   26.40    1.30
  -2   1  -4   26.60    1.30
  -2   1  -4   27.80    1.30
   2  -1   4   25.90    1.30
   2  -1   4   25.60    1.30
  -3   1  -4    8.10    0.40
  -3   1  -4    8.00    0.50
  -3   1  -4    7.80    0.40
  -3   1  -4    7.10    0.50
   3  -1   4    6.00    0.50
   3  -1   4    6.90    0.40
  -4   1  -4   35.30    1.80
  -4   1  -4   34.40    1.80
  -4   1  -4   34.80    1.70
  -4   1  -4   36.80    1.70
   4  -1   4   35.60    1.70
   4  -1   4   31.30    1.80
  -5   1  -4   31.90    1.60
  -5   1  -4   32.60    1.60
   5  -1   4   30.20    1.50
   5  -1   4   33.50    1.70
   5  -1   4   30.60    1.60
  -6   1  -4    0.30    0.30
  -6   1  -4   -0.10    0.30
   6  -1   4    0.10    0.30
   6  -1   4    0.00    0.20
   6  -1   4    0.10    0.30
  -7   1  -4   20.10    1.20
  -7   1  -4   21.20    1.20
   7  -1   4   18.60    1.20
   7  -1   4   18.40    1.20
   7  -1   4   19.80    1.00
  -8   1  -4   16.30    1.10
  -8   1  -4   14.80    1.10
   8  -1   4   16.70    1.10
   8  -1   4   16.60    0.90
  -9   1  -4    8.70    0.90
  -9   1  -4    8.20    0.80
   9  -1   4    9.30    1.00
   9  -1   4    8.30    0.60
 -10   1  -4   20.70    1.50
  10  -1   4   22.60    1.60
  10  -1   4   21.50    1.20
 -11   1  -4   11.10    1.20
  11   0  -4    3.00    0.90
  11   0  -4    3.50    0.50
 -11   0   4    3.40    0.90
  10   0  -4    0.50    0.30
  10   0  -4    0.50    0.70
 -10   0   4    0.40    0.60
   9   0  -4    0.30    0.30
   9   0  -4    0.50    0.60
  -9   0   4    0.60    0.50
   8   0  -4    5.80    0.60
   8   0  -4    3.80    0.60
   8   0  -4    4.10    0.40
  -8   0   4    3.30    0.60
   7   0  -4   -0.20    0.40
   7   0  -4    0.30    0.30
   7   0  -4    0.00    0.20
  -7   0   4    0.20    0.40
   6   0  -4   12.90    0.70
   6   0  -4   13.20    0.90
   6   0  -4   13.30    0.80
  -6   0   4   13.50    0.80
  -6   0   4   13.70    0.80
   5   0  -4    0.00    0.10
   5   0  -4    0.20    0.10
   5   0  -4    0.10    0.20
   5   0  -4    0.00    0.20
  -5   0   4   -0.10    0.20
  -5   0   4   -0.10    0.20
   4   0  -4   21.80    1.10
   4   0  -4   22.20    1.10
   4   0  -4   20.60    1.10
   4   0  -4   20.30    1.10
  -4   0   4   23.20    1.10
  -4   0   4   22.70    1.20
   3   0  -4   11.90    0.60
   3   0  -4   11.60    0.60
   3   0  -4   11.30    0.70
   3   0  -4   11.90    0.60
  -3   0   4   12.70    0.70
   2   0  -4   50.59    2.50
   2   0  -4   50.19    2.50
   2   0  -4   53.69    2.50
  -2   0   4   51.69    2.50
  -2   0   4   53.89    2.50
  -2   0   4   53.99    2.50
   1   0  -4   34.40    1.60
   1   0  -4   31.50    1.60
  -1   0   4   33.60    1.60
  -1   0   4   32.50    1.60
   0   0  -4   14.70    0.80
   0   0  -4   15.90    0.80
   0   0  -4   15.20    0.80
   0   0  -4   15.40    0.80
   0   0   4   16.00    0.80
   0   0   4   15.30    0.80
  -1   0  -4  126.39    6.00
  -1   0  -4  130.69    6.00
  -1   0  -4  126.39    6.00
  -1   0  -4  126.59    6.00
   1   0   4  129.89    6.00
   1   0   4  123.19    6.00
   1   0   4  125.49    6.10
  -2   0  -4    0.30    0.10
  -2   0  -4    0.10    0.10
  -2   0  -4    0.20    0.10
   2   0   4    0.10    0.10
   2   0   4    0.20    0.20
   2   0   4    0.10    0.10
  -3   0  -4   30.00    1.50
  -3   0  -4   30.30    1.60
  -3   0  -4   31.50    1.60
  -3   0  -4   32.90    1.50
   3   0   4   29.50    1.60
   3   0   4   31.30    1.50
   3   0   4   31.30    1.60
  -4   0  -4    1.10    0.30
  -4   0  -4    1.30    0.30
  -4   0  -4    2.00    0.20
  -4   0  -4    1.80    0.20
   4   0   4    1.70    0.30
   4   0   4    1.40    0.20
   4   0   4    1.40    0.30
  -5   0  -4   76.09    3.90
  -5   0  -4   78.49    3.90
   5   0   4   81.59    3.90
   5   0   4   80.89    3.80
   5   0   4   80.79    3.90
  -6   0  -4   64.89    3.30
  -6   0  -4   66.59    3.40
   6   0   4   69.69    3.30
   6   0   4   71.79    3.40
   6   0   4   66.29    3.40
  -7   0  -4    2.60    0.50
  -7   0  -4    2.10    0.50
   7   0   4    2.10    0.30
   7   0   4    2.70    0.50
  -8   0  -4    8.00    0.80
   8   0   4    8.10    0.80
   8   0   4    6.70    0.60
  -9   0  -4    1.10    0.60
   9   0   4    0.70    0.30
   9   0   4    0.60    0.70
 -10   0  -4    0.60    0.70
  10   0   4    0.50    0.40
  10   0   4    0.40    0.80
  11  -1  -4    0.80    0.40
  11  -1  -4    0.50    0.80
 -11   1   4    0.70    0.80
  10  -1  -4    1.10    0.70
 -10   1   4    0.60    0.60
   9  -1  -4    7.80    0.50
   9  -1  -4    6.80    0.80
  -9   1   4    6.50    0.80
   8  -1  -4    6.40    0.60
   8  -1  -4    4.90    0.60
  -8   1   4    6.10    0.60
   7  -1  -4    8.80    0.70
   7  -1  -4    7.40    0.60
  -7   1   4    8.40    0.60
  -7   1   4    6.40    0.60
   6  -1  -4   12.80    0.80
   6  -1  -4   12.40    0.80
   6  -1  -4   13.00    0.70
  -6   1   4   13.60    0.80
  -6   1   4   14.10    0.80
   5  -1  -4  120.49    5.90
   5  -1  -4  125.09    5.90
   5  -1  -4  119.69    5.90
   5  -1  -4  121.89    5.90
  -5   1   4  130.39    6.00
  -5   1   4  126.39    5.90
  -5   1   4  123.79    5.90
   4  -1  -4   65.89    3.10
   4  -1  -4   65.09    3.10
   4  -1  -4   65.59    3.20
   4  -1  -4   63.49    3.20
  -4   1   4   65.89    3.20
  -4   1   4   69.19    3.20
  -4   1   4   66.99    3.20
   3  -1  -4   43.50    2.10
   3  -1  -4   45.40    2.10
   3  -1  -4   43.60    2.10
   3  -1  -4   42.00    2.20
  -3   1   4   44.50    2.20
  -3   1   4   45.80    2.10
   2  -1  -4   28.30    1.40
   2  -1  -4   28.60    1.40
  -2   1   4   30.80    1.40
  -2   1   4   29.80    1.40
  -2   1   4   29.20    1.50
   1  -1  -4    2.90    0.20
   1  -1  -4    2.60    0.20
  -1   1   4    3.60    0.30
  -1   1   4    2.70    0.20
   0  -1  -4  394.86   18.20
   0  -1  -4  375.66   18.20
   0  -1  -4  382.76   18.20
   0   1   4  391.56   18.20
   0   1   4  369.26   18.20
   0   1   4  397.16   18.30
   0   1   4  389.66   18.20
  -1  -1  -4    0.60    0.10
  -1  -1  -4    1.20    0.20
  -1  -1  -4    0.90    0.10
  -1  -1  -4    0.80    0.10
   1   1   4    0.70    0.20
   1   1   4    0.80    0.20
   1   1   4    1.00    0.10
   1   1   4    1.20    0.20
  -2  -1  -4    0.90    0.20
  -2  -1  -4    1.30    0.20
  -2  -1  -4    1.40    0.20
   2   1   4    1.30    0.20
   2   1   4    1.20    0.20
   2   1   4    1.10    0.20
   2   1   4    1.50    0.20
  -3  -1  -4    1.10    0.20
  -3  -1  -4    1.60    0.30
  -3  -1  -4    1.10    0.20
  -3  -1  -4    1.20    0.20
   3   1   4    1.00    0.20
   3   1   4    1.00    0.20
   3   1   4    1.00    0.20
  -4  -1  -4   13.50    0.70
  -4  -1  -4   15.20    0.80
  -4  -1  -4   14.30    0.70
   4   1   4   13.70    0.80
   4   1   4   13.40    0.80
   4   1   4   13.60    0.70
  -5  -1  -4   19.50    1.10
  -5  -1  -4   20.40    1.00
  -5  -1  -4   19.40    1.00
   5   1   4   20.10    1.10
   5   1   4   19.00    1.10
   5   1   4   18.70    1.00
  -6  -1  -4   14.60    0.90
   6   1   4   13.80    0.90
   6   1   4   13.30    0.80
  -7  -1  -4   45.20    2.40
   7   1   4   49.10    2.30
  -8  -1  -4   -0.10    0.50
   8   1   4    0.20    0.50
   8   1   4    0.00    0.30
  -9  -1  -4    2.00    0.60
   9   1   4    1.40    0.40
   9   1   4    1.50    0.70
 -10  -1  -4    0.10    0.70
  10   1   4   -0.30    0.80
  10   1   4   -0.30    0.40
  11  -2  -4    0.90    0.80
 -11   2   4    0.50    0.80
  10  -2  -4    0.10    0.60
 -10   2   4    0.30    0.60
   9  -2  -4    8.90    0.90
  -9   2   4    9.20    0.90
   8  -2  -4    5.70    0.60
   8  -2  -4    6.70    0.70
  -8   2   4    7.00    0.60
  -8   2   4    6.60    0.70
   7  -2  -4    4.30    0.50
   7  -2  -4    5.10    0.50
  -7   2   4    5.80    0.60
  -7   2   4    4.70    0.50
  -7   2   4    6.30    0.60
   6  -2  -4   30.40    1.70
   6  -2  -4   31.50    1.60
  -6   2   4   34.30    1.60
  -6   2   4   33.50    1.70
  -6   2   4   32.70    1.70
   5  -2  -4   53.89    2.70
   5  -2  -4   55.19    2.70
  -5   2   4   55.99    2.70
  -5   2   4   57.09    2.70
  -5   2   4   56.79    2.70
   4  -2  -4  586.54   27.30
   4  -2  -4  567.74   27.30
   4  -2  -4  570.74   27.30
  -4   2   4  579.04   27.30
  -4   2   4  586.34   27.30
   3  -2  -4   22.40    1.20
   3  -2  -4   23.80    1.20
   3  -2  -4   23.90    1.20
  -3   2   4   25.40    1.20
  -3   2   4   24.30    1.20
   2  -2  -4    4.40    0.30
   2  -2  -4    4.40    0.30
  -2   2   4    5.40    0.30
  -2   2   4    5.20    0.30
  -2   2   4    5.30    0.30
  -2   2   4    4.50    0.40
   1  -2  -4   33.40    1.60
   1  -2  -4   34.90    1.70
  -1   2   4   35.80    1.60
  -1   2   4   31.80    1.70
  -1   2   4   32.90    1.60
   0  -2  -4   20.80    1.00
   0  -2  -4   20.20    1.00
   0  -2  -4   20.80    1.00
   0   2   4   21.50    1.00
   0   2   4   22.10    1.00
   0   2   4   20.30    1.00
   0   2   4   19.60    1.10
  -1  -2  -4   95.89    4.60
  -1  -2  -4   90.09    4.60
  -1  -2  -4   99.69    4.60
   1   2   4   94.29    4.60
   1   2   4   97.09    4.60
   1   2   4   98.79    4.60
   1   2   4   94.19    4.60
  -2  -2  -4    1.10    0.20
  -2  -2  -4    1.00    0.20
  -2  -2  -4    0.80    0.20
   2   2   4    1.10    0.20
   2   2   4    2.90    0.30
   2   2   4    0.70    0.20
   2   2   4    0.80    0.20
  -3  -2  -4   32.10    1.70
  -3  -2  -4   33.50    1.70
   3   2   4   34.80    1.70
   3   2   4   33.50    1.70
   3   2   4   34.80    1.70
   3   2   4   35.90    1.70
  -4  -2  -4    3.10    0.40
  -4  -2  -4    3.40    0.30
   4   2   4    3.70    0.30
   4   2   4    4.20    0.40
   4   2   4    3.30    0.40
  -5  -2  -4    1.90    0.20
  -5  -2  -4    2.30    0.40
   5   2   4    2.30    0.30
   5   2   4    1.80    0.40
  -6  -2  -4    5.10    0.60
   6   2   4    3.80    0.40
   6   2   4    4.10    0.50
  -7  -2  -4   10.00    0.80
   7   2   4    9.40    0.90
   7   2   4    9.00    0.70
  -8  -2  -4   -0.20    0.50
   8   2   4    0.20    0.50
   8   2   4   -0.20    0.30
  -9  -2  -4    2.90    0.80
   9   2   4    2.50    0.50
   9   2   4    1.80    0.70
 -10  -2  -4    4.10    1.50
  10   2   4    5.00    1.20
  11  -3  -4    1.70    0.80
 -11   3   4    2.00    0.80
  10  -3  -4    2.30    0.70
 -10   3   4    2.70    0.70
   9  -3  -4    9.80    0.90
  -9   3   4    8.20    0.80
   8  -3  -4    1.80    0.50
   8  -3  -4    3.30    0.50
  -8   3   4    2.00    0.50
  -8   3   4    2.20    0.40
  -8   3   4    2.70    0.50
   7  -3  -4    2.50    0.40
   7  -3  -4    3.90    0.40
  -7   3   4    3.50    0.50
  -7   3   4    3.70    0.50
  -7   3   4    3.30    0.40
   6  -3  -4   23.90    1.30
  -6   3   4   27.10    1.40
  -6   3   4   26.10    1.40
  -6   3   4   24.80    1.30
   5  -3  -4    4.30    0.40
  -5   3   4    4.90    0.50
  -5   3   4    6.00    0.40
   4  -3  -4    0.00    0.20
   4  -3  -4    0.00    0.10
   4  -3  -4    0.10    0.10
  -4   3   4    0.10    0.20
  -4   3   4    0.10    0.10
   3  -3  -4  661.13   32.80
   3  -3  -4  701.93   32.80
   3  -3  -4  701.63   32.90
  -3   3   4  697.83   32.90
  -3   3   4  704.13   32.80
  -3   3   4  714.73   32.80
  -3   3   4  688.83   32.80
   2  -3  -4   15.60    0.80
   2  -3  -4   15.80    0.80
  -2   3   4   16.30    0.80
  -2   3   4   16.30    0.90
  -2   3   4   16.30    0.80
   1  -3  -4    2.70    0.20
   1  -3  -4    2.50    0.20
   1  -3  -4    2.60    0.20
  -1   3   4    2.40    0.20
  -1   3   4    2.50    0.20
  -1   3   4    3.40    0.20
  -1   3   4    2.60    0.30
   0  -3  -4   30.40    1.60
   0  -3  -4   32.00    1.50
   0  -3  -4   31.30    1.60
   0   3   4   30.90    1.60
   0   3   4   31.70    1.50
   0   3   4   33.20    1.50
   0   3   4   31.40    1.60
  -1  -3  -4  137.19    6.50
  -1  -3  -4  136.29    6.50
  -1  -3  -4  135.49    6.50
   1   3   4  135.39    6.50
   1   3   4  134.89    6.50
   1   3   4  140.29    6.50
  -2  -3  -4  104.89    4.90
  -2  -3  -4  101.69    5.00
  -2  -3  -4   97.59    4.90
   2   3   4  103.09    5.00
   2   3   4  104.39    5.00
   2   3   4  106.69    4.90
   2   3   4  104.79    4.90
  -3  -3  -4    1.80    0.20
  -3  -3  -4    1.80    0.30
   3   3   4    2.60    0.30
   3   3   4    2.30    0.30
   3   3   4    2.80    0.40
  -4  -3  -4   11.20    0.60
  -4  -3  -4    9.60    0.70
   4   3   4   11.90    0.70
   4   3   4   10.60    0.60
  -5  -3  -4   25.40    1.40
  -5  -3  -4   26.00    1.30
   5   3   4   23.60    1.40
   5   3   4   24.90    1.30
  -6  -3  -4    0.20    0.20
  -6  -3  -4    0.40    0.40
   6   3   4    0.60    0.50
   6   3   4    0.20    0.30
  -7  -3  -4    1.90    0.50
   7   3   4    1.30    0.40
   7   3   4    1.40    0.60
  -8  -3  -4   -0.20    0.60
   8   3   4    0.00    0.40
   8   3   4   -0.10    0.50
  -9  -3  -4    2.70    0.80
   9   3   4    2.20    0.50
   9   3   4    1.60    0.80
 -10   4   4   10.60    1.10
   9  -4  -4    7.50    0.70
  -9   4   4    6.00    0.70
  -9   4   4    6.00    0.70
   8  -4  -4   12.10    0.90
   8  -4  -4   15.50    1.00
  -8   4   4   12.90    1.00
  -8   4   4   15.30    1.00
  -8   4   4   14.10    0.90
   7  -4  -4    3.70    0.50
  -7   4   4    4.20    0.50
  -7   4   4    3.60    0.40
  -7   4   4    3.30    0.50
   6  -4  -4    0.60    0.30
  -6   4   4    0.20    0.30
  -6   4   4    0.50    0.30
   5  -4  -4    2.20    0.20
   5  -4  -4    1.80    0.20
   5  -4  -4    2.30    0.30
  -5   4   4    1.90    0.30
  -5   4   4    1.60    0.30
   4  -4  -4   18.90    1.00
   4  -4  -4   20.10    1.00
   4  -4  -4   20.60    1.00
  -4   4   4   19.90    1.10
  -4   4   4   21.70    1.00
   3  -4  -4   10.20    0.60
   3  -4  -4    9.60    0.60
  -3   4   4   10.60    0.50
  -3   4   4   10.80    0.50
  -3   4   4   11.20    0.60
  -3   4   4   10.10    0.70
   2  -4  -4  266.67   12.50
   2  -4  -4  260.47   12.50
  -2   4   4  263.47   12.60
  -2   4   4  267.37   12.50
  -2   4   4  266.57   12.50
   1  -4  -4   97.89    4.70
   1  -4  -4   97.19    4.70
   1  -4  -4   95.89    4.70
  -1   4   4   95.89    4.70
  -1   4   4   99.79    4.70
  -1   4   4   98.59    4.60
   0  -4  -4  117.59    5.70
   0  -4  -4  118.09    5.70
   0  -4  -4  115.49    5.70
   0   4   4  116.99    5.60
   0   4   4  120.49    5.70
   0   4   4  121.49    5.70
   0   4   4  120.39    5.70
  -1  -4  -4    0.20    0.20
  -1  -4  -4    0.00    0.20
  -1  -4  -4   -0.10    0.20
   1   4   4    0.00    0.20
   1   4   4    0.20    0.20
   1   4   4    0.10    0.20
   1   4   4    0.10    0.20
  -2  -4  -4    7.30    0.50
  -2  -4  -4    6.10    0.50
  -2  -4  -4    5.80    0.50
   2   4   4    7.10    0.50
   2   4   4    6.10    0.50
   2   4   4    6.00    0.50
   2   4   4    6.90    0.50
  -3  -4  -4  113.29    5.50
  -3  -4  -4  113.29    5.60
   3   4   4  120.19    5.60
   3   4   4  111.59    5.60
   3   4   4  120.49    5.50
  -4  -4  -4   36.20    1.80
  -4  -4  -4   34.60    1.80
   4   4   4   36.50    1.80
   4   4   4   33.60    1.80
  -5  -4  -4    0.80    0.40
  -5  -4  -4    0.40    0.20
   5   4   4    0.70    0.30
   5   4   4    0.50    0.40
  -6  -4  -4    8.40    0.60
  -6  -4  -4   10.10    0.90
   6   4   4    8.80    0.70
   6   4   4   10.60    0.90
  -7  -4  -4   11.10    0.90
   7   4   4   11.10    1.00
   7   4   4   11.70    0.80
  -8  -4  -4    6.60    0.90
   8   4   4    5.50    0.60
   8   4   4    7.50    1.00
  -9  -4  -4    1.00    0.90
   9   4   4    0.50    0.90
   9   4   4   -0.10    0.60
  10  -5  -4    1.20    0.80
 -10   5   4    1.40    0.70
  -9   5   4   18.50    1.30
  -8   5   4    1.70    0.50
  -8   5   4    2.80    0.50
   7  -5  -4    1.80    0.20
  -7   5   4    1.90    0.40
  -7   5   4    1.80    0.50
   6  -5  -4   19.00    1.10
   6  -5  -4   19.70    1.00
  -6   5   4   19.20    1.10
  -6   5   4   19.50    1.20
   5  -5  -4    3.60    0.30
   5  -5  -4    3.80    0.40
  -5   5   4    4.70    0.50
  -5   5   4    4.40    0.40
   4  -5  -4    9.00    0.50
   4  -5  -4    8.50    0.50
  -4   5   4   10.10    0.60
  -4   5   4    9.20    0.60
   3  -5  -4  140.59    6.90
   3  -5  -4  142.79    6.80
  -3   5   4  147.59    6.90
  -3   5   4  143.39    6.80
  -3   5   4  141.09    6.90
  -3   5   4  149.39    6.80
   2  -5  -4   47.00    2.30
   2  -5  -4   46.10    2.20
   2  -5  -4   48.60    2.30
  -2   5   4   44.60    2.30
  -2   5   4   47.20    2.30
  -2   5   4   45.50    2.30
   1  -5  -4   34.20    1.70
   1  -5  -4   34.50    1.70
   1  -5  -4   32.20    1.70
  -1   5   4   32.20    1.70
  -1   5   4   32.60    1.70
  -1   5   4   35.20    1.70
  -1   5   4   35.40    1.70
   0  -5  -4   76.59    3.80
   0  -5  -4   82.99    3.90
   0  -5  -4   82.39    3.80
   0   5   4   78.19    3.90
   0   5   4   80.99    3.80
   0   5   4   76.69    3.90
   0   5   4   81.99    3.80
  -1  -5  -4   13.50    0.70
  -1  -5  -4   13.00    0.80
  -1  -5  -4   12.90    0.70
   1   5   4   13.10    0.80
   1   5   4   12.00    0.80
   1   5   4   13.20    0.70
  -2  -5  -4   18.40    1.10
  -2  -5  -4   18.80    1.00
   2   5   4   20.80    1.10
   2   5   4   19.20    1.10
   2   5   4   18.40    1.10
   2   5   4   20.80    1.00
  -3  -5  -4  137.39    6.40
  -3  -5  -4  130.89    6.40
   3   5   4  134.59    6.40
   3   5   4  127.69    6.40
  -4  -5  -4   13.30    0.80
  -4  -5  -4   11.20    0.90
   4   5   4   12.40    0.80
   4   5   4   10.90    0.80
  -5  -5  -4   -0.10    0.40
  -5  -5  -4    0.30    0.30
   5   5   4   -0.20    0.30
   5   5   4    0.10    0.50
  -6  -5  -4    5.70    0.50
  -6  -5  -4    6.00    0.70
   6   5   4    6.90    0.60
   6   5   4    5.90    0.70
  -7  -5  -4    9.00    0.60
  -7  -5  -4   13.60    1.10
   7   5   4   10.00    1.10
   7   5   4   10.90    0.90
  -8  -5  -4    3.50    0.90
   8   5   4    1.40    0.60
   8   5   4    2.70    0.80
  10  -6  -4    0.80    0.70
 -10   6   4    0.90    0.70
  -9   6   4    0.60    0.50
   8  -6  -4   14.20    0.80
  -8   6   4   14.90    1.10
   7  -6  -4    5.00    0.40
  -7   6   4    5.80    0.60
  -7   6   4    6.50    0.60
   6  -6  -4    7.30    0.50
  -6   6   4    7.20    0.60
  -6   6   4    6.60    0.70
   5  -6  -4    5.10    0.40
  -5   6   4    4.60    0.50
  -5   6   4    4.30    0.50
   4  -6  -4   30.30    1.50
  -4   6   4   29.40    1.40
  -4   6   4   30.40    1.50
  -4   6   4   26.20    1.60
  -4   6   4   29.50    1.40
   3  -6  -4    4.30    0.40
  -3   6   4    4.40    0.40
  -3   6   4    3.80    0.40
  -3   6   4    3.30    0.30
   2  -6  -4   63.19    2.90
   2  -6  -4   62.59    2.90
  -2   6   4   58.89    2.90
  -2   6   4   60.19    3.00
  -2   6   4   57.59    3.00
   1  -6  -4  208.38   10.30
   1  -6  -4  225.88   10.30
   1  -6  -4  218.48   10.30
  -1   6   4  214.98   10.40
  -1   6   4  221.78   10.30
  -1   6   4  213.78   10.30
   0  -6  -4    4.90    0.40
   0  -6  -4    4.00    0.40
   0  -6  -4    4.50    0.40
   0   6   4    4.70    0.50
   0   6   4    4.40    0.50
   0   6   4    4.40    0.40
   0   6   4    5.50    0.40
  -1  -6  -4   49.60    2.50
  -1  -6  -4   48.70    2.40
   1   6   4   50.39    2.40
   1   6   4   48.00    2.50
   1   6   4   47.90    2.40
   1   6   4   50.99    2.50
  -2  -6  -4    2.60    0.40
  -2  -6  -4    2.40    0.40
   2   6   4    4.30    0.40
   2   6   4    4.00    0.50
  -3  -6  -4    6.00    0.60
  -3  -6  -4    6.00    0.50
   3   6   4    5.80    0.60
   3   6   4    5.00    0.50
  -4  -6  -4    0.70    0.30
  -4  -6  -4    0.80    0.50
   4   6   4    0.70    0.30
   4   6   4    1.00    0.40
  -5  -6  -4   25.20    1.30
  -5  -6  -4   26.40    1.50
   5   6   4   24.10    1.40
   5   6   4   24.90    1.50
  -6  -6  -4   21.40    1.40
  -6  -6  -4   19.20    1.10
   6   6   4   20.40    1.20
   6   6   4   20.90    1.40
  -7  -6  -4    8.00    1.00
  -7  -6  -4    6.60    0.60
   7   6   4    5.50    0.90
   7   6   4    8.50    0.80
  -8  -6  -4   -0.30    1.00
   8   6   4   -0.10    0.60
  11  -7  -4   17.10    1.60
 -11   7   4   13.30    1.40
  10  -7  -4    6.40    1.00
 -10   7   4    5.10    0.80
   9  -7  -4    2.60    0.30
  -9   7   4    1.70    0.60
   8  -7  -4    1.50    0.30
  -8   7   4    1.90    0.50
   7  -7  -4    0.80    0.20
  -7   7   4    1.20    0.50
  -7   7   4    0.80    0.40
   6  -7  -4    5.60    0.40
  -6   7   4    5.50    0.60
  -6   7   4    6.10    0.60
   5  -7  -4    0.70    0.20
  -5   7   4    0.80    0.30
  -5   7   4    1.20    0.40
   4  -7  -4    0.30    0.20
  -4   7   4    0.30    0.20
  -4   7   4    0.10    0.30
  -4   7   4    0.30    0.30
   3  -7  -4    0.20    0.20
  -3   7   4    0.00    0.30
  -3   7   4    0.10    0.20
  -3   7   4    0.30    0.30
   2  -7  -4   23.80    1.20
  -2   7   4   22.70    1.20
  -2   7   4   20.20    1.20
  -2   7   4   21.40    1.10
   1  -7  -4    7.60    0.60
   1  -7  -4    7.80    0.60
  -1   7   4    5.80    0.50
  -1   7   4    8.80    0.60
  -1   7   4    7.20    0.60
   0  -7  -4    7.90    0.60
   0  -7  -4    6.40    0.60
   0  -7  -4    6.50    0.50
   0   7   4    6.90    0.60
   0   7   4    7.20    0.60
   0   7   4    7.70    0.60
  -1  -7  -4    0.40    0.40
  -1  -7  -4    0.60    0.30
   1   7   4    0.30    0.30
   1   7   4    0.30    0.30
  -2  -7  -4   20.00    1.10
  -2  -7  -4   18.90    1.20
   2   7   4   21.00    1.10
   2   7   4   19.70    1.20
  -3  -7  -4    0.30    0.30
  -3  -7  -4    0.50    0.40
   3   7   4    0.80    0.40
   3   7   4    0.40    0.40
  -4  -7  -4   42.90    2.20
  -4  -7  -4   40.10    2.10
   4   7   4   44.00    2.20
   4   7   4   39.20    2.20
  -5  -7  -4    5.10    0.50
  -5  -7  -4    5.10    0.70
   5   7   4    4.90    0.60
   5   7   4    4.50    0.70
  -6  -7  -4   13.00    0.90
  -6  -7  -4   16.00    1.20
   6   7   4   11.80    1.20
   6   7   4   14.00    1.10
  -7  -7  -4    5.80    0.60
  -7  -7  -4    9.90    1.10
   7   7   4    8.80    0.80
   7   7   4    6.70    1.00
  11  -8  -4    8.00    1.20
 -11   8   4    7.10    1.10
  10  -8  -4    1.90    0.30
  10  -8  -4    1.80    0.90
 -10   8   4    2.60    0.80
   9  -8  -4    4.60    0.40
  -9   8   4    2.50    0.70
   8  -8  -4   23.50    1.20
  -8   8   4   23.50    1.50
   7  -8  -4    5.70    0.50
  -7   8   4    6.60    0.70
  -7   8   4    6.10    0.70
   6  -8  -4   26.60    1.40
  -6   8   4   25.90    1.50
  -6   8   4   27.00    1.60
   5  -8  -4   -0.20    0.20
  -5   8   4    0.00    0.40
  -5   8   4    0.00    0.40
  -5   8   4   -0.10    0.20
   4  -8  -4    0.20    0.30
  -4   8   4    0.30    0.20
  -4   8   4    0.00    0.40
  -4   8   4    0.40    0.40
   3  -8  -4   -0.10    0.20
  -3   8   4   -0.10    0.20
  -3   8   4   -0.10    0.30
  -3   8   4    0.10    0.40
   2  -8  -4    6.70    0.50
  -2   8   4    5.30    0.60
  -2   8   4    5.70    0.60
  -2   8   4    6.60    0.50
   1  -8  -4    0.10    0.30
  -1   8   4    0.40    0.30
  -1   8   4   -0.20    0.30
  -1   8   4    0.20    0.40
   0  -8  -4   21.60    1.20
   0   8   4   22.50    1.20
   0   8   4   21.70    1.30
   0   8   4   19.50    1.20
  -1  -8  -4    1.70    0.40
   1   8   4    1.30    0.40
   1   8   4    1.50    0.40
  -2  -8  -4   15.70    0.90
   2   8   4   11.70    1.00
  -3  -8  -4    0.90    0.60
  -3  -8  -4    0.50    0.40
   3   8   4    0.50    0.50
  -4  -8  -4    2.30    0.50
  -4  -8  -4    1.70    0.60
   4   8   4    2.20    0.60
  -5  -8  -4    1.10    0.70
  -5  -8  -4    0.50    0.40
   5   8   4    0.90    0.70
  -6  -8  -4    1.20    0.50
  -6  -8  -4    1.60    0.90
   6   8   4    1.40    0.80
  11  -9  -4    0.60    1.10
  11  -9  -4    0.50    0.40
 -11   9   4   -0.10    0.90
  10  -9  -4   13.20    1.30
  10  -9  -4   12.40    0.90
 -10   9   4   11.60    1.20
   9  -9  -4    4.50    0.50
  -9   9   4    4.60    0.80
   8  -9  -4    1.00    0.30
  -8   9   4    1.30    0.60
   7  -9  -4    3.50    0.40
  -7   9   4    5.40    0.70
  -7   9   4    4.20    0.60
   6  -9  -4    0.90    0.30
  -6   9   4    1.00    0.50
  -6   9   4    0.70    0.50
   5  -9  -4    0.30    0.30
  -5   9   4    0.10    0.20
  -5   9   4    0.40    0.40
  -5   9   4    0.20    0.50
   4  -9  -4   11.10    0.80
  -4   9   4   12.00    0.90
  -4   9   4   14.20    1.00
  -4   9   4   11.00    0.70
   3  -9  -4    0.00    0.30
  -3   9   4    0.50    0.50
  -3   9   4    0.10    0.30
  -3   9   4    0.80    0.40
   2  -9  -4    4.60    0.50
  -2   9   4    5.80    0.60
  -2   9   4    5.70    0.60
  -2   9   4    4.70    0.50
  -1   9   4    2.90    0.50
  -1   9   4    3.00    0.40
  -1   9   4    1.90    0.50
   0   9   4    0.10    0.50
   0   9   4    0.00    0.30
  -1  -9  -4    1.40    0.50
   1   9   4    1.00    0.50
  -2  -9  -4    0.70    0.50
   2   9   4    1.40    0.50
  -3  -9  -4    2.20    0.50
   3   9   4    1.60    0.60
  -4  -9  -4   -0.20    0.50
   4   9   4    0.30    0.60
  -5  -9  -4    1.30    0.50
   5   9   4    0.40    0.80
  10 -10  -4    0.60    0.50
  10 -10  -4    1.10    1.00
 -10  10   4    1.40    0.90
   9 -10  -4    4.10    0.50
  -9  10   4    4.30    0.90
   8 -10  -4    0.30    0.40
  -8  10   4   -0.30    0.60
   7 -10  -4    1.90    0.40
  -7  10   4    1.50    0.70
  -7  10   4    2.20    0.70
   6 -10  -4   19.90    1.20
  -6  10   4   19.10    1.30
  -6  10   4   21.30    1.40
   5 -10  -4    0.20    0.40
  -5  10   4    0.60    0.30
  -5  10   4    0.70    0.50
  -5  10   4    0.80    0.60
   4 -10  -4    3.00    0.50
  -4  10   4    3.60    0.60
  -4  10   4    3.30    0.40
  -4  10   4    3.40    0.60
   3 -10  -4   22.80    1.40
  -3  10   4   24.70    1.30
  -3  10   4   22.40    1.40
  -3  10   4   26.80    1.50
   2 -10  -4    1.50    0.40
  -2  10   4    2.10    0.50
  -2  10   4    1.70    0.60
  -2  10   4    1.30    0.40
  -1  10   4    0.30    0.50
  -1  10   4   -0.10    0.40
   0  10   4   11.60    0.90
   0  10   4   11.60    1.00
   1  10   4    6.60    0.80
  -2 -10  -4    0.10    0.50
   2  10   4   -0.10    0.60
  -3 -10  -4    0.70    0.60
   3  10   4    0.60    0.70
  -4 -10  -4    2.10    0.60
   4  10   4    0.70    0.90
   9 -11  -4    4.60    0.60
   9 -11  -4    5.70    1.10
  -9  11   4    3.50    0.90
   8 -11  -4    1.80    0.50
  -8  11   4    1.90    0.80
   7 -11  -4    4.80    0.60
  -7  11   4    5.00    0.80
   6 -11  -4    0.10    0.40
  -6  11   4   -0.20    0.60
  -6  11   4   -0.40    0.60
   5 -11  -4    3.50    0.50
  -5  11   4    4.10    0.70
  -5  11   4    4.50    0.40
  -5  11   4    3.90    0.70
   4 -11  -4   43.90    2.20
  -4  11   4   41.40    2.30
  -4  11   4   40.50    2.10
   3 -11  -4   22.70    1.40
  -3  11   4   25.30    1.60
  -3  11   4   22.70    1.30
  -3  11   4   23.60    1.50
  -2  11   4    0.10    0.40
  -2  11   4   -0.40    0.50
  -1  11   4    1.00    0.50
  -1  11   4    0.50    0.50
   0  11   4    0.60    0.50
   0  11   4    0.40    0.60
   1  11   4    0.40    0.70
  -2 -11  -4   10.90    0.90
   2  11   4    5.40    0.90
  -3 -11  -4    0.20    0.70
   3  11   4   -0.10    0.80
   8 -12  -4   16.10    1.20
  -8  12   4   16.10    1.60
   7 -12  -4   31.50    1.80
  -7  12   4   32.60    2.10
   6 -12  -4    0.20    0.50
  -6  12   4    0.00    0.70
  -6  12   4    0.10    0.70
   5 -12  -4   -0.20    0.50
  -5  12   4    0.00    0.70
  -5  12   4   -0.20    0.70
  -5  12   4    0.10    0.40
   4 -12  -4   -0.40    0.50
  -4  12   4    0.00    0.40
  -4  12   4   -0.10    0.70
  -4  12   4   -0.40    0.70
  -3  12   4   -0.50    0.70
  -3  12   4    0.20    0.50
  -2  12   4   44.70    2.40
  -1  12   4    4.30    0.80
  -1  12   4    5.60    0.70
   0  12   4    0.00    0.70
   0  12   4   -0.10    0.70
   1  12   4    0.10    0.80
   7 -13  -4    0.20    1.00
   7 -13  -4   -0.50    0.60
  -7  13   4   -0.40    0.90
   6 -13  -4    1.70    0.70
  -6  13   4    2.60    1.00
   5 -13  -4    3.10    0.70
  -5  13   4    2.80    0.90
  -5  13   4    2.90    0.90
  -5  13   4    1.90    0.50
  -4  13   4    0.40    0.80
  -4  13   4    0.10    0.50
  -3  13   4    6.60    0.70
  -3  13   4    6.50    1.00
  -2  13   4    7.00    0.80
  -2  13   4    4.90    1.00
  -1  13   4   17.30    1.40
  -1  13   4   13.30    1.40
  -1  13  -5    0.40    0.80
  -1  13  -5    0.30    0.70
  -2  13  -5    0.00    0.70
  -2  13  -5    0.50    0.90
  -3  13  -5    1.10    0.80
  -3  13  -5    0.60    0.60
  -4  13  -5    0.10    0.50
  -4  13  -5   -0.40    0.80
  -5  13  -5    0.70    0.80
  -5  13  -5   -0.10    0.50
   5 -13   5    0.70    1.10
  -6  13  -5    2.80    0.50
   6 -13   5    1.90    1.10
   6 -13   5    3.40    0.80
   2  12  -5    0.50    0.80
  -2 -12   5    0.30    0.80
   1  12  -5    1.50    0.90
   0  12  -5    4.20    0.90
  -1  12  -5   10.00    0.90
  -1  12  -5    7.10    1.00
  -2  12  -5   -0.10    0.60
  -2  12  -5    0.00    0.50
  -3  12  -5    3.80    0.60
  -3  12  -5    4.10    0.80
  -4  12  -5    3.90    0.50
  -4  12  -5    2.50    0.70
   4 -12   5    4.60    0.90
  -5  12  -5   -0.10    0.70
  -5  12  -5    0.20    0.40
   5 -12   5   -0.40    0.80
   5 -12   5   -0.10    0.60
  -6  12  -5    0.60    0.40
  -6  12  -5    0.00    0.80
   6 -12   5    0.20    0.60
   6 -12   5    0.10    0.90
  -7  12  -5    4.40    1.00
   7 -12   5    6.60    0.80
   7 -12   5    5.50    1.10
   3  11  -5    6.10    1.00
  -3 -11   5    6.40    0.80
   2  11  -5    0.80    0.80
  -2 -11   5    0.70    0.70
   1  11  -5    0.30    0.60
   0  11  -5    1.80    0.70
  -1  11  -5    0.10    0.50
  -1  11  -5    0.20    0.60
  -2  11  -5    4.60    0.80
  -2  11  -5    5.20    0.60
  -3  11  -5   14.30    1.10
  -3  11  -5   12.20    0.90
   3 -11   5   13.70    1.20
  -4  11  -5   11.00    0.80
  -4  11  -5   10.00    1.00
   4 -11   5    7.90    0.80
   4 -11   5   11.90    1.20
  -5  11  -5    1.20    0.60
  -5  11  -5    1.00    0.40
   5 -11   5    1.00    0.50
   5 -11   5    1.30    0.70
  -6  11  -5    0.00    0.60
  -6  11  -5   -0.10    0.30
   6 -11   5    0.40    0.80
   6 -11   5   -0.10    0.50
  -7  11  -5    1.00    0.70
   7 -11   5    0.40    0.50
   7 -11   5    0.10    0.80
  -8  11  -5    4.00    1.00
   8 -11   5    3.70    0.60
   8 -11   5    4.40    1.10
   5  10  -5    2.10    1.00
   4  10  -5   13.40    1.30
  -4 -10   5   12.20    1.10
   3  10  -5   13.10    1.20
  -3 -10   5   15.50    1.20
   2  10  -5    0.20    0.60
  -2 -10   5    0.30    0.50
   1  10  -5   10.40    1.00
  -1 -10   5   11.80    1.00
   0  10  -5    2.40    0.60
   0  10  -5    2.80    0.60
  -1  10  -5   40.90    2.10
  -1  10  -5   38.00    2.20
  -2  10  -5   19.10    1.10
  -2  10  -5   18.50    1.20
   2 -10   5   18.50    1.30
  -3  10  -5    0.40    0.50
  -3  10  -5    0.70    0.40
   3 -10   5    0.90    0.60
   3 -10   5    0.60    0.40
  -4  10  -5   11.10    0.90
  -4  10  -5   10.80    0.70
   4 -10   5    9.30    1.00
   4 -10   5   11.60    0.90
  -5  10  -5   13.70    0.80
  -5  10  -5   13.00    1.00
   5 -10   5   13.40    1.20
   5 -10   5   15.30    1.00
  -6  10  -5    1.20    0.30
  -6  10  -5    2.30    0.60
   6 -10   5    1.60    0.40
   6 -10   5    1.40    0.70
  -7  10  -5    0.60    0.60
   7 -10   5    0.50    0.40
   7 -10   5    0.50    0.70
  -8  10  -5    5.70    0.90
   8 -10   5    6.60    0.60
   8 -10   5    5.60    1.00
  -9  10  -5   -0.10    0.70
   9 -10   5    0.20    0.50
   9 -10   5    0.10    0.90
   6   9  -5    5.00    1.10
   5   9  -5    7.20    1.00
  -5  -9   5    6.40    0.70
   4   9  -5    0.50    0.60
  -4  -9   5    0.70    0.50
   3   9  -5    0.30    0.60
  -3  -9   5    0.00    0.40
   2   9  -5   -0.20    0.40
  -2  -9   5    0.40    0.40
   1   9  -5    8.20    0.80
  -1  -9   5    8.10    0.80
   0   9  -5   -0.10    0.40
   0   9  -5   -0.10    0.40
   0  -9   5   -0.20    0.40
  -1   9  -5    0.10    0.40
  -1   9  -5    0.60    0.40
   1  -9   5    0.10    0.50
  -2   9  -5   10.20    0.80
  -2   9  -5   10.10    0.70
   2  -9   5    9.00    0.80
   2  -9   5   11.00    0.90
  -3   9  -5   16.60    1.10
  -3   9  -5   18.30    1.00
   3  -9   5   17.80    1.10
   3  -9   5   14.70    1.10
  -4   9  -5   37.20    1.90
  -4   9  -5   35.80    2.00
   4  -9   5   37.70    2.10
   4  -9   5   37.20    1.90
  -5   9  -5    2.10    0.50
  -5   9  -5    1.00    0.30
   5  -9   5    1.80    0.40
   5  -9   5    1.00    0.60
  -6   9  -5    4.50    0.70
  -6   9  -5    3.90    0.40
   6  -9   5    3.00    0.40
   6  -9   5    4.50    0.80
  -7   9  -5    0.10    0.60
   7  -9   5    0.00    0.60
   7  -9   5    0.20    0.40
  -8   9  -5    1.60    0.60
   8  -9   5    2.10    0.80
   8  -9   5    2.10    0.40
  -9   9  -5    6.40    0.90
   9  -9   5    7.20    1.10
   9  -9   5    5.90    0.60
 -10   9  -5   -0.20    0.80
  10  -9   5   -0.70    1.00
  10  -9   5    0.10    0.50
   7   8  -5   -0.10    0.90
   7   8  -5   -0.60    0.90
   7   8  -5   -0.50    0.70
  -7  -8   5    0.00    0.40
   6   8  -5    4.30    0.90
   6   8  -5    3.30    0.70
   6   8  -5    2.30    0.80
  -6  -8   5    3.30    0.50
  -6  -8   5    3.00    0.90
   5   8  -5    4.30    0.70
   5   8  -5    4.60    0.80
   5   8  -5    3.60    0.70
  -5  -8   5    3.40    0.50
   4   8  -5    3.00    0.60
   4   8  -5    2.00    0.60
   4   8  -5    3.60    0.70
  -4  -8   5    3.10    0.50
   3   8  -5    0.10    0.50
   3   8  -5    0.00    0.40
   3   8  -5   -0.20    0.40
  -3  -8   5    0.40    0.40
   2   8  -5   -0.10    0.40
   2   8  -5    0.10    0.40
  -2  -8   5    0.00    0.40
   1   8  -5    2.30    0.50
  -1  -8   5    3.20    0.40
   0   8  -5    0.40    0.40
   0   8  -5    1.00    0.40
   0  -8   5    0.70    0.40
  -1   8  -5   26.20    1.40
  -1   8  -5   26.20    1.50
   1  -8   5   25.40    1.40
   1  -8   5   25.10    1.40
  -2   8  -5    1.30    0.30
  -2   8  -5    1.30    0.40
   2  -8   5    1.30    0.50
   2  -8   5    1.70    0.40
  -3   8  -5    3.60    0.50
  -3   8  -5    2.50    0.30
   3  -8   5    2.10    0.50
   3  -8   5    3.50    0.40
  -4   8  -5    0.10    0.20
  -4   8  -5    0.30    0.40
   4  -8   5    0.30    0.40
   4  -8   5    0.10    0.30
  -5   8  -5   13.40    0.90
  -5   8  -5   13.80    0.80
   5  -8   5   13.50    0.80
   5  -8   5   13.30    1.10
  -6   8  -5    2.00    0.50
   6  -8   5    2.30    0.60
   6  -8   5    3.80    0.40
  -7   8  -5    0.10    0.40
   7  -8   5   -0.10    0.60
   7  -8   5    0.60    0.30
  -8   8  -5    1.60    0.60
   8  -8   5    1.00    0.40
   8  -8   5    1.30    0.70
  -9   8  -5    7.00    0.90
   9  -8   5    5.40    1.00
   9  -8   5    5.20    0.50
 -10   8  -5    1.40    0.80
  10  -8   5   -0.20    0.90
  10  -8   5    0.90    0.40
   7   7  -5    0.60    0.60
   7   7  -5    0.30    0.80
   7   7  -5    0.00    0.70
  -7  -7   5    0.20    0.30
  -7  -7   5   -0.20    0.80
   6   7  -5    0.30    0.50
   6   7  -5    0.20    0.70
   6   7  -5   -0.10    0.60
  -6  -7   5   -0.20    0.70
  -6  -7   5   -0.10    0.30
   5   7  -5   -0.20    0.50
   5   7  -5    0.10    0.40
   5   7  -5    0.10    0.60
  -5  -7   5    0.40    0.60
  -5  -7   5    0.20    0.30
   4   7  -5   -0.10    0.50
   4   7  -5    0.40    0.50
   4   7  -5    0.00    0.40
  -4  -7   5    0.30    0.30
   3   7  -5    0.00    0.40
   3   7  -5    0.20    0.40
   3   7  -5    0.10    0.40
  -3  -7   5    0.40    0.30
   2   7  -5    0.50    0.40
   2   7  -5    1.20    0.40
   2   7  -5    0.50    0.30
  -2  -7   5    1.30    0.30
   1   7  -5    0.10    0.30
   1   7  -5    0.10    0.30
   1   7  -5    0.20    0.40
   1   7  -5    0.20    0.30
  -1  -7   5   -0.10    0.30
   0   7  -5    0.40    0.30
   0   7  -5    0.30    0.30
   0   7  -5    0.60    0.40
   0  -7   5    0.40    0.30
   0  -7   5    0.40    0.30
   0  -7   5    0.50    0.30
  -1   7  -5    6.20    0.50
  -1   7  -5    6.70    0.60
  -1   7  -5    6.00    0.50
   1  -7   5    5.70    0.50
   1  -7   5    5.90    0.60
   1  -7   5    6.30    0.50
  -2   7  -5    6.10    0.50
  -2   7  -5    6.20    0.60
   2  -7   5    6.90    0.60
   2  -7   5    7.50    0.60
  -3   7  -5    5.30    0.60
  -3   7  -5    5.20    0.40
   3  -7   5    5.30    0.50
   3  -7   5    4.10    0.50
  -4   7  -5    0.10    0.30
  -4   7  -5    0.40    0.20
   4  -7   5    0.50    0.40
   4  -7   5    0.30    0.30
  -5   7  -5    8.70    0.50
  -5   7  -5    8.70    0.70
   5  -7   5    8.10    0.60
   5  -7   5    8.20    0.80
  -6   7  -5   29.00    1.60
   6  -7   5   25.10    1.40
   6  -7   5   29.30    1.60
  -7   7  -5    0.30    0.40
   7  -7   5    0.00    0.50
   7  -7   5    0.20    0.30
  -8   7  -5    0.10    0.50
   8  -7   5    0.10    0.30
   8  -7   5   -0.30    0.60
  -9   7  -5    3.80    0.70
   9  -7   5    3.70    0.50
   9  -7   5    4.30    0.90
 -10   7  -5    0.30    0.70
  10  -7   5    0.70    0.90
  10  -7   5    0.50    0.40
   8   6  -5    0.00    0.60
   8   6  -5    0.30    0.90
  -8  -6   5    0.10    0.90
   7   6  -5    2.00    0.50
   7   6  -5    1.50    0.60
   7   6  -5    1.00    0.70
  -7  -6   5    1.30    0.80
   6   6  -5    0.30    0.40
   6   6  -5    0.50    0.50
   6   6  -5    0.00    0.60
  -6  -6   5    0.40    0.30
  -6  -6   5    0.40    0.60
   5   6  -5   13.50    1.00
   5   6  -5   15.50    1.10
   5   6  -5   14.00    0.90
  -5  -6   5   13.10    0.80
  -5  -6   5   12.40    1.10
   4   6  -5    2.60    0.50
   4   6  -5    1.50    0.40
   4   6  -5    1.90    0.50
  -4  -6   5    1.50    0.50
  -4  -6   5    2.00    0.30
   3   6  -5    3.20    0.50
   3   6  -5    3.30    0.40
   3   6  -5    3.00    0.50
  -3  -6   5    4.00    0.40
   2   6  -5    0.60    0.30
   2   6  -5    0.80    0.40
   2   6  -5    0.20    0.30
  -2  -6   5    0.20    0.30
   1   6  -5    0.10    0.30
   1   6  -5    0.30    0.30
   1   6  -5    0.20    0.30
   1   6  -5    0.20    0.30
  -1  -6   5    0.10    0.30
  -1  -6   5    0.00    0.30
   0   6  -5   10.60    0.60
   0   6  -5    9.20    0.60
   0   6  -5    9.20    0.70
   0   6  -5   10.00    0.60
   0  -6   5    9.70    0.60
   0  -6   5    9.00    0.60
   0  -6   5    9.90    0.60
  -1   6  -5    1.50    0.30
  -1   6  -5    2.10    0.30
  -1   6  -5    1.00    0.30
   1  -6   5    1.70    0.30
   1  -6   5    1.70    0.30
   1  -6   5    2.40    0.40
  -2   6  -5   99.39    4.70
  -2   6  -5   94.39    4.80
  -2   6  -5   92.49    4.70
   2  -6   5   99.69    4.80
   2  -6   5  108.49    4.80
   2  -6   5  100.49    4.70
  -3   6  -5    6.90    0.60
  -3   6  -5    6.60    0.50
  -3   6  -5    6.70    0.50
   3  -6   5    7.50    0.60
   3  -6   5    7.30    0.50
  -4   6  -5   -0.10    0.30
  -4   6  -5    0.00    0.20
  -4   6  -5    0.00    0.20
   4  -6   5    0.10    0.20
   4  -6   5    0.00    0.30
  -5   6  -5   15.30    0.80
  -5   6  -5   16.20    1.00
   5  -6   5   15.70    0.90
   5  -6   5   16.60    1.10
  -6   6  -5   11.10    0.80
   6  -6   5   11.70    1.00
   6  -6   5   12.90    0.70
  -7   6  -5   72.79    3.70
   7  -6   5   77.79    3.80
   7  -6   5   73.49    3.60
  -8   6  -5    1.90    0.60
   8  -6   5    0.80    0.30
   8  -6   5    1.70    0.60
  -9   6  -5    0.30    0.60
   9  -6   5    0.60    0.30
   9  -6   5    0.30    0.70
 -10   6  -5    0.10    0.70
  10  -6   5    0.20    0.90
  10  -6   5    0.30    0.40
 -11   6  -5    3.50    1.50
  11  -6   5    3.50    1.50
  11  -6   5    4.40    0.80
   9   5  -5   11.10    1.30
   9   5  -5   11.70    1.10
  -9  -5   5   11.50    1.30
   8   5  -5    4.80    0.60
   8   5  -5    3.90    0.90
  -8  -5   5    2.70    0.80
   7   5  -5    0.40    0.60
   7   5  -5    0.50    0.40
   7   5  -5    0.30    0.60
  -7  -5   5    0.60    0.60
   6   5  -5   35.20    1.80
   6   5  -5   34.10    1.90
   6   5  -5   33.20    1.80
  -6  -5   5   34.70    1.90
  -6  -5   5   32.00    1.70
   5   5  -5    2.60    0.50
   5   5  -5    3.10    0.40
   5   5  -5    2.80    0.50
  -5  -5   5    3.00    0.60
  -5  -5   5    2.60    0.30
   4   5  -5  136.29    6.50
   4   5  -5  135.99    6.50
   4   5  -5  137.59    6.50
  -4  -5   5  131.79    6.40
  -4  -5   5  132.09    6.50
   3   5  -5   45.80    2.20
   3   5  -5   42.20    2.20
   3   5  -5   45.50    2.20
  -3  -5   5   42.10    2.20
   2   5  -5    4.40    0.40
   2   5  -5    3.20    0.40
   2   5  -5    3.40    0.40
   2   5  -5    4.50    0.40
  -2  -5   5    4.00    0.40
  -2  -5   5    3.60    0.40
   1   5  -5   26.90    1.40
   1   5  -5   28.80    1.40
   1   5  -5   26.30    1.40
   1   5  -5   26.20    1.40
  -1  -5   5   27.70    1.40
  -1  -5   5   24.70    1.40
  -1  -5   5   28.30    1.40
   0   5  -5   39.90    1.90
   0   5  -5   38.70    1.90
   0   5  -5   36.70    1.90
   0   5  -5   37.30    1.90
   0  -5   5   38.20    1.90
   0  -5   5   37.80    1.90
   0  -5   5   40.40    1.90
  -1   5  -5    0.40    0.30
  -1   5  -5    0.10    0.20
  -1   5  -5    0.10    0.20
  -1   5  -5    0.10    0.20
   1  -5   5    0.20    0.20
   1  -5   5    0.20    0.20
   1  -5   5    0.20    0.30
  -2   5  -5   10.00    0.60
  -2   5  -5    9.60    0.80
  -2   5  -5    9.30    0.60
  -2   5  -5    8.90    0.60
   2  -5   5   10.10    0.60
   2  -5   5   10.80    0.60
   2  -5   5   10.20    0.70
  -3   5  -5    0.60    0.20
  -3   5  -5    0.60    0.20
  -3   5  -5    0.40    0.30
   3  -5   5    0.80    0.30
   3  -5   5    0.80    0.20
  -4   5  -5   16.10    0.90
  -4   5  -5   15.80    1.00
  -4   5  -5   16.60    0.90
   4  -5   5   17.50    1.00
   4  -5   5   18.10    0.90
  -5   5  -5    2.60    0.30
  -5   5  -5    2.10    0.40
  -5   5  -5    2.80    0.20
  -5   5  -5    2.00    0.20
   5  -5   5    2.20    0.30
   5  -5   5    2.10    0.40
  -6   5  -5    4.90    0.50
  -6   5  -5    5.30    0.50
   6  -5   5    4.90    0.60
   6  -5   5    4.70    0.40
  -7   5  -5   18.60    1.20
  -7   5  -5   22.80    1.20
   7  -5   5   21.70    1.30
   7  -5   5   19.10    1.10
  -8   5  -5    3.40    0.80
  -8   5  -5    2.30    0.60
   8  -5   5    1.60    0.60
   8  -5   5    2.00    0.30
  -9   5  -5    0.20    0.50
   9  -5   5    0.00    0.30
   9  -5   5   -0.20    0.70
 -10   5  -5    2.60    0.70
  10  -5   5    1.40    0.70
  10  -5   5    2.10    0.90
  10  -5   5    2.60    0.40
 -11   5  -5    6.60    1.10
  11  -5   5    7.40    0.70
  11  -5   5    9.70    1.20
   9   4  -5    9.40    1.10
   9   4  -5    7.50    0.70
  -9  -4   5    9.30    1.10
   8   4  -5   10.20    1.10
   8   4  -5    9.40    0.80
  -8  -4   5    6.50    0.90
   7   4  -5    7.20    0.80
   7   4  -5    8.80    0.90
   7   4  -5    7.40    0.70
  -7  -4   5    9.20    0.90
   6   4  -5   14.00    1.00
   6   4  -5   13.20    0.80
   6   4  -5   13.50    0.90
  -6  -4   5   14.30    1.00
   5   4  -5    0.90    0.40
   5   4  -5    1.10    0.30
   5   4  -5    1.30    0.40
  -5  -4   5    1.00    0.40
  -5  -4   5    0.90    0.20
   4   4  -5    1.20    0.40
   4   4  -5    1.20    0.30
   4   4  -5    1.40    0.30
  -4  -4   5    1.40    0.40
  -4  -4   5    1.30    0.20
   3   4  -5   12.30    0.70
   3   4  -5   11.10    0.70
   3   4  -5   12.10    0.80
  -3  -4   5   11.10    0.70
   2   4  -5  102.59    5.10
   2   4  -5  112.99    5.10
   2   4  -5  107.99    5.20
   2   4  -5  108.39    5.10
  -2  -4   5  107.79    5.10
  -2  -4   5  103.09    5.10
   1   4  -5   53.29    2.70
   1   4  -5   55.39    2.60
   1   4  -5   55.89    2.70
   1   4  -5   52.99    2.70
  -1  -4   5   54.69    2.70
  -1  -4   5   51.89    2.60
  -1  -4   5   57.39    2.60
   0   4  -5   16.50    0.90
   0   4  -5   18.90    0.90
   0   4  -5   17.80    0.90
   0   4  -5   16.00    0.90
   0  -4   5   16.20    0.90
   0  -4   5   18.70    1.00
   0  -4   5   18.60    0.90
  -1   4  -5    0.00    0.20
  -1   4  -5    0.10    0.20
  -1   4  -5   -0.10    0.20
  -1   4  -5    0.00    0.20
   1  -4   5    0.10    0.20
   1  -4   5    0.00    0.20
   1  -4   5    0.00    0.20
  -2   4  -5    5.00    0.40
  -2   4  -5    5.20    0.40
  -2   4  -5    4.30    0.40
   2  -4   5    4.80    0.40
   2  -4   5    5.80    0.50
   2  -4   5    5.20    0.40
  -3   4  -5    4.40    0.40
  -3   4  -5    4.80    0.40
  -3   4  -5    4.20    0.40
  -3   4  -5    3.40    0.30
   3  -4   5    4.70    0.30
   3  -4   5    4.40    0.40
   3  -4   5    4.50    0.40
  -4   4  -5   10.80    0.60
  -4   4  -5   10.30    0.50
  -4   4  -5    9.80    0.70
  -4   4  -5   11.10    0.60
   4  -4   5    7.60    0.70
   4  -4   5    9.90    0.60
  -5   4  -5    0.20    0.30
  -5   4  -5    0.10    0.20
   5  -4   5    0.00    0.30
   5  -4   5    0.00    0.20
  -6   4  -5    2.60    0.40
  -6   4  -5    2.30    0.40
   6  -4   5    3.50    0.50
   6  -4   5    2.60    0.30
  -7   4  -5    0.30    0.40
  -7   4  -5    0.50    0.40
   7  -4   5    0.40    0.20
   7  -4   5    0.40    0.50
  -8   4  -5    1.90    0.50
  -8   4  -5    1.80    0.50
   8  -4   5    1.50    0.60
   8  -4   5    1.20    0.30
  -9   4  -5    0.10    0.50
  -9   4  -5   -0.10    0.50
   9  -4   5   -0.40    0.50
   9  -4   5    0.30    0.70
   9  -4   5    0.20    0.30
 -10   4  -5   -0.40    0.70
 -10   4  -5    0.10    0.60
  10  -4   5    0.40    0.80
  10  -4   5    0.00    0.40
 -11   4  -5    0.70    0.90
  11  -4   5   -0.10    0.90
  11  -4   5   -0.20    0.40
  10   3  -5    5.50    1.10
  10   3  -5    5.10    0.70
 -10  -3   5    6.30    1.10
   9   3  -5   19.00    1.50
   9   3  -5   17.20    1.10
  -9  -3   5   20.90    1.50
   8   3  -5   28.60    1.50
   8   3  -5   29.60    1.80
  -8  -3   5   29.10    1.80
   7   3  -5    0.60    0.30
   7   3  -5    0.30    0.40
   7   3  -5    0.60    0.50
  -7  -3   5    0.30    0.40
   6   3  -5   20.90    1.20
   6   3  -5   21.10    1.10
   6   3  -5   21.50    1.30
  -6  -3   5   20.50    1.20
   5   3  -5    4.40    0.40
   5   3  -5    2.80    0.40
   5   3  -5    3.50    0.50
  -5  -3   5    3.70    0.30
  -5  -3   5    4.30    0.50
   4   3  -5   95.79    4.60
   4   3  -5   99.19    4.60
   4   3  -5   92.69    4.60
  -4  -3   5   96.39    4.60
  -4  -3   5   93.19    4.60
   3   3  -5  245.28   11.70
   3   3  -5  244.98   11.60
   3   3  -5  239.88   11.70
  -3  -3   5  243.78   11.60
  -3  -3   5  252.67   11.60
   2   3  -5   17.70    1.00
   2   3  -5   19.50    1.00
   2   3  -5   18.80    1.00
   2   3  -5   18.40    1.00
  -2  -3   5   19.70    1.00
  -2  -3   5   18.10    1.00
   1   3  -5    4.30    0.30
   1   3  -5    4.40    0.30
   1   3  -5    3.80    0.40
   1   3  -5    4.30    0.40
  -1  -3   5    4.80    0.30
  -1  -3   5    5.50    0.40
  -1  -3   5    4.30    0.30
   0   3  -5   45.00    2.30
   0   3  -5   46.60    2.30
   0   3  -5   46.10    2.30
   0   3  -5   47.20    2.30
   0  -3   5   46.10    2.20
   0  -3   5   46.10    2.30
   0  -3   5   47.80    2.30
  -1   3  -5   27.20    1.30
  -1   3  -5   25.30    1.30
  -1   3  -5   26.30    1.30
  -1   3  -5   25.20    1.30
   1  -3   5   27.20    1.40
   1  -3   5   27.70    1.30
   1  -3   5   24.70    1.30
  -2   3  -5    6.30    0.40
  -2   3  -5    5.60    0.40
  -2   3  -5    4.90    0.40
   2  -3   5    6.00    0.40
   2  -3   5    6.40    0.50
   2  -3   5    5.80    0.40
  -3   3  -5  161.58    7.80
  -3   3  -5  159.18    7.80
  -3   3  -5  171.58    7.80
  -3   3  -5  167.18    7.80
   3  -3   5  160.68    7.80
   3  -3   5  162.98    7.80
  -4   3  -5   71.29    3.40
  -4   3  -5   75.19    3.30
  -4   3  -5   65.69    3.40
  -4   3  -5   69.99    3.30
   4  -3   5   67.49    3.40
   4  -3   5   68.79    3.40
  -5   3  -5   28.00    1.50
  -5   3  -5   32.10    1.50
   5  -3   5   29.10    1.60
   5  -3   5   27.00    1.40
  -6   3  -5    2.80    0.40
  -6   3  -5    3.20    0.40
   6  -3   5    2.90    0.30
   6  -3   5    2.00    0.50
  -7   3  -5   21.40    1.30
  -7   3  -5   21.80    1.30
   7  -3   5   23.30    1.40
   7  -3   5   21.80    1.10
  -8   3  -5   20.30    1.30
  -8   3  -5   20.70    1.20
   8  -3   5   19.50    1.10
   8  -3   5   20.40    1.30
   8  -3   5   19.70    1.30
  -9   3  -5    6.60    0.80
  -9   3  -5    8.10    0.80
   9  -3   5    7.70    0.90
   9  -3   5    7.10    0.60
 -10   3  -5    0.30    0.60
 -10   3  -5   -0.10    0.60
  10  -3   5   -0.20    0.60
  10  -3   5   -0.10    0.40
 -11   3  -5   11.80    1.20
 -11   3  -5   10.20    1.30
  11  -3   5    9.70    1.30
  11  -3   5    9.30    0.90
  10   2  -5    0.50    0.80
  10   2  -5    0.50    0.40
 -10  -2   5    0.60    0.80
   9   2  -5    0.20    0.40
   9   2  -5    0.70    0.70
  -9  -2   5    0.20    0.70
   8   2  -5    1.90    0.30
   8   2  -5    1.20    0.60
  -8  -2   5    1.90    0.60
   7   2  -5   14.70    0.80
   7   2  -5   14.60    0.90
   7   2  -5   13.10    1.00
  -7  -2   5   15.70    1.10
   6   2  -5   15.10    0.90
   6   2  -5   16.90    1.00
   6   2  -5   14.90    0.80
  -6  -2   5   15.80    1.00
   5   2  -5    0.10    0.30
   5   2  -5    0.00    0.30
   5   2  -5   -0.10    0.20
  -5  -2   5   -0.10    0.30
   4   2  -5  104.29    5.10
   4   2  -5  104.09    5.00
   4   2  -5  106.19    5.10
  -4  -2   5  109.19    5.00
  -4  -2   5  102.29    5.10
  -4  -2   5  107.19    5.00
   3   2  -5    6.70    0.50
   3   2  -5    6.00    0.40
   3   2  -5    7.00    0.40
  -3  -2   5    7.20    0.40
  -3  -2   5    6.50    0.40
  -3  -2   5    7.10    0.40
   2   2  -5  145.09    6.70
   2   2  -5  136.39    6.70
   2   2  -5  147.19    6.70
   2   2  -5  139.39    6.80
  -2  -2   5  140.29    6.70
  -2  -2   5  139.69    6.70
   1   2  -5   25.90    1.20
   1   2  -5   24.60    1.20
   1   2  -5   24.70    1.20
   1   2  -5   25.50    1.30
  -1  -2   5   24.70    1.30
  -1  -2   5   24.90    1.20
  -1  -2   5   23.80    1.20
   0   2  -5   35.90    1.70
   0   2  -5   34.50    1.70
   0   2  -5   34.00    1.70
   0   2  -5   34.40    1.70
   0  -2   5   35.10    1.70
   0  -2   5   36.40    1.80
   0  -2   5   35.50    1.70
  -1   2  -5   19.60    1.00
  -1   2  -5   20.00    1.00
  -1   2  -5   21.90    1.00
  -1   2  -5   20.90    1.10
   1  -2   5   22.00    1.00
   1  -2   5   19.40    1.10
   1  -2   5   19.90    1.00
  -2   2  -5   13.60    0.70
  -2   2  -5   13.90    0.80
  -2   2  -5   15.40    0.80
   2  -2   5   14.90    0.80
   2  -2   5   14.10    0.80
   2  -2   5   14.80    0.70
  -3   2  -5   87.89    4.10
  -3   2  -5   89.09    4.10
  -3   2  -5   82.49    4.10
  -3   2  -5   83.79    4.10
   3  -2   5   83.49    4.10
   3  -2   5   83.79    4.10
  -4   2  -5  122.19    5.90
  -4   2  -5  131.89    5.80
  -4   2  -5  120.79    5.90
  -4   2  -5  119.89    5.80
   4  -2   5  119.39    5.80
   4  -2   5  118.49    5.90
  -5   2  -5   17.60    1.00
  -5   2  -5   15.20    1.00
   5  -2   5   16.80    1.00
   5  -2   5   17.40    0.90
  -6   2  -5   12.00    0.80
  -6   2  -5   11.90    0.80
   6  -2   5   11.00    0.70
   6  -2   5   11.10    0.80
  -7   2  -5    7.40    0.70
  -7   2  -5    6.50    0.70
   7  -2   5    6.20    0.70
   7  -2   5    7.80    0.80
   7  -2   5    7.10    0.50
  -8   2  -5   30.40    1.70
  -8   2  -5   29.60    1.70
   8  -2   5   32.00    1.80
   8  -2   5   30.30    1.60
   8  -2   5   32.10    1.70
  -9   2  -5   16.00    1.10
  -9   2  -5   15.60    1.10
   9  -2   5   14.80    0.90
   9  -2   5   15.60    1.20
 -10   2  -5    0.50    0.70
 -10   2  -5    0.50    0.60
  10  -2   5    0.00    0.70
  10  -2   5    0.00    0.40
  10   1  -5    8.80    0.70
  10   1  -5   11.30    1.20
 -10  -1   5    9.50    1.00
   9   1  -5    0.40    0.60
   9   1  -5    0.10    0.30
  -9  -1   5    0.40    0.60
   8   1  -5    1.60    0.30
   8   1  -5    1.40    0.50
  -8  -1   5    1.60    0.60
   7   1  -5    0.80    0.50
   7   1  -5    1.10    0.20
   7   1  -5    0.40    0.40
  -7  -1   5    0.80    0.50
   6   1  -5   30.90    1.60
   6   1  -5   29.80    1.50
   6   1  -5   28.10    1.50
  -6  -1   5   30.30    1.60
   5   1  -5   18.60    1.00
   5   1  -5   17.60    1.10
   5   1  -5   19.70    1.00
  -5  -1   5   20.50    1.00
  -5  -1   5   20.70    1.10
   4   1  -5    3.30    0.30
   4   1  -5    3.70    0.30
   4   1  -5    2.90    0.40
   4   1  -5    3.40    0.30
  -4  -1   5    3.50    0.30
  -4  -1   5    3.60    0.40
   3   1  -5  113.19    5.40
   3   1  -5  107.69    5.50
   3   1  -5  116.29    5.40
  -3  -1   5  113.89    5.40
  -3  -1   5  117.39    5.40
  -3  -1   5  115.49    5.40
   2   1  -5   31.50    1.50
   2   1  -5   29.80    1.50
   2   1  -5   30.10    1.50
  -2  -1   5   30.50    1.50
  -2  -1   5   30.60    1.50
   1   1  -5  239.98   11.10
   1   1  -5  233.58   11.20
   1   1  -5  235.18   11.10
   1   1  -5  247.98   11.10
  -1  -1   5  226.58   11.10
  -1  -1   5  231.38   11.20
  -1  -1   5  232.18   11.10
   0   1  -5   71.09    3.30
   0   1  -5   65.49    3.30
   0   1  -5   68.79    3.30
   0   1  -5   66.29    3.30
   0  -1   5   68.99    3.30
   0  -1   5   66.69    3.30
   0  -1   5   69.99    3.30
  -1   1  -5   30.60    1.50
  -1   1  -5   31.40    1.50
  -1   1  -5   30.70    1.50
   1  -1   5   31.70    1.50
   1  -1   5   30.10    1.50
  -2   1  -5    3.50    0.30
  -2   1  -5    3.00    0.30
  -2   1  -5    3.00    0.20
   2  -1   5    3.00    0.20
   2  -1   5    3.10    0.30
   2  -1   5    2.60    0.30
  -3   1  -5   68.59    3.20
  -3   1  -5   66.59    3.20
  -3   1  -5   67.19    3.20
  -3   1  -5   64.49    3.20
   3  -1   5   64.29    3.20
   3  -1   5   65.09    3.20
  -4   1  -5   27.10    1.50
  -4   1  -5   30.50    1.50
  -4   1  -5   28.90    1.40
  -4   1  -5   31.10    1.40
   4  -1   5   30.10    1.40
   4  -1   5   27.10    1.50
  -5   1  -5   76.59    3.80
  -5   1  -5   76.89    3.80
  -5   1  -5   81.89    3.70
   5  -1   5   77.79    3.80
   5  -1   5   74.19    3.80
   5  -1   5   79.19    3.70
  -6   1  -5   83.89    4.20
  -6   1  -5   85.79    4.20
   6  -1   5   91.49    4.20
   6  -1   5   84.49    4.10
   6  -1   5   83.69    4.20
  -7   1  -5   30.80    1.60
  -7   1  -5   28.90    1.60
   7  -1   5   30.60    1.50
   7  -1   5   28.80    1.70
   7  -1   5   30.80    1.70
  -8   1  -5    1.00    0.50
  -8   1  -5    1.00    0.50
   8  -1   5    1.20    0.50
   8  -1   5    0.90    0.30
  -9   1  -5    0.80    0.60
  -9   1  -5   -0.40    0.50
   9  -1   5    0.90    0.60
   9  -1   5    0.60    0.30
 -10   1  -5   43.60    2.40
  10  -1   5   42.90    2.40
  10  -1   5   42.50    2.20
  11   0  -5   13.50    1.00
  11   0  -5   15.20    1.50
 -11   0   5   13.90    1.40
  10   0  -5    7.40    0.90
  10   0  -5    7.00    0.60
 -10   0   5    7.70    0.90
   9   0  -5    0.00    0.20
   9   0  -5    0.20    0.60
  -9   0   5   -0.20    0.50
   8   0  -5    0.10    0.20
   8   0  -5    0.20    0.50
  -8   0   5    0.00    0.50
   7   0  -5   -0.10    0.20
   7   0  -5   -0.10    0.30
   7   0  -5   -0.10    0.30
  -7   0   5   -0.10    0.40
   6   0  -5    6.30    0.50
   6   0  -5    8.40    0.60
   6   0  -5    7.30    0.40
  -6   0   5    7.60    0.60
  -6   0   5    6.70    0.60
   5   0  -5  111.49    5.20
   5   0  -5  106.79    5.30
   5   0  -5  108.89    5.30
   5   0  -5  105.89    5.20
  -5   0   5  111.09    5.30
  -5   0   5  114.89    5.30
   4   0  -5   31.90    1.60
   4   0  -5   31.40    1.70
   4   0  -5   33.20    1.60
   4   0  -5   32.80    1.60
  -4   0   5   33.30    1.60
   3   0  -5    7.70    0.50
   3   0  -5    8.40    0.40
   3   0  -5    7.10    0.50
   3   0  -5    8.10    0.40
  -3   0   5    7.80    0.50
  -3   0   5    8.00    0.40
  -3   0   5    8.60    0.40
   2   0  -5   13.70    0.80
   2   0  -5   16.50    0.80
   2   0  -5   18.10    0.80
  -2   0   5   16.40    0.90
  -2   0   5   15.00    0.80
   1   0  -5  135.99    6.50
   1   0  -5  133.79    6.50
   1   0  -5  145.89    6.50
   1   0  -5  133.49    6.50
  -1   0   5  134.79    6.50
  -1   0   5  139.99    6.50
  -1   0   5  134.49    6.50
   0   0  -5  103.89    5.00
   0   0  -5  102.19    4.90
   0   0  -5  106.79    4.90
   0   0  -5  102.49    4.90
   0   0   5  105.29    4.90
   0   0   5  104.29    4.90
   0   0   5  102.19    5.00
  -1   0  -5  107.69    5.10
  -1   0  -5  105.39    5.10
  -1   0  -5  106.59    5.10
  -1   0  -5  106.49    5.10
   1   0   5  105.19    5.10
   1   0   5  106.49    5.10
   1   0   5  110.59    5.10
  -2   0  -5   27.00    1.30
  -2   0  -5   25.90    1.40
  -2   0  -5   27.70    1.40
   2   0   5   26.60    1.30
   2   0   5   25.70    1.40
   2   0   5   28.60    1.40
   2   0   5   29.30    1.40
  -3   0  -5   22.10    1.10
  -3   0  -5   20.10    1.00
  -3   0  -5   20.40    1.10
   3   0   5   21.40    1.10
   3   0   5   20.00    1.00
   3   0   5   21.70    1.10
  -4   0  -5   55.19    2.50
  -4   0  -5   47.60    2.50
  -4   0  -5   52.79    2.50
  -4   0  -5   50.09    2.60
   4   0   5   51.59    2.50
   4   0   5   50.69    2.60
   4   0   5   50.99    2.60
  -5   0  -5   46.50    2.40
  -5   0  -5   45.40    2.40
  -5   0  -5   54.19    2.40
  -5   0  -5   48.50    2.30
   5   0   5   48.70    2.40
   5   0   5   48.70    2.50
   5   0   5   48.60    2.50
  -6   0  -5   16.40    0.90
  -6   0  -5   15.40    1.00
   6   0   5   15.30    0.90
   6   0   5   13.70    1.00
   6   0   5   14.20    0.80
  -7   0  -5    8.60    0.80
  -7   0  -5    8.50    0.70
   7   0   5    9.50    0.60
   7   0   5    9.50    0.80
  -8   0  -5   16.20    1.10
   8   0   5   14.10    0.90
   8   0   5   15.20    1.10
  -9   0  -5   13.80    1.10
   9   0   5   16.00    1.20
   9   0   5   13.90    0.90
 -10   0  -5    0.70    0.70
  10   0   5    0.30    0.40
  10   0   5    0.80    0.70
  11  -1  -5    9.10    1.10
  11  -1  -5    8.10    0.70
 -11   1   5    7.40    1.10
  10  -1  -5    3.00    0.40
  10  -1  -5    1.50    0.70
 -10   1   5    2.10    0.70
   9  -1  -5   -0.10    0.20
   9  -1  -5   -0.10    0.50
  -9   1   5   -0.10    0.50
   8  -1  -5    1.80    0.20
   8  -1  -5    1.20    0.50
  -8   1   5    2.00    0.50
   7  -1  -5    2.60    0.20
   7  -1  -5    3.00    0.50
   7  -1  -5    2.20    0.40
  -7   1   5    2.00    0.40
  -7   1   5    2.20    0.50
   6  -1  -5   12.30    0.70
   6  -1  -5   13.50    0.80
   6  -1  -5   14.00    0.90
  -6   1   5   15.30    0.90
  -6   1   5   14.20    0.80
   5  -1  -5   34.20    1.70
   5  -1  -5   35.10    1.70
   5  -1  -5   32.60    1.80
   5  -1  -5   34.80    1.70
  -5   1   5   36.20    1.80
  -5   1   5   36.70    1.80
   4  -1  -5    2.60    0.20
   4  -1  -5    2.80    0.30
   4  -1  -5    2.80    0.20
   4  -1  -5    2.20    0.20
  -4   1   5    3.60    0.30
   3  -1  -5    0.20    0.10
   3  -1  -5    0.30    0.10
   3  -1  -5    0.20    0.10
   3  -1  -5    0.20    0.20
  -3   1   5    0.30    0.20
  -3   1   5    0.30    0.10
  -3   1   5    0.30    0.10
   2  -1  -5   18.40    1.00
   2  -1  -5   19.50    0.90
  -2   1   5   18.70    0.90
  -2   1   5   19.10    1.00
   1  -1  -5  145.49    6.80
   1  -1  -5  141.59    6.80
   1  -1  -5  141.59    6.80
  -1   1   5  146.89    6.80
  -1   1   5  143.29    6.80
  -1   1   5  140.59    6.80
   0  -1  -5   90.49    4.40
   0  -1  -5   91.19    4.30
   0  -1  -5   93.39    4.40
   0   1   5   91.29    4.30
   0   1   5   93.99    4.40
   0   1   5   87.09    4.30
   0   1   5   91.89    4.40
  -1  -1  -5   17.50    0.90
  -1  -1  -5   17.30    0.90
  -1  -1  -5   16.30    0.90
  -1  -1  -5   18.90    0.90
   1   1   5   17.00    0.90
   1   1   5   17.20    0.90
   1   1   5   18.50    0.90
   1   1   5   18.40    0.90
  -2  -1  -5    0.10    0.20
  -2  -1  -5    0.00    0.10
  -2  -1  -5    0.10    0.20
  -2  -1  -5    0.00    0.20
   2   1   5    0.10    0.20
   2   1   5    0.10    0.10
   2   1   5    0.10    0.20
   2   1   5    0.10    0.20
  -3  -1  -5    0.80    0.20
  -3  -1  -5    0.80    0.20
  -3  -1  -5    0.80    0.20
   3   1   5    0.60    0.20
   3   1   5    0.70    0.20
   3   1   5    1.00    0.20
   3   1   5    0.70    0.20
  -4  -1  -5    0.70    0.30
  -4  -1  -5    1.60    0.30
  -4  -1  -5    1.50    0.20
   4   1   5    1.10    0.20
   4   1   5    0.90    0.30
   4   1   5    1.00    0.30
  -5  -1  -5    8.20    0.50
  -5  -1  -5    8.10    0.60
   5   1   5    7.20    0.70
   5   1   5    7.90    0.70
   5   1   5    7.60    0.50
  -6  -1  -5    3.80    0.50
   6   1   5    4.30    0.60
   6   1   5    3.30    0.30
  -7  -1  -5    7.20    0.70
   7   1   5    8.50    0.80
   7   1   5    6.90    0.60
  -8  -1  -5    1.30    0.60
   8   1   5    1.00    0.30
   8   1   5    1.60    0.60
  -9  -1  -5    7.70    0.90
   9   1   5    6.30    0.90
   9   1   5    7.20    0.70
 -10  -1  -5    2.00    0.90
  10   1   5    1.90    0.80
  10   1   5    2.20    0.50
  11  -2  -5    1.10    0.80
 -11   2   5    0.50    0.80
  10  -2  -5    0.30    0.60
 -10   2   5    0.20    0.60
   9  -2  -5    2.10    0.60
  -9   2   5    2.60    0.60
   8  -2  -5   -0.20    0.40
  -8   2   5   -0.10    0.40
   7  -2  -5   -0.30    0.40
   7  -2  -5    0.00    0.40
  -7   2   5    0.00    0.40
  -7   2   5    0.20    0.30
  -7   2   5   -0.20    0.30
   6  -2  -5    0.50    0.30
   6  -2  -5    1.40    0.30
   6  -2  -5    1.10    0.20
   6  -2  -5    0.70    0.10
  -6   2   5    1.20    0.30
  -6   2   5    1.10    0.30
  -6   2   5    0.80    0.30
   5  -2  -5    0.60    0.30
   5  -2  -5    0.70    0.20
   5  -2  -5    0.80    0.10
   5  -2  -5    0.90    0.10
  -5   2   5    0.70    0.20
  -5   2   5    1.10    0.30
   4  -2  -5   22.30    1.10
   4  -2  -5   22.80    1.20
   4  -2  -5   22.90    1.10
  -4   2   5   23.60    1.20
  -4   2   5   25.30    1.20
   3  -2  -5   12.60    0.70
   3  -2  -5   11.50    0.70
   3  -2  -5   11.50    0.70
  -3   2   5   13.10    0.60
  -3   2   5   12.60    0.70
  -3   2   5   13.40    0.60
  -3   2   5   13.70    0.60
   2  -2  -5    2.20    0.20
   2  -2  -5    2.20    0.20
  -2   2   5    2.40    0.30
  -2   2   5    1.70    0.20
  -2   2   5    2.60    0.20
   1  -2  -5   39.20    1.90
   1  -2  -5   37.30    1.90
  -1   2   5   37.50    1.90
  -1   2   5   40.50    1.80
  -1   2   5   38.90    1.90
  -1   2   5   37.20    1.90
   0  -2  -5   53.69    2.60
   0  -2  -5   55.19    2.60
   0  -2  -5   53.89    2.60
   0   2   5   54.29    2.70
   0   2   5   56.09    2.60
   0   2   5   53.89    2.60
   0   2   5   54.29    2.60
  -1  -2  -5   23.20    1.30
  -1  -2  -5   27.10    1.20
  -1  -2  -5   25.30    1.20
   1   2   5   24.50    1.20
   1   2   5   24.60    1.20
   1   2   5   26.20    1.30
   1   2   5   22.90    1.30
  -2  -2  -5   47.80    2.20
  -2  -2  -5   45.20    2.30
  -2  -2  -5   44.50    2.20
   2   2   5   47.30    2.30
   2   2   5   43.80    2.30
   2   2   5   46.50    2.20
   2   2   5   46.80    2.20
  -3  -2  -5    1.10    0.30
  -3  -2  -5    1.20    0.20
   3   2   5    1.20    0.30
   3   2   5    1.30    0.30
   3   2   5    1.70    0.30
   3   2   5    1.30    0.20
  -4  -2  -5    2.20    0.30
  -4  -2  -5    2.10    0.30
   4   2   5    3.10    0.40
   4   2   5    3.20    0.30
   4   2   5    2.40    0.40
  -5  -2  -5    3.10    0.30
  -5  -2  -5    2.90    0.40
   5   2   5    2.90    0.30
   5   2   5    2.90    0.40
  -6  -2  -5    7.60    0.50
  -6  -2  -5    7.30    0.70
   6   2   5    7.70    0.60
   6   2   5    6.80    0.70
  -7  -2  -5   29.20    1.70
   7   2   5   29.20    1.70
   7   2   5   27.70    1.50
  -8  -2  -5    1.40    0.60
   8   2   5    1.20    0.60
   8   2   5    1.50    0.40
  -9  -2  -5   -0.20    0.70
   9   2   5    0.20    0.80
   9   2   5    0.10    0.40
  11  -3  -5    1.20    0.80
 -11   3   5    1.50    0.80
  10  -3  -5    2.20    0.70
 -10   3   5    1.50    0.60
   9  -3  -5    0.10    0.50
  -9   3   5   -0.20    0.50
   8  -3  -5   15.50    1.00
  -8   3   5   15.90    1.00
  -8   3   5   16.00    1.10
   7  -3  -5    9.00    0.70
  -7   3   5    9.80    0.80
  -7   3   5    9.10    0.70
  -7   3   5    8.50    0.70
   6  -3  -5   11.20    0.60
   6  -3  -5   11.10    0.80
   6  -3  -5   11.40    0.60
  -6   3   5   13.30    0.70
  -6   3   5   12.10    0.80
   5  -3  -5   24.80    1.30
   5  -3  -5   26.10    1.30
   5  -3  -5   26.20    1.40
  -5   3   5   26.50    1.30
  -5   3   5   26.60    1.40
   4  -3  -5    4.30    0.40
   4  -3  -5    5.00    0.30
   4  -3  -5    4.30    0.30
  -4   3   5    4.90    0.30
  -4   3   5    5.80    0.50
   3  -3  -5  115.09    5.60
   3  -3  -5  116.39    5.60
  -3   3   5  117.49    5.60
  -3   3   5  116.99    5.60
  -3   3   5  116.79    5.60
  -3   3   5  121.39    5.60
   2  -3  -5   12.00    0.60
   2  -3  -5   11.10    0.60
  -2   3   5   12.00    0.70
  -2   3   5   12.70    0.60
  -2   3   5   11.70    0.60
   1  -3  -5   15.20    0.90
   1  -3  -5   15.70    0.90
   1  -3  -5   16.30    0.80
  -1   3   5   15.90    0.80
  -1   3   5   17.80    0.80
  -1   3   5   17.10    0.90
  -1   3   5   17.30    0.80
   0  -3  -5   20.70    1.00
   0  -3  -5   20.40    1.00
   0  -3  -5   18.80    1.00
   0   3   5   20.50    1.00
   0   3   5   20.60    1.00
   0   3   5   19.50    1.00
   0   3   5   19.40    1.10
  -1  -3  -5  112.89    5.40
  -1  -3  -5  115.69    5.40
  -1  -3  -5  113.29    5.40
   1   3   5  111.99    5.40
   1   3   5  110.59    5.40
   1   3   5  112.09    5.40
   1   3   5  114.59    5.40
  -2  -3  -5    2.00    0.30
  -2  -3  -5    3.40    0.30
  -2  -3  -5    2.10    0.30
   2   3   5    2.60    0.30
   2   3   5    2.10    0.30
   2   3   5    2.00    0.30
   2   3   5    2.60    0.30
  -3  -3  -5   10.10    0.60
  -3  -3  -5   10.80    0.70
   3   3   5   11.90    0.70
   3   3   5   13.10    0.70
   3   3   5   11.00    0.70
  -4  -3  -5    5.30    0.50
  -4  -3  -5    4.70    0.40
   4   3   5    5.80    0.40
   4   3   5    4.90    0.50
   4   3   5    5.60    0.50
  -5  -3  -5    0.20    0.20
  -5  -3  -5    0.10    0.40
   5   3   5    0.30    0.40
   5   3   5    0.20    0.30
  -6  -3  -5    0.10    0.50
  -6  -3  -5    0.00    0.20
   6   3   5    0.10    0.40
   6   3   5    0.10    0.30
  -7  -3  -5    6.80    0.80
   7   3   5    7.70    0.60
   7   3   5    6.40    0.80
  -8  -3  -5   12.50    1.10
   8   3   5   13.40    0.90
   8   3   5   12.70    1.10
  -9  -3  -5    0.60    0.80
   9   3   5    0.50    0.50
   9   3   5    0.20    0.80
 -10   4   5    8.40    1.30
   9  -4  -5   -0.40    0.50
  -9   4   5    0.00    0.50
  -9   4   5    0.00    0.50
   8  -4  -5    6.20    0.60
  -8   4   5    5.60    0.60
   7  -4  -5   16.00    1.00
  -7   4   5   16.80    1.10
   6  -4  -5    1.60    0.20
   6  -4  -5    1.70    0.30
  -6   4   5    2.10    0.40
  -6   4   5    2.20    0.30
   5  -4  -5   11.40    0.70
   5  -4  -5   11.20    0.60
   5  -4  -5   10.20    0.60
  -5   4   5   12.60    0.80
  -5   4   5   11.60    0.60
   4  -4  -5    0.80    0.20
   4  -4  -5    0.90    0.20
   4  -4  -5    1.00    0.20
  -4   4   5    0.70    0.30
  -4   4   5    1.10    0.20
   3  -4  -5  495.75   24.50
   3  -4  -5  526.95   24.50
  -3   4   5  523.85   24.50
  -3   4   5  528.35   24.50
  -3   4   5  520.15   24.50
  -3   4   5  516.45   24.60
   2  -4  -5   38.10    1.80
   2  -4  -5   37.50    1.80
   2  -4  -5   36.60    1.80
  -2   4   5   36.20    1.80
  -2   4   5   35.60    1.90
  -2   4   5   38.30    1.80
   1  -4  -5   62.19    3.00
   1  -4  -5   62.39    3.00
   1  -4  -5   62.79    3.00
  -1   4   5   61.99    3.00
  -1   4   5   63.09    3.00
  -1   4   5   60.79    3.00
  -1   4   5   60.29    3.00
   0  -4  -5  260.07   12.10
   0  -4  -5  253.17   12.10
   0  -4  -5  259.97   12.10
   0   4   5  255.27   12.10
   0   4   5  250.77   12.10
   0   4   5  254.57   12.10
   0   4   5  253.07   12.10
  -1  -4  -5   17.20    0.90
  -1  -4  -5   14.70    0.80
  -1  -4  -5   14.70    0.90
   1   4   5   16.10    0.80
   1   4   5   14.30    0.80
   1   4   5   15.60    0.90
   1   4   5   15.90    0.90
  -2  -4  -5   62.79    3.20
  -2  -4  -5   63.99    3.20
   2   4   5   67.69    3.20
   2   4   5   66.89    3.20
   2   4   5   66.29    3.20
   2   4   5   67.99    3.20
  -3  -4  -5    0.20    0.20
  -3  -4  -5    0.10    0.30
   3   4   5    0.30    0.20
   3   4   5    0.30    0.30
   3   4   5    0.20    0.30
  -4  -4  -5   43.50    2.10
  -4  -4  -5   43.60    2.20
   4   4   5   41.10    2.10
   4   4   5   42.80    2.20
  -5  -4  -5    1.40    0.50
  -5  -4  -5    1.90    0.30
   5   4   5    1.70    0.50
   5   4   5    2.00    0.30
  -6  -4  -5   -0.10    0.30
  -6  -4  -5    0.00    0.50
   6   4   5    0.30    0.40
   6   4   5   -0.50    0.40
  -7  -4  -5   -0.20    0.60
   7   4   5   -0.10    0.60
   7   4   5    0.00    0.40
  -8  -4  -5    9.30    1.00
   8   4   5    8.20    0.70
   8   4   5    8.90    1.10
 -10   5   5    6.00    0.80
  -9   5   5    1.10    0.60
  -8   5   5   30.50    1.70
   7  -5  -5    3.40    0.30
  -7   5   5    2.70    0.50
   6  -5  -5    1.10    0.30
   6  -5  -5    1.30    0.20
  -6   5   5    1.20    0.40
  -6   5   5    1.30    0.30
   5  -5  -5    0.90    0.20
   5  -5  -5    0.70    0.30
  -5   5   5    0.90    0.30
  -5   5   5    1.20    0.40
   4  -5  -5    0.20    0.20
   4  -5  -5    0.20    0.20
  -4   5   5    0.30    0.20
  -4   5   5    0.10    0.30
  -4   5   5    0.20    0.10
  -4   5   5    0.20    0.10
   3  -5  -5    2.10    0.20
   3  -5  -5    1.60    0.20
  -3   5   5    1.90    0.20
  -3   5   5    1.60    0.30
  -3   5   5    2.30    0.20
  -3   5   5    2.90    0.30
   2  -5  -5  124.29    6.00
   2  -5  -5  126.49    6.00
   2  -5  -5  130.69    6.00
  -2   5   5  122.49    6.00
  -2   5   5  124.49    6.00
  -2   5   5  122.69    6.00
   1  -5  -5  163.48    7.70
   1  -5  -5  164.28    7.70
   1  -5  -5  163.48    7.70
  -1   5   5  159.38    7.70
  -1   5   5  156.38    7.70
  -1   5   5  157.18    7.70
  -1   5   5  162.58    7.70
   0  -5  -5   16.70    0.90
   0  -5  -5   16.80    0.90
   0  -5  -5   15.40    0.90
   0   5   5   16.80    1.00
   0   5   5   18.30    0.90
   0   5   5   18.10    0.90
   0   5   5   17.50    0.90
  -1  -5  -5    4.90    0.40
  -1  -5  -5    4.50    0.50
  -1  -5  -5    4.20    0.40
   1   5   5    4.00    0.50
   1   5   5    4.20    0.40
   1   5   5    5.00    0.40
   1   5   5    4.70    0.40
  -2  -5  -5    4.60    0.50
  -2  -5  -5    4.70    0.40
   2   5   5    5.70    0.50
   2   5   5    5.90    0.50
   2   5   5    5.20    0.50
   2   5   5    5.20    0.50
  -3  -5  -5   10.90    0.80
  -3  -5  -5   11.80    0.70
   3   5   5   10.40    0.70
   3   5   5    9.80    0.70
  -4  -5  -5    4.30    0.50
  -4  -5  -5    4.70    0.40
   4   5   5    4.30    0.40
   4   5   5    3.70    0.50
  -5  -5  -5    0.50    0.50
  -5  -5  -5    0.30    0.30
   5   5   5    0.00    0.40
   5   5   5    0.40    0.40
  -6  -5  -5   -0.10    0.30
  -6  -5  -5   -0.10    0.50
   6   5   5    0.20    0.40
   6   5   5   -0.30    0.60
  -7  -5  -5    0.80    0.30
  -7  -5  -5    1.50    0.70
   7   5   5    1.90    0.70
   7   5   5    1.30    0.50
  -8  -5  -5    8.30    1.10
   8   5   5    7.30    0.80
   8   5   5    7.20    1.10
 -10   6   5    8.20    0.90
  -9   6   5    5.60    0.70
   8  -6  -5    4.70    0.40
  -8   6   5    5.00    0.70
   7  -6  -5    7.40    0.50
  -7   6   5    7.70    0.70
   6  -6  -5    9.40    0.60
  -6   6   5    9.70    0.70
  -6   6   5    9.70    0.80
   5  -6  -5    0.90    0.20
  -5   6   5    0.90    0.30
  -5   6   5    0.80    0.40
   4  -6  -5    4.20    0.40
  -4   6   5    3.90    0.30
  -4   6   5    3.10    0.40
  -4   6   5    4.20    0.40
   3  -6  -5   11.80    0.70
  -3   6   5   10.80    0.60
  -3   6   5   11.20    0.80
  -3   6   5   12.80    0.70
   2  -6  -5   23.30    1.20
   2  -6  -5   23.80    1.20
  -2   6   5   21.00    1.20
  -2   6   5   23.80    1.30
  -2   6   5   24.80    1.20
   1  -6  -5   88.99    4.20
   1  -6  -5   84.99    4.20
   1  -6  -5   87.19    4.30
  -1   6   5   91.79    4.30
  -1   6   5   86.79    4.30
  -1   6   5   89.29    4.20
   0  -6  -5   87.09    4.20
   0  -6  -5   87.09    4.20
   0  -6  -5   87.69    4.20
   0   6   5   84.39    4.20
   0   6   5   85.19    4.20
   0   6   5   82.89    4.20
   0   6   5   92.79    4.30
  -1  -6  -5    2.50    0.30
  -1  -6  -5    2.50    0.40
   1   6   5    2.80    0.40
   1   6   5    2.30    0.40
   1   6   5    3.10    0.40
   1   6   5    3.00    0.40
  -2  -6  -5    1.20    0.40
  -2  -6  -5    0.60    0.30
   2   6   5    0.70    0.30
   2   6   5    0.70    0.30
  -3  -6  -5    0.70    0.30
  -3  -6  -5    0.00    0.40
   3   6   5    0.10    0.30
   3   6   5    0.20    0.40
  -4  -6  -5   75.19    3.60
  -4  -6  -5   70.59    3.50
   4   6   5   69.29    3.60
   4   6   5   71.39    3.50
  -5  -6  -5   28.50    1.60
  -5  -6  -5   26.60    1.40
   5   6   5   28.60    1.50
   5   6   5   24.80    1.60
  -6  -6  -5   -0.20    0.60
  -6  -6  -5   -0.30    0.30
   6   6   5   -0.50    0.50
   6   6   5   -0.10    0.50
  -7  -6  -5    0.30    0.40
  -7  -6  -5    0.80    0.80
   7   6   5    0.00    0.80
   7   6   5    0.60    0.60
  11  -7  -5    9.50    1.30
 -11   7   5    9.50    1.20
 -10   7   5    3.00    0.70
   9  -7  -5    4.30    0.40
  -9   7   5    3.00    0.70
   8  -7  -5   10.90    0.70
  -8   7   5   12.10    1.00
   7  -7  -5    5.30    0.50
  -7   7   5    6.20    0.70
   6  -7  -5   19.70    1.10
  -6   7   5   21.40    1.30
  -6   7   5   25.50    1.20
   5  -7  -5    0.30    0.20
  -5   7   5    0.20    0.40
  -5   7   5    0.00    0.30
   4  -7  -5    0.80    0.20
  -4   7   5    0.90    0.20
  -4   7   5    1.20    0.40
  -4   7   5    1.40    0.30
   3  -7  -5   12.90    0.80
  -3   7   5   13.10    0.90
  -3   7   5   12.90    0.80
  -3   7   5   12.60    0.70
   2  -7  -5    1.30    0.30
  -2   7   5    1.10    0.30
  -2   7   5    1.60    0.30
  -2   7   5    1.40    0.40
   1  -7  -5    1.90    0.30
  -1   7   5    1.50    0.30
  -1   7   5    1.30    0.30
  -1   7   5    1.70    0.40
   0  -7  -5   10.00    0.70
   0  -7  -5    9.10    0.70
   0   7   5   10.10    0.70
   0   7   5    9.10    0.70
   0   7   5    9.30    0.70
  -1  -7  -5   27.70    1.60
  -1  -7  -5   30.20    1.60
   1   7   5   29.20    1.60
   1   7   5   29.90    1.60
  -2  -7  -5    2.50    0.50
  -2  -7  -5    2.40    0.40
   2   7   5    1.50    0.50
  -3  -7  -5    2.60    0.40
  -3  -7  -5    3.40    0.60
   3   7   5    3.50    0.50
   3   7   5    2.40    0.50
  -4  -7  -5   16.90    1.20
  -4  -7  -5   16.30    1.00
   4   7   5   15.50    1.20
   4   7   5   18.30    1.10
  -5  -7  -5    5.80    0.60
  -5  -7  -5    6.30    0.80
   5   7   5    5.30    0.60
   5   7   5    3.90    0.70
  -6  -7  -5    8.30    0.80
  -6  -7  -5   10.70    1.00
   6   7   5    6.60    0.90
   6   7   5   10.40    0.90
  -7  -7  -5    6.30    1.00
  -7  -7  -5    4.00    0.60
   7   7   5    5.70    0.80
  11  -8  -5    7.20    1.20
 -11   8   5    7.20    1.10
  10  -8  -5    0.30    0.30
 -10   8   5    0.70    0.70
   9  -8  -5    0.00    0.30
  -9   8   5    0.20    0.60
   8  -8  -5    8.00    0.60
  -8   8   5    7.60    0.80
   7  -8  -5    1.50    0.30
  -7   8   5    1.20    0.50
   6  -8  -5   16.30    0.90
  -6   8   5   17.10    1.00
  -6   8   5   16.10    1.10
   5  -8  -5    1.80    0.30
  -5   8   5    1.50    0.20
  -5   8   5    1.80    0.50
  -5   8   5    1.80    0.40
   4  -8  -5    3.10    0.40
  -4   8   5    3.00    0.50
  -4   8   5    3.60    0.30
  -4   8   5    3.90    0.50
   3  -8  -5   11.90    0.80
  -3   8   5   13.10    0.90
  -3   8   5   11.20    0.80
  -3   8   5   12.20    0.70
   2  -8  -5    1.40    0.30
  -2   8   5    1.70    0.30
  -2   8   5    1.50    0.40
  -2   8   5    1.60    0.40
   1  -8  -5    8.80    0.70
  -1   8   5    8.00    0.60
  -1   8   5    7.30    0.60
  -1   8   5    8.20    0.80
   0  -8  -5  107.19    5.20
   0   8   5  106.59    5.20
   0   8   5  100.59    5.20
   0   8   5  110.09    5.10
  -1  -8  -5    2.00    0.50
   1   8   5    1.40    0.50
   1   8   5    2.00    0.50
  -2  -8  -5   14.60    1.00
   2   8   5   13.50    1.00
  -3  -8  -5    0.30    0.40
  -3  -8  -5    0.00    0.90
   3   8   5    0.10    0.50
  -4  -8  -5    7.20    0.70
  -4  -8  -5    6.90    0.80
   4   8   5    7.10    0.90
  -5  -8  -5    3.20    0.80
  -5  -8  -5    2.50    0.50
   5   8   5    1.70    0.70
  -6  -8  -5    7.50    0.80
  -6  -8  -5   10.00    1.10
   6   8   5    7.70    1.10
  10  -9  -5   17.10    1.00
 -10   9   5   15.50    1.50
   9  -9  -5    0.40    0.40
  -9   9   5    0.30    0.60
   8  -9  -5    0.10    0.30
  -8   9   5   -0.50    0.60
   7  -9  -5   20.60    1.20
  -7   9   5   21.50    1.40
   6  -9  -5   16.70    1.00
  -6   9   5   17.70    1.20
  -6   9   5   16.00    1.20
   5  -9  -5    3.90    0.40
  -5   9   5    4.00    0.40
  -5   9   5    3.70    0.60
  -5   9   5    4.00    0.60
   4  -9  -5    0.20    0.30
  -4   9   5   -0.10    0.20
  -4   9   5   -0.20    0.50
  -4   9   5    0.00    0.40
   3  -9  -5    4.40    0.50
  -3   9   5    4.50    0.40
  -3   9   5    4.80    0.60
  -3   9   5    4.70    0.60
   2  -9  -5    0.10    0.30
  -2   9   5    0.00    0.30
  -2   9   5    0.10    0.50
  -2   9   5   -0.20    0.40
  -1   9   5    0.10    0.30
  -1   9   5   -0.10    0.40
  -1   9   5    0.10    0.50
   0   9   5    5.50    0.60
   0   9   5    5.40    0.70
  -1  -9  -5    4.00    0.60
   1   9   5    4.40    0.60
  -2  -9  -5    0.10    0.50
   2   9   5    0.60    0.50
  -3  -9  -5    6.10    0.60
   3   9   5    4.90    0.80
  -4  -9  -5    2.60    0.60
   4   9   5    1.40    0.80
  -5  -9  -5    6.30    0.70
   5   9   5    4.70    1.00
  10 -10  -5   24.60    1.40
 -10  10   5   21.90    1.80
   9 -10  -5    3.60    0.50
  -9  10   5    3.80    0.80
   8 -10  -5    4.00    0.50
  -8  10   5    3.60    0.80
   7 -10  -5   -0.10    0.30
  -7  10   5    0.10    0.60
   6 -10  -5    2.00    0.40
  -6  10   5    3.70    0.70
   5 -10  -5    3.30    0.50
  -5  10   5    4.70    0.70
  -5  10   5    3.90    0.60
  -5  10   5    3.60    0.40
   4 -10  -5    2.80    0.40
  -4  10   5    4.80    0.40
  -4  10   5    3.90    0.70
  -4  10   5    3.90    0.60
   3 -10  -5    1.20    0.40
  -3  10   5    2.30    0.60
  -3  10   5    1.00    0.50
  -3  10   5    1.80    0.40
   2 -10  -5    2.50    0.50
  -2  10   5    3.10    0.50
  -2  10   5    3.30    0.60
  -2  10   5    2.50    0.60
  -1  10   5    2.60    0.50
  -1  10   5    1.40    0.50
   0  10   5    1.00    0.60
   0  10   5    1.50    0.50
   1  10   5   24.60    1.50
  -2 -10  -5    0.90    0.50
   2  10   5    1.70    0.60
  -3 -10  -5    3.10    0.70
   3  10   5    2.60    0.80
  -4 -10  -5    2.10    0.70
   4  10   5    1.50    0.80
   9 -11  -5   10.90    0.90
  -9  11   5    9.40    1.20
   8 -11  -5    0.50    0.50
  -8  11   5    0.20    0.70
   7 -11  -5    0.70    0.40
  -7  11   5    1.40    0.70
   6 -11  -5    0.80    0.40
  -6  11   5    1.10    0.70
   5 -11  -5    0.00    0.40
  -5  11   5    0.50    0.30
  -5  11   5    0.40    0.60
  -5  11   5    0.30    0.60
   4 -11  -5    0.30    0.40
  -4  11   5    0.60    0.40
  -4  11   5    0.40    0.60
  -4  11   5    0.40    0.60
   3 -11  -5    0.30    0.50
  -3  11   5    0.50    0.60
  -3  11   5    0.30    0.60
  -3  11   5    0.40    0.40
  -2  11   5    0.20    0.60
  -2  11   5    0.00    0.40
  -1  11   5    1.90    0.60
  -1  11   5    0.50    0.50
   0  11   5    6.60    0.90
   0  11   5    7.60    0.80
   1  11   5    0.20    0.70
  -2 -11  -5    0.60    0.70
   2  11   5   -0.20    0.80
   8 -12  -5    4.00    0.70
  -8  12   5    5.40    1.00
   7 -12  -5    0.70    0.60
  -7  12   5    0.60    0.80
   6 -12  -5    0.40    0.50
  -6  12   5   -0.10    0.80
   5 -12  -5    1.10    0.60
  -5  12   5    0.30    0.80
  -5  12   5    0.90    0.40
  -5  12   5    0.50    1.00
   4 -12  -5    0.20    0.60
  -4  12   5    0.70    0.40
  -4  12   5    0.80    0.80
  -4  12   5    0.70    0.70
  -3  12   5    5.10    0.80
  -3  12   5    5.20    0.60
  -2  12   5    8.70    0.80
  -2  12   5    7.30    0.90
  -1  12   5    1.40    0.60
  -1  12   5    1.90    0.80
   0  12   5    0.20    0.80
   1  12   5    4.20    1.00
   6 -13  -5    8.30    0.90
  -6  13   5    8.50    1.20
   5 -13  -5    1.90    0.70
  -5  13   5    1.50    0.90
  -5  13   5    1.70    0.50
  -4  13   5    3.70    0.60
  -4  13   5    2.70    0.90
  -3  13   5    8.80    1.20
  -3  13   5   10.40    0.90
  -2  13   5    4.80    1.00
  -2  13   5    5.70    0.80
  -1  13  -6    0.80    0.80
  -2  13  -6    0.90    0.80
  -2  13  -6    0.90    0.70
  -3  13  -6    2.50    0.90
  -3  13  -6    2.90    0.70
  -4  13  -6    3.80    0.70
  -4  13  -6    3.40    1.00
   5 -13   6    0.10    1.00
   1  12  -6    5.60    1.10
   0  12  -6    0.40    0.80
  -1  12  -6    8.50    0.90
  -1  12  -6    8.60    1.10
  -2  12  -6    0.10    0.50
  -2  12  -6    0.10    0.80
  -3  12  -6    1.40    0.80
  -3  12  -6    1.90    0.50
  -4  12  -6    4.50    0.80
  -4  12  -6    4.80    0.60
   4 -12   6    5.80    1.00
  -5  12  -6    0.10    0.40
  -5  12  -6   -0.40    0.70
   5 -12   6    0.90    0.60
   5 -12   6    0.20    0.90
  -6  12  -6    1.60    0.80
  -6  12  -6    1.60    0.40
   6 -12   6    2.60    0.70
   6 -12   6    2.70    1.00
  -7  12  -6    4.20    1.10
   7 -12   6    4.40    1.10
   7 -12   6    3.30    0.70
   3  11  -6    5.00    1.10
  -3 -11   6    4.50    0.80
   2  11  -6    5.80    1.00
  -2 -11   6    7.70    0.90
   1  11  -6   14.30    1.20
   0  11  -6    3.50    0.80
  -1  11  -6    4.70    0.60
  -1  11  -6    2.70    0.70
  -2  11  -6   12.00    0.90
  -2  11  -6   12.30    1.00
  -3  11  -6    9.50    0.90
  -3  11  -6    9.10    0.80
   3 -11   6   10.60    1.10
  -4  11  -6    0.60    0.70
  -4  11  -6    1.00    0.40
   4 -11   6    0.80    0.50
   4 -11   6    0.80    0.70
  -5  11  -6    0.90    0.40
  -5  11  -6    0.40    0.60
   5 -11   6    0.30    0.70
   5 -11   6    0.80    0.50
  -6  11  -6   14.80    1.30
  -6  11  -6   12.80    0.90
   6 -11   6   14.10    1.10
   6 -11   6   14.60    1.40
  -7  11  -6   -0.40    0.70
   7 -11   6   -0.10    0.50
   7 -11   6   -0.30    0.80
  -8  11  -6    1.40    0.90
   8 -11   6    0.80    1.00
   8 -11   6    1.10    0.60
   4  10  -6   15.20    1.20
  -4 -10   6   13.50    1.20
   3  10  -6    2.80    0.80
  -3 -10   6    2.10    0.60
   2  10  -6   28.80    1.80
  -2 -10   6   29.70    1.70
   1  10  -6    0.30    0.50
  -1 -10   6    0.60    0.60
   0  10  -6    1.80    0.60
   0  10  -6    3.30    0.60
  -1  10  -6    0.30    0.50
  -1  10  -6    0.20    0.50
  -2  10  -6   11.70    0.80
  -2  10  -6    9.90    1.00
   2 -10   6   11.30    1.10
  -3  10  -6    1.40    0.60
  -3  10  -6    0.80    0.40
   3 -10   6    1.30    0.60
   3 -10   6    1.20    0.50
  -4  10  -6    0.60    0.60
  -4  10  -6    0.00    0.30
   4 -10   6   -0.50    0.60
   4 -10   6    0.20    0.40
  -5  10  -6    0.30    0.30
  -5  10  -6    0.40    0.50
   5 -10   6    0.20    0.40
   5 -10   6    0.20    0.60
  -6  10  -6    0.80    0.60
  -6  10  -6    0.30    0.30
   6 -10   6    0.20    0.70
   6 -10   6    1.10    0.50
  -7  10  -6    0.20    0.70
   7 -10   6    0.20    0.80
   7 -10   6    0.00    0.40
  -8  10  -6    4.50    0.80
   8 -10   6    5.10    1.10
   8 -10   6    4.70    0.60
  -9  10  -6    0.60    0.90
   9 -10   6    1.70    0.60
   9 -10   6    1.60    1.00
   5   9  -6    1.60    0.80
  -5  -9   6    0.60    0.50
   4   9  -6   10.40    1.10
  -4  -9   6    9.40    0.90
   3   9  -6   15.90    1.10
  -3  -9   6   13.40    1.00
   2   9  -6   23.70    1.50
  -2  -9   6   27.70    1.50
   1   9  -6    3.40    0.60
  -1  -9   6    2.20    0.50
   0   9  -6    2.70    0.60
   0   9  -6    1.60    0.50
   0  -9   6    2.30    0.70
  -1   9  -6    0.50    0.40
  -1   9  -6    0.70    0.40
   1  -9   6    0.90    0.50
  -2   9  -6   25.80    1.60
  -2   9  -6   28.30    1.50
   2  -9   6   28.90    1.50
   2  -9   6   28.10    1.60
  -3   9  -6   68.49    3.50
  -3   9  -6   66.49    3.40
   3  -9   6   71.79    3.60
   3  -9   6   73.69    3.50
  -4   9  -6   19.30    1.10
  -4   9  -6   21.70    1.30
   4  -9   6   20.20    1.40
   4  -9   6   19.70    1.20
  -5   9  -6    8.10    0.80
  -5   9  -6    6.10    0.50
   5  -9   6    6.40    0.60
   5  -9   6    6.90    0.80
  -6   9  -6    7.50    0.80
  -6   9  -6    6.40    0.50
   6  -9   6    7.80    0.70
   6  -9   6    8.40    0.90
  -7   9  -6    2.50    0.70
   7  -9   6    3.00    0.50
   7  -9   6    2.60    0.80
  -8   9  -6    1.00    0.70
   8  -9   6    0.70    0.40
   8  -9   6    1.30    0.80
  -9   9  -6    3.70    0.80
   9  -9   6    3.20    0.50
   9  -9   6    3.70    1.00
   6   8  -6    8.60    1.00
   6   8  -6    7.80    1.00
   6   8  -6   10.60    0.90
  -6  -8   6    8.50    0.80
   5   8  -6    1.10    0.70
   5   8  -6    0.80    0.70
   5   8  -6    1.60    0.60
  -5  -8   6    0.90    0.40
   4   8  -6    0.80    0.60
   4   8  -6    0.20    0.50
   4   8  -6    0.30    0.60
  -4  -8   6    0.10    0.40
   3   8  -6   10.90    0.90
   3   8  -6    9.80    0.90
  -3  -8   6    7.50    0.80
   2   8  -6    7.10    0.70
   2   8  -6    7.00    0.70
  -2  -8   6    7.70    0.70
   1   8  -6    2.60    0.50
  -1  -8   6    2.40    0.50
   0   8  -6   14.40    1.00
   0   8  -6   15.80    1.00
   0  -8   6   14.10    1.00
  -1   8  -6   11.50    0.80
  -1   8  -6   11.00    0.80
   1  -8   6   11.40    0.90
   1  -8   6   11.90    0.90
  -2   8  -6   24.60    1.40
  -2   8  -6   23.60    1.30
   2  -8   6   20.80    1.30
   2  -8   6   24.10    1.30
  -3   8  -6   16.60    1.00
  -3   8  -6   14.70    1.00
   3  -8   6   17.20    1.10
   3  -8   6   18.20    1.00
  -4   8  -6    0.30    0.30
  -4   8  -6    0.50    0.40
   4  -8   6    0.60    0.30
   4  -8   6    0.60    0.50
  -5   8  -6   -0.10    0.40
  -5   8  -6    0.10    0.20
   5  -8   6    0.00    0.30
   5  -8   6    0.10    0.50
  -6   8  -6   33.80    1.90
  -6   8  -6   32.10    1.60
   6  -8   6   33.90    1.70
   6  -8   6   34.10    1.90
  -7   8  -6    0.30    0.50
   7  -8   6    0.60    0.60
   7  -8   6    0.50    0.30
  -8   8  -6   -0.10    0.50
   8  -8   6    0.00    0.40
   8  -8   6    0.00    0.70
  -9   8  -6    4.90    0.90
   9  -8   6    4.10    0.50
   9  -8   6    4.00    1.00
 -10   8  -6    2.00    0.90
  10  -8   6    2.00    0.50
  10  -8   6    2.70    1.10
   7   7  -6    0.10    0.60
   7   7  -6    0.20    0.80
   6   7  -6    0.10    0.50
   6   7  -6    0.20    0.70
   6   7  -6    0.30    0.60
  -6  -7   6    0.20    0.30
   5   7  -6    1.90    0.50
   5   7  -6    1.40    0.60
   5   7  -6    1.30    0.60
  -5  -7   6    1.80    0.40
   4   7  -6   35.70    2.00
   4   7  -6   34.50    1.90
   4   7  -6   38.10    1.90
  -4  -7   6   33.10    1.80
   3   7  -6    0.20    0.50
   3   7  -6    0.10    0.40
   3   7  -6   -0.20    0.40
  -3  -7   6    0.10    0.30
   2   7  -6    0.50    0.40
   2   7  -6    0.20    0.40
   2   7  -6    0.00    0.30
  -2  -7   6    0.50    0.30
   1   7  -6    2.60    0.50
   1   7  -6    2.70    0.40
   1   7  -6    3.10    0.40
   1   7  -6    2.20    0.40
  -1  -7   6    2.40    0.40
   0   7  -6    0.50    0.30
   0   7  -6    0.60    0.30
   0   7  -6    1.00    0.40
   0  -7   6    0.30    0.30
   0  -7   6    0.60    0.40
  -1   7  -6    0.20    0.40
  -1   7  -6    0.00    0.30
  -1   7  -6    0.10    0.30
   1  -7   6    0.10    0.40
   1  -7   6    0.00    0.30
   1  -7   6   -0.30    0.30
  -2   7  -6   18.30    1.10
  -2   7  -6   16.50    1.00
   2  -7   6   17.60    1.10
   2  -7   6   17.00    1.00
  -3   7  -6    1.10    0.40
  -3   7  -6    1.40    0.30
   3  -7   6    1.30    0.40
   3  -7   6    1.40    0.30
  -4   7  -6   21.20    1.10
  -4   7  -6   21.10    1.20
   4  -7   6   21.40    1.30
   4  -7   6   21.60    1.20
  -5   7  -6    2.00    0.30
  -5   7  -6    2.20    0.50
   5  -7   6    1.50    0.50
   5  -7   6    1.70    0.30
  -6   7  -6   11.30    0.90
   6  -7   6   11.70    1.00
   6  -7   6   10.60    0.70
  -7   7  -6    2.90    0.50
   7  -7   6    2.90    0.70
   7  -7   6    2.80    0.40
  -8   7  -6    0.70    0.50
   8  -7   6    1.00    0.30
   8  -7   6    1.40    0.70
  -9   7  -6    1.70    0.60
   9  -7   6    2.10    0.40
   9  -7   6    1.10    0.80
 -10   7  -6    1.80    0.80
  10  -7   6    2.60    0.50
  10  -7   6    1.60    1.00
   8   6  -6    0.40    0.60
   8   6  -6    0.30    0.90
  -8  -6   6    0.90    0.90
   7   6  -6    0.60    0.70
   7   6  -6    0.30    0.50
  -7  -6   6    0.50    0.70
   6   6  -6    0.00    0.60
   6   6  -6    0.00    0.60
   6   6  -6    0.80    0.40
  -6  -6   6    0.30    0.30
   5   6  -6    3.70    0.60
   5   6  -6    3.50    0.50
   5   6  -6    3.60    0.60
  -5  -6   6    4.70    0.40
   4   6  -6   13.50    0.90
   4   6  -6   13.10    0.90
   4   6  -6   14.20    1.00
  -4  -6   6   14.20    0.80
   3   6  -6   12.00    0.80
   3   6  -6    9.90    0.80
   3   6  -6   10.40    0.80
  -3  -6   6   11.90    0.70
   2   6  -6    0.30    0.30
   2   6  -6    0.00    0.30
   2   6  -6    0.10    0.30
  -2  -6   6    0.20    0.30
   1   6  -6    0.10    0.30
   1   6  -6    0.50    0.30
   1   6  -6    0.30    0.30
   1   6  -6    0.30    0.30
  -1  -6   6    0.30    0.30
  -1  -6   6    0.20    0.30
   0   6  -6   31.60    1.60
   0   6  -6   32.20    1.60
   0   6  -6   30.40    1.60
   0   6  -6   29.70    1.60
   0  -6   6   29.90    1.60
   0  -6   6   31.40    1.60
   0  -6   6   31.30    1.60
  -1   6  -6    0.50    0.30
  -1   6  -6    0.40    0.30
  -1   6  -6    0.80    0.30
   1  -6   6    0.70    0.30
   1  -6   6    0.70    0.30
   1  -6   6    0.50    0.30
  -2   6  -6    7.90    0.50
  -2   6  -6    6.80    0.50
  -2   6  -6    5.60    0.50
   2  -6   6    7.70    0.50
   2  -6   6    7.30    0.60
  -3   6  -6    2.70    0.30
  -3   6  -6    1.70    0.40
  -3   6  -6    2.10    0.30
   3  -6   6    1.50    0.40
   3  -6   6    1.80    0.30
  -4   6  -6   -0.10    0.30
  -4   6  -6   -0.20    0.20
  -4   6  -6    0.10    0.20
   4  -6   6   -0.30    0.40
   4  -6   6    0.00    0.20
  -5   6  -6    0.70    0.40
  -5   6  -6    0.90    0.20
   5  -6   6    0.10    0.40
   5  -6   6    0.40    0.30
  -6   6  -6   10.10    0.80
   6  -6   6   10.50    0.90
   6  -6   6   10.20    0.70
  -7   6  -6    3.00    0.60
   7  -6   6    4.20    0.70
   7  -6   6    4.40    0.40
  -8   6  -6    0.00    0.50
   8  -6   6    0.00    0.30
   8  -6   6   -0.10    0.60
  -9   6  -6   -0.20    0.60
   9  -6   6    0.70    0.80
   9  -6   6    0.30    0.30
 -10   6  -6   11.90    1.20
  10  -6   6   12.10    1.40
  10  -6   6   12.10    0.90
   8   5  -6    0.90    0.50
   8   5  -6    0.80    0.80
  -8  -5   6    0.50    0.80
   7   5  -6   -0.20    0.40
   7   5  -6    0.20    0.60
  -7  -5   6    0.30    0.70
   6   5  -6    2.00    0.40
   6   5  -6    1.80    0.50
   6   5  -6    1.90    0.60
  -6  -5   6    2.00    0.30
  -6  -5   6    2.10    0.60
   5   5  -6    0.00    0.30
   5   5  -6   -0.30    0.40
   5   5  -6    0.30    0.50
  -5  -5   6   -0.10    0.20
   4   5  -6    5.40    0.60
   4   5  -6    5.60    0.60
   4   5  -6    6.40    0.60
  -4  -5   6    5.50    0.50
   3   5  -6    0.30    0.30
   3   5  -6    0.40    0.30
   3   5  -6    0.10    0.30
  -3  -5   6    0.50    0.30
   2   5  -6    5.00    0.50
   2   5  -6    4.20    0.40
   2   5  -6    4.00    0.40
  -2  -5   6    4.50    0.50
  -2  -5   6    4.00    0.40
   1   5  -6    2.00    0.30
   1   5  -6    1.70    0.30
   1   5  -6    1.30    0.30
   1   5  -6    1.20    0.30
  -1  -5   6    2.00    0.30
  -1  -5   6    1.70    0.30
  -1  -5   6    1.70    0.30
   0   5  -6    1.20    0.30
   0   5  -6    1.40    0.30
   0   5  -6    1.10    0.30
   0   5  -6    1.40    0.30
   0  -5   6    1.40    0.30
   0  -5   6    0.90    0.30
   0  -5   6    1.20    0.20
  -1   5  -6   10.40    0.60
  -1   5  -6    8.50    0.60
  -1   5  -6    9.00    0.60
  -1   5  -6   11.50    0.60
   1  -5   6   10.50    0.60
   1  -5   6   10.00    0.60
   1  -5   6   10.10    0.70
  -2   5  -6    6.30    0.50
  -2   5  -6    6.40    0.50
  -2   5  -6    4.80    0.40
   2  -5   6    5.30    0.50
   2  -5   6    6.40    0.40
   2  -5   6    5.80    0.50
  -3   5  -6    3.20    0.30
  -3   5  -6    3.30    0.40
  -3   5  -6    4.00    0.40
   3  -5   6    3.90    0.50
   3  -5   6    3.10    0.30
  -4   5  -6    0.10    0.20
  -4   5  -6    0.10    0.30
  -4   5  -6    0.20    0.30
   4  -5   6    0.30    0.20
   4  -5   6    0.30    0.30
  -5   5  -6   17.20    1.00
  -5   5  -6   14.80    0.90
  -5   5  -6   14.40    0.80
   5  -5   6   15.10    1.00
   5  -5   6   15.10    0.80
  -6   5  -6    8.70    0.70
  -6   5  -6    7.50    0.70
   6  -5   6    7.90    0.60
   6  -5   6    9.60    0.90
  -7   5  -6    4.70    0.50
  -7   5  -6    3.80    0.60
   7  -5   6    4.00    0.70
   7  -5   6    3.20    0.40
  -8   5  -6   -0.20    0.40
  -8   5  -6    0.40    0.70
   8  -5   6    0.40    0.30
   8  -5   6    0.40    0.60
  -9   5  -6    4.20    0.70
   9  -5   6    4.10    0.80
   9  -5   6    3.60    0.40
 -10   5  -6    1.30    0.70
  10  -5   6    0.40    0.40
  10  -5   6    0.00    0.80
  10  -5   6    0.80    0.90
   9   4  -6    3.10    0.60
   9   4  -6    3.20    0.90
  -9  -4   6    2.90    0.90
   8   4  -6   21.80    1.50
   8   4  -6   18.50    1.20
  -8  -4   6   19.50    1.50
   7   4  -6    0.80    0.40
   7   4  -6    1.50    0.60
  -7  -4   6    0.50    0.60
   6   4  -6    0.20    0.50
   6   4  -6    0.40    0.40
   6   4  -6    0.00    0.30
  -6  -4   6    0.20    0.50
  -6  -4   6    0.30    0.20
   5   4  -6   15.00    0.90
   5   4  -6   16.30    1.00
   5   4  -6   11.60    0.90
  -5  -4   6   15.00    0.80
  -5  -4   6   14.80    1.00
   4   4  -6    0.20    0.30
   4   4  -6    0.30    0.20
   4   4  -6    0.30    0.40
  -4  -4   6    0.10    0.20
   3   4  -6    2.90    0.30
   3   4  -6    3.00    0.40
   3   4  -6    2.80    0.40
  -3  -4   6    2.80    0.30
   2   4  -6    9.40    0.60
   2   4  -6    9.80    0.60
   2   4  -6    9.10    0.60
   2   4  -6   10.40    0.60
  -2  -4   6    8.70    0.60
  -2  -4   6    9.70    0.60
   1   4  -6    4.00    0.40
   1   4  -6    3.90    0.40
   1   4  -6    3.90    0.30
   1   4  -6    3.40    0.40
  -1  -4   6    3.80    0.40
  -1  -4   6    3.80    0.30
  -1  -4   6    4.30    0.30
   0   4  -6    1.80    0.30
   0   4  -6    1.90    0.30
   0   4  -6    1.70    0.30
   0   4  -6    1.90    0.30
   0  -4   6    2.50    0.30
   0  -4   6    2.20    0.30
   0  -4   6    1.50    0.30
  -1   4  -6    2.10    0.30
  -1   4  -6    2.90    0.30
  -1   4  -6    2.20    0.30
  -1   4  -6    2.60    0.30
   1  -4   6    2.60    0.30
   1  -4   6    2.70    0.30
   1  -4   6    2.70    0.40
  -2   4  -6    5.60    0.40
  -2   4  -6    6.80    0.50
  -2   4  -6    5.40    0.50
  -2   4  -6    6.30    0.40
   2  -4   6    6.50    0.50
   2  -4   6    5.80    0.50
   2  -4   6    6.00    0.40
  -3   4  -6    5.50    0.40
  -3   4  -6    5.00    0.50
  -3   4  -6    5.10    0.40
   3  -4   6    5.20    0.50
   3  -4   6    5.70    0.40
  -4   4  -6    0.20    0.30
  -4   4  -6    0.10    0.20
  -4   4  -6   -0.10    0.20
   4  -4   6    0.10    0.20
   4  -4   6    0.00    0.30
  -5   4  -6    2.50    0.40
  -5   4  -6    3.50    0.40
  -5   4  -6    2.70    0.30
   5  -4   6    2.90    0.30
   5  -4   6    3.10    0.50
  -6   4  -6    5.40    0.60
  -6   4  -6    5.50    0.50
   6  -4   6    5.10    0.60
   6  -4   6    4.60    0.40
  -7   4  -6    2.00    0.40
  -7   4  -6    1.60    0.40
   7  -4   6    1.30    0.30
   7  -4   6    1.70    0.60
  -8   4  -6   41.50    2.20
  -8   4  -6   43.30    2.30
   8  -4   6   42.60    2.10
   8  -4   6   44.70    2.40
  -9   4  -6    5.20    0.70
  -9   4  -6    4.80    0.70
   9  -4   6    4.40    0.50
   9  -4   6    4.30    0.80
   9  -4   6    5.70    0.80
 -10   4  -6    0.60    0.70
 -10   4  -6    0.20    0.70
  10  -4   6    0.60    0.40
  10  -4   6    0.40    0.80
   9   3  -6   12.10    1.30
   9   3  -6   12.60    1.00
  -9  -3   6   12.40    1.30
   8   3  -6   16.50    1.00
   8   3  -6   17.00    1.20
  -8  -3   6   16.10    1.20
   7   3  -6    7.70    0.60
   7   3  -6    7.40    0.80
  -7  -3   6    8.70    0.90
   6   3  -6   22.10    1.30
   6   3  -6   25.10    1.40
   6   3  -6   25.50    1.30
  -6  -3   6   25.70    1.50
   5   3  -6   32.00    1.70
   5   3  -6   32.00    1.60
   5   3  -6   30.50    1.60
  -5  -3   6   29.90    1.70
  -5  -3   6   32.20    1.50
   4   3  -6    4.40    0.40
   4   3  -6    5.40    0.50
   4   3  -6    4.60    0.40
  -4  -3   6    4.90    0.40
   3   3  -6  117.69    5.60
   3   3  -6  117.59    5.60
   3   3  -6  115.09    5.60
  -3  -3   6  112.49    5.60
  -3  -3   6  121.39    5.60
   2   3  -6  174.98    8.40
   2   3  -6  182.78    8.50
   2   3  -6  177.58    8.50
   2   3  -6  175.28    8.50
  -2  -3   6  181.68    8.50
  -2  -3   6  178.28    8.50
  -2  -3   6  173.58    8.40
   1   3  -6   30.20    1.50
   1   3  -6   29.60    1.50
   1   3  -6   30.60    1.50
   1   3  -6   29.30    1.50
  -1  -3   6   28.50    1.50
  -1  -3   6   29.80    1.50
  -1  -3   6   32.20    1.50
   0   3  -6   77.49    3.60
   0   3  -6   75.39    3.60
   0   3  -6   73.49    3.60
   0   3  -6   75.69    3.60
   0  -3   6   75.79    3.60
   0  -3   6   74.69    3.60
   0  -3   6   74.29    3.70
  -1   3  -6   21.10    1.20
  -1   3  -6   24.90    1.20
  -1   3  -6   22.60    1.20
  -1   3  -6   24.40    1.20
   1  -3   6   24.80    1.20
   1  -3   6   24.40    1.20
   1  -3   6   24.10    1.30
  -2   3  -6    6.60    0.40
  -2   3  -6    5.60    0.40
  -2   3  -6    5.50    0.40
  -2   3  -6    5.40    0.40
   2  -3   6    6.90    0.50
   2  -3   6    5.80    0.50
   2  -3   6    6.70    0.40
  -3   3  -6    4.10    0.40
  -3   3  -6    4.10    0.30
  -3   3  -6    4.40    0.40
   3  -3   6    4.30    0.40
   3  -3   6    3.90    0.30
   3  -3   6    3.80    0.40
  -4   3  -6    0.10    0.20
  -4   3  -6    0.00    0.20
  -4   3  -6    0.10    0.20
   4  -3   6    0.10    0.20
   4  -3   6    0.20    0.30
  -5   3  -6   20.60    1.10
  -5   3  -6   21.00    1.00
  -5   3  -6   22.20    1.20
   5  -3   6   18.80    1.20
   5  -3   6   20.20    1.10
  -6   3  -6    0.10    0.30
  -6   3  -6    0.00    0.30
   6  -3   6    0.10    0.20
   6  -3   6    0.00    0.40
  -7   3  -6    0.40    0.40
  -7   3  -6    0.70    0.40
   7  -3   6    0.10    0.20
   7  -3   6   -0.20    0.50
  -8   3  -6    5.50    0.60
  -8   3  -6    5.30    0.70
   8  -3   6    4.70    0.40
   8  -3   6    4.60    0.70
   8  -3   6    6.10    0.70
  -9   3  -6    7.70    0.90
  -9   3  -6    9.10    1.00
   9  -3   6    8.10    0.90
   9  -3   6    8.20    0.70
 -10   3  -6    2.10    0.80
 -10   3  -6    1.30    0.80
  10  -3   6    1.20    0.40
  10  -3   6    1.70    0.80
  10   2  -6   16.60    1.10
  10   2  -6   16.60    1.60
 -10  -2   6   15.90    1.50
   9   2  -6    0.40    0.70
   9   2  -6    0.30    0.40
  -9  -2   6   -0.10    0.60
   8   2  -6   39.40    2.00
   8   2  -6   38.40    2.20
  -8  -2   6   38.10    2.20
   7   2  -6   40.70    2.20
   7   2  -6   41.10    2.00
  -7  -2   6   37.40    2.20
   6   2  -6   54.49    2.80
   6   2  -6   60.29    2.90
   6   2  -6   56.39    2.80
  -6  -2   6   59.19    2.90
   5   2  -6    1.00    0.30
   5   2  -6    1.60    0.20
   5   2  -6    1.30    0.40
  -5  -2   6    1.30    0.20
   4   2  -6    8.10    0.50
   4   2  -6    8.50    0.60
   4   2  -6    7.20    0.50
  -4  -2   6    8.60    0.50
  -4  -2   6    8.20    0.60
  -4  -2   6    8.60    0.50
   3   2  -6   48.40    2.50
   3   2  -6   47.90    2.40
   3   2  -6   50.29    2.40
  -3  -2   6   52.79    2.40
  -3  -2   6   51.69    2.40
  -3  -2   6   46.80    2.40
   2   2  -6    9.60    0.60
   2   2  -6    8.50    0.50
   2   2  -6    9.20    0.50
   2   2  -6    9.40    0.60
  -2  -2   6    8.70    0.60
  -2  -2   6    8.70    0.50
   1   2  -6 1022.20   49.40
   1   2  -6 1080.99   49.40
   1   2  -6 1068.39   49.40
   1   2  -6 1031.40   49.40
  -1  -2   6 1042.10   49.40
  -1  -2   6 1057.99   49.40
  -1  -2   6 1019.50   49.40
   0   2  -6   16.20    0.90
   0   2  -6   17.10    0.90
   0   2  -6   16.50    0.90
   0   2  -6   15.70    0.90
   0  -2   6   17.20    0.90
   0  -2   6   17.60    0.90
   0  -2   6   17.50    0.90
  -1   2  -6    5.60    0.40
  -1   2  -6    5.30    0.40
  -1   2  -6    6.60    0.40
  -1   2  -6    6.20    0.40
   1  -2   6    6.00    0.40
   1  -2   6    5.40    0.40
   1  -2   6    5.50    0.40
  -2   2  -6    3.70    0.30
  -2   2  -6    3.20    0.30
  -2   2  -6    4.10    0.30
  -2   2  -6    4.20    0.30
   2  -2   6    3.30    0.40
   2  -2   6    3.90    0.30
   2  -2   6    3.60    0.40
  -3   2  -6   74.79    3.70
  -3   2  -6   73.29    3.60
  -3   2  -6   77.09    3.70
   3  -2   6   78.89    3.70
   3  -2   6   76.39    3.70
   3  -2   6   77.59    3.70
  -4   2  -6   28.70    1.50
  -4   2  -6   31.00    1.50
  -4   2  -6   28.40    1.50
   4  -2   6   30.40    1.50
   4  -2   6   28.80    1.60
  -5   2  -6   27.70    1.50
  -5   2  -6   28.10    1.40
  -5   2  -6   29.50    1.50
   5  -2   6   27.00    1.50
   5  -2   6   28.00    1.40
  -6   2  -6   10.90    0.80
  -6   2  -6   10.80    0.80
   6  -2   6   11.50    0.80
   6  -2   6   11.60    0.90
   6  -2   6   11.00    0.70
  -7   2  -6    3.40    0.60
  -7   2  -6    4.40    0.50
   7  -2   6    4.10    0.40
   7  -2   6    4.40    0.60
   7  -2   6    3.30    0.50
  -8   2  -6    5.20    0.60
  -8   2  -6    4.40    0.60
   8  -2   6    5.40    0.70
   8  -2   6    3.70    0.80
   8  -2   6    5.50    0.50
  -9   2  -6   -0.10    0.60
  -9   2  -6   -0.30    0.60
   9  -2   6    0.00    0.60
   9  -2   6    0.00    0.30
 -10   2  -6   16.30    1.30
 -10   2  -6   14.00    1.30
  10  -2   6   14.60    1.40
  10  -2   6   14.40    1.00
  10   1  -6    4.10    0.90
  10   1  -6    4.60    0.50
 -10  -1   6    4.00    0.90
   9   1  -6    4.90    0.80
   9   1  -6    5.40    0.50
  -9  -1   6    5.00    0.80
   8   1  -6   10.20    0.70
   8   1  -6   10.50    1.00
  -8  -1   6   10.90    1.00
   7   1  -6   11.10    0.70
   7   1  -6   13.60    0.90
  -7  -1   6   10.70    0.90
   6   1  -6    8.80    0.50
   6   1  -6    8.10    0.70
   6   1  -6    7.70    0.60
  -6  -1   6    7.80    0.70
   5   1  -6   10.80    0.60
   5   1  -6   11.20    0.60
   5   1  -6    9.50    0.70
  -5  -1   6   11.70    0.70
   4   1  -6    7.90    0.50
   4   1  -6    6.90    0.60
   4   1  -6    8.50    0.50
  -4  -1   6    8.30    0.50
  -4  -1   6    8.40    0.40
  -4  -1   6    8.60    0.60
   3   1  -6  100.59    4.60
   3   1  -6   95.19    4.60
   3   1  -6   92.49    4.60
  -3  -1   6   98.59    4.60
  -3  -1   6   93.69    4.60
  -3  -1   6   96.19    4.60
   2   1  -6  276.27   13.80
   2   1  -6  280.77   13.80
   2   1  -6  302.37   13.70
   2   1  -6  306.77   13.80
  -2  -1   6  286.57   13.80
   1   1  -6   12.00    0.60
   1   1  -6   12.10    0.70
   1   1  -6   11.70    0.60
   1   1  -6   12.20    0.70
  -1  -1   6   11.90    0.70
  -1  -1   6   11.20    0.60
  -1  -1   6   12.30    0.60
   0   1  -6   32.20    1.60
   0   1  -6   30.60    1.60
   0   1  -6   31.50    1.60
   0   1  -6   32.70    1.60
   0  -1   6   33.40    1.60
   0  -1   6   31.20    1.60
   0  -1   6   30.90    1.60
  -1   1  -6    8.80    0.50
  -1   1  -6    9.90    0.60
  -1   1  -6    9.60    0.50
  -1   1  -6   10.60    0.60
   1  -1   6   10.00    0.50
   1  -1   6   10.20    0.60
   1  -1   6    9.50    0.60
  -2   1  -6    2.70    0.20
  -2   1  -6    3.70    0.30
  -2   1  -6    3.20    0.30
  -2   1  -6    2.70    0.30
   2  -1   6    2.30    0.30
   2  -1   6    3.10    0.30
   2  -1   6    3.20    0.30
  -3   1  -6    5.00    0.40
  -3   1  -6    4.00    0.30
  -3   1  -6    4.10    0.40
   3  -1   6    4.30    0.40
   3  -1   6    4.50    0.30
   3  -1   6    4.20    0.50
  -4   1  -6   47.40    2.40
  -4   1  -6   51.79    2.50
  -4   1  -6   49.00    2.40
   4  -1   6   47.20    2.50
   4  -1   6   50.09    2.40
  -5   1  -6    7.10    0.60
  -5   1  -6    7.10    0.40
  -5   1  -6    7.50    0.60
   5  -1   6    8.20    0.50
   5  -1   6    6.70    0.70
   5  -1   6    8.10    0.60
  -6   1  -6    9.10    0.70
  -6   1  -6    9.50    0.70
   6  -1   6    6.70    0.80
   6  -1   6    9.30    0.60
   6  -1   6    8.90    0.70
  -7   1  -6    0.40    0.40
  -7   1  -6   -0.20    0.40
   7  -1   6    0.10    0.30
   7  -1   6    0.00    0.50
   7  -1   6    0.20    0.50
  -8   1  -6    0.90    0.50
  -8   1  -6    1.20    0.50
   8  -1   6    1.10    0.60
   8  -1   6    1.00    0.30
  -9   1  -6    3.10    0.70
   9  -1   6    2.60    0.80
   9  -1   6    1.90    0.40
 -10   1  -6    1.70    0.80
  10  -1   6    1.70    0.50
  10  -1   6    0.20    0.80
  11   0  -6    4.70    1.10
  11   0  -6    4.60    0.50
 -11   0   6    3.50    1.00
  10   0  -6   11.30    1.10
  10   0  -6   12.20    0.80
 -10   0   6    9.10    1.10
   9   0  -6    8.40    0.60
   9   0  -6    8.60    0.90
  -9   0   6    6.90    0.80
   8   0  -6   22.00    1.40
   8   0  -6   21.00    1.10
  -8   0   6   22.30    1.40
   7   0  -6    1.20    0.40
   7   0  -6    2.20    0.30
  -7   0   6    1.50    0.40
   6   0  -6   17.40    0.90
   6   0  -6   17.00    1.10
  -6   0   6   17.50    1.00
  -6   0   6   17.10    1.00
   5   0  -6    0.50    0.20
   5   0  -6    0.80    0.30
   5   0  -6    0.50    0.20
  -5   0   6    0.70    0.30
   4   0  -6    0.70    0.20
   4   0  -6    0.60    0.30
   4   0  -6    0.70    0.20
   4   0  -6    0.90    0.20
  -4   0   6    1.00    0.20
   3   0  -6   52.49    2.60
   3   0  -6   54.99    2.50
   3   0  -6   49.20    2.60
  -3   0   6   54.19    2.50
  -3   0   6   53.09    2.60
  -3   0   6   52.79    2.50
   2   0  -6   13.20    0.80
   2   0  -6   14.10    0.70
  -2   0   6   13.80    0.70
  -2   0   6   16.00    0.80
   1   0  -6  524.35   24.60
   1   0  -6  546.15   24.60
   1   0  -6  511.85   24.70
   1   0  -6  514.95   24.60
  -1   0   6  513.55   24.70
  -1   0   6  518.85   24.60
  -1   0   6  518.95   24.60
   0   0  -6   37.00    1.90
   0   0  -6   36.80    1.80
   0   0  -6   38.50    1.90
   0   0   6   40.40    1.90
   0   0   6   38.90    1.90
   0   0   6   38.10    1.90
  -1   0  -6    6.20    0.40
  -1   0  -6    6.50    0.40
  -1   0  -6    6.20    0.40
  -1   0  -6    6.40    0.40
   1   0   6    6.20    0.50
   1   0   6    6.30    0.40
  -2   0  -6   12.40    0.70
  -2   0  -6   12.90    0.70
  -2   0  -6   11.00    0.70
  -2   0  -6   11.40    0.60
   2   0   6   11.90    0.60
   2   0   6   12.00    0.70
   2   0   6   11.70    0.70
   2   0   6   11.30    0.70
  -3   0  -6   37.10    1.90
  -3   0  -6   38.20    1.90
  -3   0  -6   39.40    1.90
   3   0   6   37.70    1.90
   3   0   6   36.70    2.00
   3   0   6   39.50    1.90
   3   0   6   40.60    1.90
  -4   0  -6    0.30    0.30
  -4   0  -6    0.20    0.20
  -4   0  -6    0.10    0.30
   4   0   6    0.20    0.30
   4   0   6    0.30    0.20
   4   0   6    0.00    0.30
  -5   0  -6   41.00    2.00
  -5   0  -6   42.60    2.20
  -5   0  -6   41.70    2.20
   5   0   6   45.00    2.20
   5   0   6   41.80    2.10
   5   0   6   40.70    2.20
  -6   0  -6   45.20    2.20
  -6   0  -6   42.50    2.20
   6   0   6   41.50    2.10
   6   0   6   40.90    2.20
   6   0   6   42.30    2.20
  -7   0  -6    3.60    0.60
  -7   0  -6    3.50    0.50
   7   0   6    3.90    0.40
   7   0   6    3.30    0.60
  -8   0  -6   21.50    1.30
   8   0   6   18.20    1.10
   8   0   6   19.10    1.30
  -9   0  -6    1.30    0.60
   9   0   6    2.20    0.50
   9   0   6    0.60    0.70
 -10   0  -6   12.30    1.30
  10   0   6   16.60    1.40
  10   0   6   15.90    1.00
  11  -1  -6    0.50    0.90
  11  -1  -6    0.80    0.40
 -11   1   6    0.60    0.90
  10  -1  -6   -0.30    0.70
  10  -1  -6    0.00    0.30
 -10   1   6   -0.30    0.70
   9  -1  -6    8.30    0.90
  -9   1   6    8.20    0.90
   8  -1  -6    0.90    0.50
   8  -1  -6    1.20    0.20
  -8   1   6    1.10    0.50
   7  -1  -6    0.70    0.20
   7  -1  -6    0.50    0.40
  -7   1   6    0.30    0.40
  -7   1   6    0.60    0.40
   6  -1  -6    1.10    0.30
   6  -1  -6    1.50    0.20
  -6   1   6    1.80    0.40
   5  -1  -6    1.70    0.20
   5  -1  -6    1.40    0.30
   5  -1  -6    1.80    0.20
  -5   1   6    1.80    0.30
   4  -1  -6    4.40    0.40
   4  -1  -6    4.70    0.30
   4  -1  -6    5.20    0.30
   4  -1  -6    5.10    0.40
  -4   1   6    6.20    0.50
   3  -1  -6   54.19    2.80
   3  -1  -6   55.49    2.70
  -3   1   6   57.49    2.80
  -3   1   6   59.09    2.70
  -3   1   6   57.49    2.70
   2  -1  -6   25.30    1.30
   2  -1  -6   25.30    1.30
  -2   1   6   26.10    1.20
  -2   1   6   24.70    1.30
   1  -1  -6    0.40    0.20
   1  -1  -6    0.70    0.20
   1  -1  -6    0.50    0.20
  -1   1   6    0.50    0.10
  -1   1   6    0.60    0.10
  -1   1   6    0.50    0.20
  -1   1   6    0.30    0.10
   0  -1  -6    7.10    0.40
   0  -1  -6    7.00    0.40
   0  -1  -6    6.80    0.40
   0   1   6    7.60    0.40
   0   1   6    7.30    0.40
   0   1   6    6.00    0.50
   0   1   6    8.00    0.40
  -1  -1  -6  134.69    6.60
  -1  -1  -6  134.59    6.50
  -1  -1  -6  141.39    6.50
  -1  -1  -6  137.39    6.50
   1   1   6  141.89    6.60
   1   1   6  136.69    6.50
   1   1   6  139.29    6.60
   1   1   6  134.99    6.50
  -2  -1  -6    3.90    0.30
  -2  -1  -6    2.30    0.30
  -2  -1  -6    2.50    0.30
  -2  -1  -6    2.50    0.30
   2   1   6    2.50    0.20
   2   1   6    2.70    0.30
   2   1   6    2.60    0.30
   2   1   6    3.40    0.40
  -3  -1  -6   17.70    1.00
  -3  -1  -6   18.00    1.00
  -3  -1  -6   18.00    0.90
   3   1   6   17.20    1.00
   3   1   6   19.00    1.00
   3   1   6   18.50    1.00
   3   1   6   19.10    1.00
  -4  -1  -6    2.20    0.40
  -4  -1  -6    2.90    0.30
  -4  -1  -6    3.50    0.40
   4   1   6    2.70    0.40
   4   1   6    3.10    0.40
   4   1   6    3.80    0.30
  -5  -1  -6   18.90    1.10
  -5  -1  -6   17.80    0.90
   5   1   6   19.40    1.10
   5   1   6   19.10    1.00
   5   1   6   16.00    1.10
  -6  -1  -6   39.30    2.20
  -6  -1  -6   42.60    2.00
   6   1   6   44.90    2.20
   6   1   6   40.20    2.10
  -7  -1  -6   11.10    0.90
   7   1   6   10.60    0.90
   7   1   6   10.20    0.70
  -8  -1  -6    0.90    0.60
   8   1   6    0.70    0.40
   8   1   6    0.20    0.60
  -9  -1  -6    4.90    0.80
   9   1   6    3.60    0.50
   9   1   6    3.50    0.90
  11  -2  -6    1.50    0.90
 -11   2   6    1.20    0.80
  10  -2  -6    6.20    0.90
 -10   2   6    4.70    0.80
   9  -2  -6   31.60    1.60
   9  -2  -6   35.00    1.90
  -9   2   6   32.70    1.90
   8  -2  -6    2.10    0.30
   8  -2  -6    2.80    0.50
   7  -2  -6    0.40    0.20
   7  -2  -6    0.30    0.40
  -7   2   6    0.10    0.40
   6  -2  -6    4.40    0.30
   6  -2  -6    3.00    0.40
  -6   2   6    4.60    0.50
   5  -2  -6   18.40    0.90
   5  -2  -6   18.20    0.90
   5  -2  -6   16.90    0.90
   5  -2  -6   17.60    1.00
  -5   2   6   18.60    1.00
  -5   2   6   18.70    0.90
   4  -2  -6   31.20    1.70
   4  -2  -6   32.80    1.60
   4  -2  -6   31.20    1.60
   4  -2  -6   34.40    1.60
  -4   2   6   35.30    1.60
  -4   2   6   33.10    1.70
   3  -2  -6   17.20    0.90
   3  -2  -6   16.90    0.90
  -3   2   6   18.00    1.00
  -3   2   6   17.90    0.90
  -3   2   6   18.40    0.90
   2  -2  -6   17.40    1.00
   2  -2  -6   19.00    0.90
  -2   2   6   20.10    1.00
  -2   2   6   18.20    0.90
   1  -2  -6   28.40    1.50
   1  -2  -6   29.60    1.50
   1  -2  -6   28.20    1.50
  -1   2   6   31.40    1.50
  -1   2   6   30.70    1.40
  -1   2   6   29.00    1.50
   0  -2  -6   68.79    3.40
   0  -2  -6   71.59    3.40
   0  -2  -6   69.69    3.40
   0   2   6   70.39    3.40
   0   2   6   69.39    3.40
   0   2   6   72.59    3.40
   0   2   6   71.99    3.40
  -1  -2  -6  246.58   11.40
  -1  -2  -6  244.38   11.40
  -1  -2  -6  231.08   11.40
   1   2   6  245.68   11.40
   1   2   6  241.58   11.40
   1   2   6  235.48   11.40
   1   2   6  236.38   11.40
  -2  -2  -6   86.39    4.30
  -2  -2  -6   85.99    4.30
  -2  -2  -6   93.49    4.30
   2   2   6   88.59    4.30
   2   2   6   87.89    4.30
   2   2   6   89.99    4.30
   2   2   6   91.49    4.30
  -3  -2  -6   12.80    0.80
  -3  -2  -6   12.70    0.70
   3   2   6   15.40    0.80
   3   2   6   14.20    0.70
   3   2   6   12.40    0.80
  -4  -2  -6    0.10    0.30
  -4  -2  -6    0.40    0.20
   4   2   6    0.30    0.30
   4   2   6    0.20    0.20
   4   2   6    0.20    0.30
  -5  -2  -6    5.30    0.40
  -5  -2  -6    5.60    0.60
   5   2   6    4.90    0.50
   5   2   6    5.90    0.50
  -6  -2  -6   22.20    1.10
  -6  -2  -6   23.40    1.30
   6   2   6   24.30    1.20
   6   2   6   18.60    1.30
  -7  -2  -6    3.70    0.60
   7   2   6    3.80    0.40
   7   2   6    4.20    0.60
  -8  -2  -6    5.10    0.80
   8   2   6    4.50    0.80
   8   2   6    4.30    0.50
  -9  -2  -6    0.10    0.70
   9   2   6    0.80    0.70
   9   2   6    0.40    0.50
  11  -3  -6    2.50    0.90
  10  -3  -6    2.00    0.70
   9  -3  -6   16.40    1.20
   8  -3  -6    7.70    0.70
  -8   3   6    7.30    0.70
   7  -3  -6    3.50    0.30
   7  -3  -6    4.30    0.50
  -7   3   6    2.90    0.50
   6  -3  -6    0.60    0.20
   6  -3  -6    0.40    0.30
  -6   3   6    0.50    0.30
   5  -3  -6   10.90    0.60
   5  -3  -6   10.20    0.70
  -5   3   6   10.10    0.70
  -5   3   6   11.80    0.60
   4  -3  -6   52.69    2.40
   4  -3  -6   49.90    2.50
   4  -3  -6   46.90    2.40
  -4   3   6   51.99    2.40
  -4   3   6   51.79    2.50
   3  -3  -6    4.40    0.30
   3  -3  -6    4.00    0.40
  -3   3   6    4.60    0.40
  -3   3   6    4.50    0.30
  -3   3   6    4.80    0.30
  -3   3   6    4.40    0.30
   2  -3  -6   66.59    3.10
   2  -3  -6   61.89    3.10
   2  -3  -6   65.89    3.10
  -2   3   6   62.49    3.10
  -2   3   6   66.59    3.10
  -2   3   6   64.99    3.20
   1  -3  -6   48.10    2.30
   1  -3  -6   46.80    2.40
   1  -3  -6   47.30    2.40
  -1   3   6   52.09    2.30
  -1   3   6   50.19    2.30
  -1   3   6   46.60    2.40
  -1   3   6   46.50    2.30
   0  -3  -6   28.90    1.50
   0  -3  -6   27.90    1.50
   0  -3  -6   28.10    1.50
   0   3   6   30.20    1.50
   0   3   6   31.00    1.50
   0   3   6   28.60    1.50
   0   3   6   31.20    1.50
  -1  -3  -6   28.50    1.50
  -1  -3  -6   30.00    1.50
  -1  -3  -6   27.30    1.50
   1   3   6   31.20    1.50
   1   3   6   31.70    1.50
   1   3   6   27.90    1.50
   1   3   6   28.30    1.50
  -2  -3  -6   36.40    1.90
  -2  -3  -6   41.60    2.10
  -2  -3  -6   39.70    2.00
   2   3   6   41.10    1.90
   2   3   6   39.70    2.00
   2   3   6   39.70    2.00
   2   3   6   38.70    2.00
  -3  -3  -6   10.50    0.70
  -3  -3  -6    9.40    0.70
   3   3   6   12.50    0.80
   3   3   6   11.60    0.70
   3   3   6   12.50    0.70
  -4  -3  -6    5.80    0.50
  -4  -3  -6    5.70    0.50
   4   3   6    6.30    0.50
   4   3   6    4.80    0.50
   4   3   6    5.90    0.60
  -5  -3  -6    1.00    0.30
  -5  -3  -6    0.40    0.40
   5   3   6    0.50    0.40
   5   3   6    1.10    0.30
  -6  -3  -6    2.00    0.30
  -6  -3  -6    2.10    0.50
   6   3   6    2.30    0.40
   6   3   6    2.00    0.60
  -7  -3  -6    1.30    0.60
   7   3   6    1.10    0.40
   7   3   6    1.50    0.60
  -8  -3  -6    3.00    0.70
   8   3   6    2.30    0.80
   8   3   6    3.20    0.50
  -9  -3  -6    0.40    0.80
   9   3   6    0.10    0.80
   9   3   6    0.10    0.60
   9  -4  -6    0.30    0.50
  -9   4   6    0.00    0.50
   8  -4  -6   19.00    1.10
   8  -4  -6   16.80    0.90
  -8   4   6   15.60    1.10
   7  -4  -6    6.80    0.60
   7  -4  -6    6.50    0.40
  -7   4   6    6.10    0.70
   6  -4  -6    2.80    0.40
   6  -4  -6    3.10    0.30
  -6   4   6    3.20    0.50
   5  -4  -6   35.60    1.80
   5  -4  -6   38.60    1.90
  -5   4   6   38.20    2.00
  -5   4   6   39.70    1.90
   4  -4  -6   59.39    3.00
   4  -4  -6   62.39    3.00
  -4   4   6   60.09    3.00
  -4   4   6   61.79    3.00
  -4   4   6   63.19    2.90
   3  -4  -6    9.10    0.60
   3  -4  -6   10.50    0.60
  -3   4   6   11.20    0.60
  -3   4   6   10.60    0.60
  -3   4   6    9.20    0.70
  -3   4   6   11.20    0.60
   2  -4  -6   13.90    0.80
   2  -4  -6   14.10    0.80
   2  -4  -6   15.40    0.80
  -2   4   6   14.10    0.80
  -2   4   6   14.90    0.80
  -2   4   6   13.50    0.80
   1  -4  -6    0.70    0.20
   1  -4  -6    0.40    0.20
   1  -4  -6    0.50    0.20
  -1   4   6    0.70    0.30
  -1   4   6    0.70    0.20
  -1   4   6    0.90    0.20
  -1   4   6    1.00    0.20
   0  -4  -6   70.49    3.50
   0  -4  -6   70.69    3.40
   0  -4  -6   70.19    3.40
   0   4   6   73.89    3.40
   0   4   6   70.29    3.50
   0   4   6   73.79    3.40
   0   4   6   69.09    3.40
  -1  -4  -6   14.20    0.70
  -1  -4  -6   12.80    0.80
  -1  -4  -6   12.60    0.80
   1   4   6   11.90    0.70
   1   4   6   12.30    0.80
   1   4   6   14.30    0.70
   1   4   6   12.30    0.70
  -2  -4  -6    6.70    0.50
  -2  -4  -6    7.20    0.60
   2   4   6    7.40    0.50
   2   4   6    7.30    0.60
   2   4   6    7.50    0.60
   2   4   6    8.90    0.60
  -3  -4  -6    0.20    0.20
  -3  -4  -6    0.40    0.30
   3   4   6    0.10    0.30
   3   4   6    0.20    0.20
   3   4   6    0.10    0.30
  -4  -4  -6    0.90    0.30
  -4  -4  -6    0.40    0.40
   4   4   6    0.50    0.30
   4   4   6    0.40    0.40
  -5  -4  -6    0.10    0.50
  -5  -4  -6   -0.10    0.30
   5   4   6   -0.20    0.30
   5   4   6   -0.10    0.40
  -6  -4  -6    0.10    0.50
  -6  -4  -6   -0.20    0.30
   6   4   6   -0.30    0.50
   6   4   6   -0.30    0.30
  -7  -4  -6   -0.10    0.60
  -7  -4  -6    0.10    0.30
   7   4   6    0.10    0.40
   7   4   6   -0.10    0.60
  -8  -4  -6    4.00    0.80
   8   4   6    2.80    0.60
   8   4   6    2.80    0.80
 -10   5   6   -0.10    0.60
  -9   5   6    6.50    0.80
   8  -5  -6    1.20    0.20
  -8   5   6    1.60    0.50
   7  -5  -6    1.50    0.20
  -7   5   6    1.40    0.50
   6  -5  -6   -0.10    0.30
   6  -5  -6    0.10    0.20
  -6   5   6   -0.10    0.40
   5  -5  -6   -0.10    0.30
   5  -5  -6   -0.10    0.20
  -5   5   6    0.10    0.30
  -5   5   6    0.10    0.30
   4  -5  -6   22.00    1.20
   4  -5  -6   23.50    1.20
  -4   5   6   23.60    1.10
  -4   5   6   22.80    1.10
  -4   5   6   23.50    1.30
  -4   5   6   24.60    1.20
   3  -5  -6   13.70    0.80
   3  -5  -6   14.50    0.80
  -3   5   6   14.00    0.70
  -3   5   6   14.80    0.80
  -3   5   6   13.60    0.90
   2  -5  -6   20.40    1.10
   2  -5  -6   21.30    1.10
  -2   5   6   19.60    1.20
  -2   5   6   21.30    1.10
  -2   5   6   21.00    1.10
   1  -5  -6   16.20    0.90
   1  -5  -6   17.50    0.90
   1  -5  -6   17.90    0.90
  -1   5   6   15.30    0.90
  -1   5   6   16.30    1.00
  -1   5   6   17.40    0.90
   0  -5  -6   32.60    1.60
   0  -5  -6   30.30    1.60
   0  -5  -6   31.90    1.60
   0   5   6   30.10    1.60
   0   5   6   31.10    1.60
   0   5   6   31.10    1.60
   0   5   6   33.90    1.60
  -1  -5  -6   43.00    2.30
  -1  -5  -6   44.10    2.30
  -1  -5  -6   47.70    2.30
   1   5   6   46.60    2.30
   1   5   6   45.10    2.30
   1   5   6   47.00    2.30
  -2  -5  -6    0.20    0.30
  -2  -5  -6   -0.20    0.30
   2   5   6   -0.20    0.30
   2   5   6   -0.20    0.30
   2   5   6   -0.10    0.30
  -3  -5  -6    7.60    0.60
  -3  -5  -6    7.80    0.70
   3   5   6    8.00    0.60
   3   5   6    6.70    0.60
  -4  -5  -6    9.40    0.70
  -4  -5  -6   10.10    0.80
   4   5   6   10.70    0.80
   4   5   6    8.80    0.70
  -5  -5  -6    0.80    0.30
  -5  -5  -6    1.00    0.50
   5   5   6    1.40    0.50
   5   5   6    0.60    0.40
  -6  -5  -6    3.80    0.40
  -6  -5  -6    3.00    0.70
   6   5   6    2.70    0.70
   6   5   6    3.40    0.50
  -7  -5  -6    1.10    0.70
  -7  -5  -6    1.00    0.40
   7   5   6    0.90    0.50
   7   5   6    1.20    0.80
  -8  -5  -6   -0.40    0.90
   8   5   6    0.50    0.90
   8   5   6    0.10    0.60
 -10   6   6    1.50    0.70
   9  -6  -6    0.60    0.30
  -9   6   6    0.80    0.60
   8  -6  -6    0.00    0.20
  -8   6   6    0.50    0.50
   7  -6  -6    2.60    0.30
  -7   6   6    2.30    0.50
   6  -6  -6   25.90    1.30
  -6   6   6   26.80    1.50
   5  -6  -6    0.10    0.20
  -5   6   6    0.10    0.30
  -5   6   6    0.00    0.40
   4  -6  -6    2.90    0.30
  -4   6   6    2.40    0.30
  -4   6   6    2.60    0.20
  -4   6   6    2.90    0.40
   3  -6  -6    0.80    0.30
   3  -6  -6    0.70    0.20
  -3   6   6    0.70    0.20
  -3   6   6    0.60    0.30
  -3   6   6    0.50    0.30
   2  -6  -6  111.29    5.20
   2  -6  -6  107.69    5.20
  -2   6   6  108.49    5.30
  -2   6   6  108.19    5.20
  -2   6   6  105.89    5.20
   1  -6  -6   38.00    1.90
   1  -6  -6   39.10    2.00
   1  -6  -6   40.70    2.00
  -1   6   6   37.60    2.00
  -1   6   6   37.70    1.90
  -1   6   6   40.70    2.00
   0  -6  -6    3.90    0.40
   0  -6  -6    3.10    0.40
   0  -6  -6    3.30    0.40
   0   6   6    3.80    0.40
   0   6   6    2.90    0.40
   0   6   6    4.10    0.50
  -1  -6  -6   15.90    0.90
  -1  -6  -6   14.60    0.90
   1   6   6   14.40    1.00
   1   6   6   16.50    0.90
   1   6   6   16.40    1.10
  -2  -6  -6    0.30    0.30
  -2  -6  -6    0.30    0.40
   2   6   6    0.30    0.30
   2   6   6    0.20    0.30
  -3  -6  -6   37.20    1.90
  -3  -6  -6   35.20    1.80
   3   6   6   35.80    1.90
   3   6   6   34.20    1.90
  -4  -6  -6    0.10    0.50
  -4  -6  -6    0.60    0.30
   4   6   6    0.70    0.40
   4   6   6    0.40    0.40
  -5  -6  -6   11.60    0.80
  -5  -6  -6   13.60    1.10
   5   6   6   12.50    0.90
   5   6   6   10.70    1.00
  -6  -6  -6    0.30    0.70
  -6  -6  -6   -0.10    0.40
   6   6   6    0.00    0.50
   6   6   6    0.20    0.60
  -7  -6  -6    0.60    0.80
  -7  -6  -6    0.80    0.40
   7   6   6    0.30    0.60
   7   6   6    0.50    0.80
 -11   7   6   16.10    1.50
  10  -7  -6    0.40    0.30
 -10   7   6    0.90    0.70
   9  -7  -6    1.10    0.30
  -9   7   6    1.00    0.60
   8  -7  -6    5.30    0.50
  -8   7   6    5.10    0.70
   7  -7  -6   56.09    2.80
  -7   7   6   56.89    2.90
   6  -7  -6   24.90    1.30
  -6   7   6   25.10    1.50
   5  -7  -6    1.00    0.30
  -5   7   6    1.20    0.60
  -5   7   6    0.80    0.40
   4  -7  -6    3.00    0.30
  -4   7   6    3.40    0.40
  -4   7   6    2.50    0.30
  -4   7   6    2.60    0.50
   3  -7  -6    0.30    0.30
  -3   7   6    0.00    0.20
  -3   7   6    0.00    0.30
  -3   7   6   -0.30    0.30
   2  -7  -6    0.00    0.30
  -2   7   6    0.20    0.30
  -2   7   6    0.30    0.20
  -2   7   6   -0.10    0.40
   1  -7  -6   15.20    1.00
  -1   7   6   15.80    1.00
  -1   7   6   18.00    1.00
  -1   7   6   16.80    1.00
   0  -7  -6  174.38    8.60
   0  -7  -6  184.68    8.60
   0   7   6  185.98    8.60
   0   7   6  179.18    8.60
   0   7   6  176.18    8.60
  -1  -7  -6   12.00    0.80
  -1  -7  -6   10.10    0.80
   1   7   6   11.70    0.80
   1   7   6   11.60    0.80
  -2  -7  -6    0.30    0.40
  -2  -7  -6    0.00    0.40
   2   7   6    0.40    0.40
  -3  -7  -6    4.20    0.60
  -3  -7  -6    4.70    0.50
   3   7   6    4.20    0.70
  -4  -7  -6    4.70    0.70
  -4  -7  -6    3.30    0.50
   4   7   6    5.50    0.70
  -5  -7  -6   14.30    1.00
  -5  -7  -6   14.40    1.20
   5   7   6   13.70    1.10
   5   7   6   12.80    1.10
  -6  -7  -6    5.00    0.60
  -6  -7  -6    7.20    1.00
   6   7   6    5.70    0.80
   6   7   6    4.60    0.90
  11  -8  -6   20.60    1.20
 -11   8   6   19.60    1.70
  10  -8  -6    6.00    0.50
 -10   8   6    5.40    0.90
   9  -8  -6    0.60    0.30
  -9   8   6    0.20    0.60
   8  -8  -6    0.00    0.30
  -8   8   6    0.10    0.50
   7  -8  -6    0.20    0.30
  -7   8   6    0.40    0.50
   6  -8  -6    0.30    0.30
  -6   8   6    0.40    0.50
   5  -8  -6    5.10    0.50
  -5   8   6    5.60    0.40
  -5   8   6    6.70    0.70
   4  -8  -6    4.70    0.40
  -4   8   6    4.20    0.50
  -4   8   6    4.80    0.60
  -4   8   6    4.50    0.40
   3  -8  -6   -0.10    0.30
  -3   8   6   -0.40    0.20
  -3   8   6    0.00    0.30
  -3   8   6   -0.20    0.40
   2  -8  -6    0.10    0.30
  -2   8   6    0.20    0.40
  -2   8   6    0.00    0.30
  -2   8   6   -0.20    0.30
   1  -8  -6    0.40    0.40
  -1   8   6    0.80    0.30
  -1   8   6    0.50    0.40
  -1   8   6    0.70    0.40
   0   8   6    2.20    0.50
   0   8   6    2.10    0.50
   0   8   6    2.70    0.40
  -1  -8  -6   22.60    1.20
   1   8   6   16.90    1.20
   1   8   6   21.40    1.20
  -2  -8  -6   -0.10    0.40
   2   8   6    0.60    0.50
  -3  -8  -6    0.20    0.40
   3   8   6   -0.20    0.50
  -4  -8  -6    0.10    0.70
  -4  -8  -6   -0.20    0.40
   4   8   6    0.20    0.60
  -5  -8  -6    4.70    0.60
  -5  -8  -6    5.00    0.90
   5   8   6    5.10    0.90
  10  -9  -6    4.50    0.50
 -10   9   6    4.10    0.90
   9  -9  -6    4.50    0.50
  -9   9   6    2.80    0.80
   8  -9  -6    0.20    0.30
  -8   9   6    0.30    0.60
   7  -9  -6   17.50    1.00
  -7   9   6   16.20    1.30
   6  -9  -6    1.60    0.40
  -6   9   6    1.60    0.60
   5  -9  -6   31.50    1.70
  -5   9   6   32.30    1.80
  -5   9   6   32.10    1.60
   4  -9  -6    1.20    0.40
  -4   9   6    1.90    0.50
  -4   9   6    0.90    0.30
  -4   9   6    1.20    0.50
   3  -9  -6    0.00    0.30
  -3   9   6    0.30    0.40
  -3   9   6    0.30    0.50
  -3   9   6    0.00    0.30
   2  -9  -6    4.90    0.50
  -2   9   6    7.10    0.70
  -2   9   6    7.30    0.70
  -2   9   6    5.80    0.60
  -1   9   6    1.80    0.40
  -1   9   6    1.80    0.60
  -1   9   6    0.80    0.50
   0   9   6    0.40    0.50
   0   9   6    0.40    0.40
  -1  -9  -6    0.30    0.50
   1   9   6    0.10    0.50
  -2  -9  -6   22.00    1.30
   2   9   6   18.30    1.30
  -3  -9  -6    2.60    0.60
   3   9   6    1.50    0.60
  -4  -9  -6    1.80    0.60
   4   9   6    2.20    0.70
  10 -10  -6   -0.20    0.50
 -10  10   6    0.20    0.90
   9 -10  -6    0.40    0.40
  -9  10   6    0.50    0.80
   8 -10  -6    0.00    0.40
  -8  10   6    0.00    0.70
   7 -10  -6   14.80    1.00
  -7  10   6   15.70    1.30
   6 -10  -6    3.20    0.50
  -6  10   6    2.70    0.70
   5 -10  -6    0.60    0.40
  -5  10   6    0.50    0.60
  -5  10   6    0.90    0.30
   4 -10  -6   22.60    1.30
  -4  10   6   24.00    1.20
  -4  10   6   22.30    1.50
  -4  10   6   20.50    1.40
   3 -10  -6    0.10    0.40
  -3  10   6    0.10    0.50
  -3  10   6    0.20    0.60
  -3  10   6   -0.30    0.30
  -2  10   6    2.30    0.50
  -2  10   6    2.20    0.40
  -2  10   6    2.20    0.60
  -1  10   6    0.30    0.50
  -1  10   6   -0.10    0.40
   0  10   6    1.40    0.50
   0  10   6    0.60    0.60
   1  10   6   18.90    1.30
  -2 -10  -6    1.50    0.60
   2  10   6    1.50    0.70
  -3 -10  -6    0.10    0.60
   3  10   6   -0.20    0.80
   9 -11  -6    3.10    0.60
  -9  11   6    2.30    0.90
   8 -11  -6   30.20    1.60
  -8  11   6   26.00    1.90
   7 -11  -6    0.00    0.40
  -7  11   6   -0.20    0.70
   6 -11  -6    4.70    0.60
  -6  11   6    7.10    0.90
   5 -11  -6    3.80    0.60
  -5  11   6    4.20    0.40
  -5  11   6    5.00    0.80
   4 -11  -6    1.00    0.50
  -4  11   6    1.00    0.70
  -4  11   6    0.00    0.40
  -4  11   6    0.30    0.70
   3 -11  -6    0.60    0.50
  -3  11   6    0.80    0.70
  -3  11   6    1.10    0.60
  -3  11   6    0.90    0.40
  -2  11   6    2.50    0.50
  -2  11   6    2.80    0.60
  -1  11   6    1.10    0.60
  -1  11   6    1.70    0.50
   0  11   6   -0.10    0.60
   0  11   6   -0.60    0.70
   1  11   6    1.00    0.80
  -2 -11  -6    1.40    0.70
   2  11   6    1.40    0.90
   8 -12  -6    4.00    0.80
  -8  12   6    4.70    1.40
   7 -12  -6   19.20    1.30
  -7  12   6   21.90    1.70
   6 -12  -6    3.00    0.60
  -6  12   6    4.00    0.90
   5 -12  -6    0.40    0.50
  -5  12   6    0.30    0.80
  -5  12   6    0.60    0.40
   4 -12  -6    0.00    0.60
  -4  12   6    0.20    0.40
  -4  12   6    0.20    0.80
  -3  12   6    0.20    0.50
  -3  12   6    0.50    0.70
  -2  12   6    2.10    0.60
  -2  12   6    1.30    0.70
  -1  12   6    1.70    0.70
  -1  12   6    1.20    0.70
   0  12   6    0.60    0.80
   6 -13  -6    1.60    0.70
  -6  13   6    1.40    1.00
   5 -13  -6   -0.20    0.70
  -5  13   6    0.80    1.00
  -5  13   6    0.30    0.50
  -4  13   6    0.30    0.60
  -3  13   6    0.50    1.20
  -3  13   6    1.10    0.60
  -2  13   6   -0.30    0.90
  -2  13   6   -0.30    0.70
  -3  13  -7    6.90    0.90
   1  12  -7   -0.40    1.00
   0  12  -7   -0.40    0.80
  -1  12  -7    1.10    0.70
  -1  12  -7    1.20    0.90
  -2  12  -7   -0.40    0.80
  -2  12  -7    0.10    0.60
  -3  12  -7    0.20    0.50
  -3  12  -7   -0.50    0.80
  -4  12  -7    6.20    0.70
  -4  12  -7    6.80    1.00
   4 -12   7    7.20    1.10
  -5  12  -7    0.40    0.70
  -5  12  -7    0.10    0.50
   5 -12   7   -0.50    0.90
   5 -12   7    0.70    0.70
  -6  12  -7    0.10    0.90
  -6  12  -7    0.00    0.40
   6 -12   7    0.70    0.70
   6 -12   7   -0.20    1.00
   3  11  -7    5.80    1.10
  -3 -11   7    5.60    0.80
   2  11  -7    0.20    0.70
  -2 -11   7    0.40    0.70
   1  11  -7    3.60    0.90
   0  11  -7    2.40    0.70
  -1  11  -7    2.90    0.80
  -1  11  -7    3.90    0.60
  -2  11  -7    2.00    0.50
  -2  11  -7    2.20    0.80
  -3  11  -7    1.60    0.50
  -3  11  -7    1.70    0.70
   3 -11   7    2.50    0.80
  -4  11  -7    4.40    0.80
  -4  11  -7    4.30    0.60
   4 -11   7    5.20    0.70
   4 -11   7    3.90    0.90
  -5  11  -7    4.20    0.50
  -5  11  -7    4.40    0.80
   5 -11   7    6.00    0.70
   5 -11   7    5.90    1.00
  -6  11  -7    0.10    0.80
  -6  11  -7    0.30    0.40
   6 -11   7    0.30    0.60
   6 -11   7    0.10    0.80
  -7  11  -7   -0.10    0.80
   7 -11   7    0.00    0.60
   7 -11   7   -0.30    0.90
   8 -11   7    1.10    0.60
   4  10  -7   13.80    1.40
  -4 -10   7   13.30    1.20
   3  10  -7    1.10    0.80
  -3 -10   7    2.20    0.60
   2  10  -7   51.29    2.80
  -2 -10   7   53.09    2.70
   1  10  -7    0.40    0.60
  -1 -10   7    1.00    0.60
   0  10  -7    0.40    0.60
  -1  10  -7    0.20    0.50
  -1  10  -7    0.60    0.50
  -2  10  -7    8.30    0.70
  -2  10  -7    7.50    0.80
   2 -10   7    6.30    0.80
  -3  10  -7    5.30    0.80
  -3  10  -7    4.90    0.60
   3 -10   7    4.70    0.70
   3 -10   7    4.60    0.80
  -4  10  -7    0.40    0.60
  -4  10  -7    0.10    0.40
   4 -10   7    0.20    0.50
   4 -10   7    0.30    0.70
  -5  10  -7    0.90    0.70
  -5  10  -7    0.90    0.30
   5 -10   7    0.20    0.70
   5 -10   7    1.00    0.50
  -6  10  -7    2.80    0.70
  -6  10  -7    2.40    0.40
   6 -10   7    1.70    0.50
   6 -10   7    2.10    0.80
  -7  10  -7    0.50    0.70
   7 -10   7    0.20    0.50
   7 -10   7    0.40    0.80
  -8  10  -7    0.20    0.70
   8 -10   7    0.10    0.90
   8 -10   7    0.50    0.60
   5   9  -7    1.30    0.80
  -5  -9   7    0.50    0.50
   4   9  -7   15.00    1.20
  -4  -9   7   13.60    1.10
   3   9  -7   20.60    1.40
  -3  -9   7   18.90    1.30
   2   9  -7    8.60    0.90
  -2  -9   7    9.50    0.90
   1   9  -7   31.60    1.90
  -1  -9   7   37.00    1.90
   0   9  -7   79.99    4.20
   0   9  -7   86.89    4.10
  -1   9  -7   17.10    1.20
  -1   9  -7   16.80    1.10
  -2   9  -7   20.80    1.30
  -2   9  -7   19.60    1.20
   2  -9   7   20.30    1.40
  -3   9  -7   25.30    1.40
  -3   9  -7   25.50    1.50
   3  -9   7   23.90    1.40
   3  -9   7   25.70    1.60
  -4   9  -7   29.00    1.50
  -4   9  -7   26.50    1.60
   4  -9   7   29.80    1.60
   4  -9   7   27.40    1.70
  -5   9  -7    2.60    0.60
  -5   9  -7    1.90    0.30
   5  -9   7    1.80    0.60
   5  -9   7    2.80    0.50
  -6   9  -7    1.40    0.30
  -6   9  -7    2.10    0.60
   6  -9   7    1.80    0.40
   6  -9   7    1.80    0.70
  -7   9  -7   21.70    1.50
   7  -9   7   21.90    1.60
   7  -9   7   23.70    1.30
  -8   9  -7   -0.10    0.70
   8  -9   7   -0.20    0.90
   8  -9   7    0.20    0.50
  -9   9  -7    0.70    0.80
   9  -9   7    0.60    1.00
   9  -9   7    0.70    0.50
   6   8  -7    0.30    0.80
   6   8  -7    0.30    0.70
  -6  -8   7    0.20    0.50
   5   8  -7   13.20    1.10
   5   8  -7   10.90    1.20
   5   8  -7   11.80    1.10
  -5  -8   7   10.50    0.90
   4   8  -7    3.60    0.70
   4   8  -7    4.00    0.70
  -4  -8   7    2.70    0.50
   3   8  -7   11.70    1.00
   3   8  -7   11.20    1.00
  -3  -8   7   11.20    0.90
   2   8  -7    6.90    0.70
   2   8  -7    7.20    0.70
  -2  -8   7    7.70    0.70
   1   8  -7  136.89    6.90
  -1  -8   7  145.19    6.80
   0   8  -7    3.00    0.50
   0   8  -7    3.00    0.50
   0  -8   7    2.70    0.50
  -1   8  -7    6.50    0.70
  -1   8  -7    7.90    0.70
   1  -8   7    6.30    0.70
  -2   8  -7    2.80    0.40
  -2   8  -7    2.20    0.50
   2  -8   7    2.10    0.40
   2  -8   7    2.30    0.60
  -3   8  -7    2.70    0.40
  -3   8  -7    1.50    0.50
   3  -8   7    1.40    0.40
   3  -8   7    1.60    0.50
  -4   8  -7    5.00    0.50
  -4   8  -7    6.30    0.70
   4  -8   7    6.60    0.70
   4  -8   7    5.00    0.50
  -5   8  -7   31.10    1.60
  -5   8  -7   32.70    1.80
   5  -8   7   31.30    1.90
   5  -8   7   31.40    1.70
  -6   8  -7   11.00    1.00
  -6   8  -7   10.20    0.60
   6  -8   7   11.80    0.80
   6  -8   7   11.70    1.10
  -7   8  -7    0.60    0.60
   7  -8   7    0.30    0.60
   7  -8   7    0.20    0.40
  -8   8  -7    0.20    0.60
   8  -8   7    0.70    0.40
   8  -8   7    0.40    0.80
  -9   8  -7    1.20    0.70
   9  -8   7    0.50    0.90
   9  -8   7    0.70    0.50
  10  -8   7    1.80    1.20
   7   7  -7   -0.10    0.80
   7   7  -7   -0.10    0.60
  -7  -7   7   -0.10    0.40
   6   7  -7    0.90    0.70
   6   7  -7    0.80    0.60
  -6  -7   7    1.00    0.40
   5   7  -7    1.40    0.60
   5   7  -7    1.50    0.50
   5   7  -7    1.50    0.60
  -5  -7   7    1.60    0.40
   4   7  -7   19.20    1.20
   4   7  -7   17.60    1.20
   4   7  -7   19.10    1.30
  -4  -7   7   16.50    1.10
   3   7  -7   12.10    0.90
   3   7  -7   11.60    0.90
   3   7  -7   10.90    0.90
  -3  -7   7   11.10    0.80
   2   7  -7    0.20    0.40
   2   7  -7    0.10    0.40
   2   7  -7   -0.10    0.40
  -2  -7   7    0.40    0.30
   1   7  -7   34.80    1.90
   1   7  -7   33.90    1.90
  -1  -7   7   37.40    1.90
   0   7  -7   25.90    1.60
   0   7  -7   32.40    1.60
   0   7  -7   30.40    1.60
   0  -7   7   30.90    1.60
   0  -7   7   26.80    1.60
  -1   7  -7    0.80    0.40
  -1   7  -7    0.70    0.30
  -1   7  -7    0.40    0.30
   1  -7   7    0.90    0.40
   1  -7   7    0.50    0.50
   1  -7   7    0.60    0.30
  -2   7  -7   -0.20    0.30
  -2   7  -7    0.40    0.40
   2  -7   7    0.00    0.30
   2  -7   7    0.10    0.40
  -3   7  -7   26.80    1.40
  -3   7  -7   24.70    1.30
   3  -7   7   23.00    1.30
   3  -7   7   23.80    1.40
  -4   7  -7   65.49    3.20
  -4   7  -7   64.09    3.10
   4  -7   7   62.49    3.30
   4  -7   7   63.99    3.10
  -5   7  -7    7.10    0.70
  -5   7  -7    7.10    0.50
   5  -7   7    6.40    0.60
   5  -7   7    6.20    0.70
  -6   7  -7    1.40    0.50
  -6   7  -7    1.60    0.20
   6  -7   7    2.40    0.60
   6  -7   7    1.90    0.40
  -7   7  -7   10.10    0.90
   7  -7   7   10.60    1.10
   7  -7   7    8.50    0.70
  -8   7  -7    0.20    0.60
   8  -7   7    0.10    0.70
   8  -7   7   -0.10    0.30
  -9   7  -7    4.40    0.80
   9  -7   7    3.80    1.00
   9  -7   7    3.80    0.50
 -10   7  -7    5.50    1.00
  10  -7   7    4.90    1.10
  10  -7   7    4.70    0.60
   8   6  -7    0.00    0.60
   8   6  -7   -0.30    0.90
   7   6  -7    1.70    0.80
   7   6  -7    1.80    0.60
   6   6  -7    0.80    0.60
   6   6  -7    0.70    0.50
  -6  -6   7    0.80    0.30
   5   6  -7    0.50    0.50
   5   6  -7   -0.10    0.50
   5   6  -7   -0.20    0.40
  -5  -6   7   -0.10    0.30
   4   6  -7    0.80    0.50
   4   6  -7    1.00    0.40
   4   6  -7    0.70    0.50
  -4  -6   7    1.00    0.30
   3   6  -7   -0.30    0.40
   3   6  -7   -0.20    0.30
   3   6  -7    0.20    0.30
  -3  -6   7    0.10    0.30
   2   6  -7    1.10    0.40
   2   6  -7    1.70    0.40
   2   6  -7    0.70    0.40
  -2  -6   7    1.80    0.30
   1   6  -7    3.20    0.40
   1   6  -7    2.80    0.40
   1   6  -7    2.70    0.40
   1   6  -7    2.50    0.40
  -1  -6   7    2.80    0.40
  -1  -6   7    3.20    0.40
   0   6  -7    6.50    0.60
   0   6  -7    9.00    0.60
   0   6  -7    8.00    0.60
   0  -6   7    8.60    0.70
   0  -6   7    9.20    0.60
   0  -6   7    7.70    0.60
  -1   6  -7   12.50    0.80
  -1   6  -7   13.50    0.80
  -1   6  -7   12.60    0.80
   1  -6   7   13.80    0.90
   1  -6   7   13.00    0.90
   1  -6   7   14.40    0.80
  -2   6  -7   84.99    4.10
  -2   6  -7   85.09    4.20
  -2   6  -7   84.99    4.20
   2  -6   7   86.89    4.20
   2  -6   7   86.69    4.10
  -3   6  -7    2.40    0.30
  -3   6  -7    2.40    0.40
  -3   6  -7    1.60    0.30
   3  -6   7    1.50    0.30
   3  -6   7    1.60    0.40
  -4   6  -7    0.30    0.40
  -4   6  -7    0.60    0.20
  -4   6  -7    0.40    0.30
   4  -6   7    0.30    0.30
   4  -6   7    0.50    0.40
  -5   6  -7    6.40    0.50
  -5   6  -7    7.20    0.80
  -5   6  -7    6.60    0.60
   5  -6   7    7.50    0.80
   5  -6   7    6.00    0.50
  -6   6  -7   19.40    1.10
   6  -6   7   15.80    1.20
   6  -6   7   17.50    1.00
  -7   6  -7   13.80    1.00
   7  -6   7   13.00    0.90
   7  -6   7   15.00    1.20
  -8   6  -7    2.80    0.60
   8  -6   7    3.90    0.80
   8  -6   7    3.50    0.40
  -9   6  -7    2.10    0.70
   9  -6   7    0.80    0.70
   9  -6   7    1.00    0.40
 -10   6  -7   -0.30    0.80
  10  -6   7   -0.20    1.00
  10  -6   7    0.50    0.50
   8   5  -7    0.60    0.50
   8   5  -7    1.90    0.90
   7   5  -7    6.30    0.60
   7   5  -7    5.50    0.90
   6   5  -7    5.50    0.70
   6   5  -7    6.00    0.60
  -6  -5   7    6.00    0.50
   5   5  -7    1.10    0.40
   5   5  -7    0.80    0.40
   5   5  -7    1.00    0.50
  -5  -5   7    1.20    0.30
   4   5  -7    0.50    0.40
   4   5  -7    0.70    0.40
   4   5  -7    0.70    0.30
  -4  -5   7    0.60    0.30
   3   5  -7   43.30    2.20
   3   5  -7   43.30    2.10
   3   5  -7   38.50    2.10
  -3  -5   7   41.00    2.10
   2   5  -7   14.40    0.90
   2   5  -7   14.60    0.80
   2   5  -7   13.20    0.80
  -2  -5   7   14.60    0.90
  -2  -5   7   12.60    0.80
   1   5  -7    3.20    0.40
   1   5  -7    3.10    0.40
   1   5  -7    3.50    0.40
   1   5  -7    2.50    0.40
  -1  -5   7    2.80    0.40
  -1  -5   7    3.40    0.40
   0   5  -7   22.80    1.30
   0   5  -7   25.50    1.30
   0   5  -7   24.40    1.30
   0   5  -7   22.70    1.30
   0  -5   7   23.80    1.30
   0  -5   7   24.70    1.30
   0  -5   7   24.50    1.30
  -1   5  -7    0.70    0.30
  -1   5  -7    1.10    0.30
  -1   5  -7    0.60    0.20
   1  -5   7    0.90    0.30
   1  -5   7    0.80    0.20
   1  -5   7    0.70    0.30
  -2   5  -7   41.20    2.00
  -2   5  -7   37.50    2.00
  -2   5  -7   36.90    2.00
   2  -5   7   42.30    2.10
   2  -5   7   41.50    2.00
   2  -5   7   39.60    2.10
  -3   5  -7   18.00    1.00
  -3   5  -7   15.50    0.90
  -3   5  -7   17.60    1.00
   3  -5   7   16.00    1.00
   3  -5   7   18.00    0.90
  -4   5  -7    0.20    0.20
  -4   5  -7    0.60    0.30
  -4   5  -7    0.10    0.30
   4  -5   7    0.10    0.30
   4  -5   7    0.60    0.20
  -5   5  -7    6.20    0.60
  -5   5  -7    5.50    0.40
  -5   5  -7    5.10    0.50
   5  -5   7    6.00    0.70
   5  -5   7    5.70    0.50
  -6   5  -7    2.40    0.50
  -6   5  -7    2.90    0.40
   6  -5   7    2.10    0.50
   6  -5   7    2.40    0.30
  -7   5  -7    3.10    0.50
  -7   5  -7    2.00    0.50
   7  -5   7    1.70    0.60
   7  -5   7    2.00    0.40
  -8   5  -7    0.90    0.60
  -8   5  -7    0.50    0.80
   8  -5   7    0.90    0.30
   8  -5   7    1.20    0.60
  -9   5  -7    3.90    0.70
   9  -5   7    4.10    0.90
   9  -5   7    3.30    0.50
 -10   5  -7    4.00    0.90
  10  -5   7    3.30    0.50
  10  -5   7    2.90    1.00
  10  -5   7    4.40    1.00
   9   4  -7    3.90    0.60
   9   4  -7    3.50    1.00
   8   4  -7    4.70    0.90
   8   4  -7    4.10    0.60
   7   4  -7   -0.20    0.60
   7   4  -7   -0.10    0.40
   6   4  -7    4.80    0.50
   6   4  -7    4.50    0.60
  -6  -4   7    4.10    0.40
   5   4  -7    2.10    0.40
   5   4  -7    1.70    0.50
   5   4  -7    1.80    0.40
  -5  -4   7    2.40    0.30
   4   4  -7    0.10    0.30
   4   4  -7    0.10    0.40
   4   4  -7   -0.20    0.30
  -4  -4   7    0.00    0.20
   3   4  -7   11.40    0.70
   3   4  -7    9.70    0.70
   3   4  -7    8.90    0.70
  -3  -4   7    9.60    0.60
   2   4  -7   29.80    1.50
   2   4  -7   30.10    1.60
   2   4  -7   31.10    1.50
  -2  -4   7   29.60    1.50
  -2  -4   7   29.20    1.50
   1   4  -7    0.70    0.30
   1   4  -7    0.20    0.20
   1   4  -7    0.40    0.30
   1   4  -7    0.40    0.20
  -1  -4   7    0.30    0.20
  -1  -4   7    0.50    0.30
  -1  -4   7    0.30    0.20
   0   4  -7    0.70    0.20
   0   4  -7    0.90    0.30
   0   4  -7    0.80    0.30
   0   4  -7    0.80    0.20
   0  -4   7    0.70    0.20
   0  -4   7    0.70    0.20
   0  -4   7    1.10    0.30
  -1   4  -7   49.20    2.30
  -1   4  -7   47.70    2.30
  -1   4  -7   44.90    2.30
  -1   4  -7   46.00    2.30
   1  -4   7   45.60    2.30
   1  -4   7   47.50    2.30
   1  -4   7   47.00    2.40
  -2   4  -7    0.20    0.20
  -2   4  -7    0.40    0.20
  -2   4  -7    0.40    0.30
   2  -4   7    0.10    0.20
   2  -4   7    0.40    0.30
   2  -4   7    0.10    0.30
  -3   4  -7   27.20    1.50
  -3   4  -7   28.00    1.50
  -3   4  -7   30.70    1.50
   3  -4   7   30.60    1.50
   3  -4   7   28.30    1.60
  -4   4  -7    0.80    0.30
  -4   4  -7    1.00    0.20
  -4   4  -7    0.40    0.30
   4  -4   7    1.50    0.40
   4  -4   7    0.80    0.20
  -5   4  -7   -0.10    0.30
  -5   4  -7   -0.10    0.30
  -5   4  -7    0.10    0.20
   5  -4   7   -0.10    0.20
   5  -4   7    0.30    0.40
  -6   4  -7    2.80    0.40
  -6   4  -7    2.70    0.50
   6  -4   7    2.10    0.30
   6  -4   7    1.70    0.50
  -7   4  -7   -0.10    0.50
  -7   4  -7    0.50    0.40
   7  -4   7    0.60    0.60
   7  -4   7    0.70    0.30
  -8   4  -7   -0.40    0.50
  -8   4  -7    0.10    0.50
   8  -4   7    0.40    0.60
   8  -4   7    0.20    0.30
  -9   4  -7    0.80    0.60
  -9   4  -7    0.30    0.60
   9  -4   7    0.70    0.40
   9  -4   7    0.50    0.70
   9  -4   7    0.50    0.80
 -10   4  -7    0.70    0.80
 -10   4  -7    1.30    0.80
  10  -4   7    0.90    0.90
  10  -4   7    2.10    0.50
   9   3  -7   14.20    1.00
   9   3  -7   16.00    1.40
   8   3  -7    9.40    1.00
   8   3  -7    9.70    0.80
   7   3  -7    1.20    0.40
   7   3  -7    1.00    0.50
   6   3  -7    1.70    0.30
   6   3  -7    1.00    0.50
   5   3  -7   11.40    0.80
   5   3  -7   10.90    0.80
  -5  -3   7   12.10    0.60
   4   3  -7    1.80    0.30
   4   3  -7    2.40    0.40
   4   3  -7    2.50    0.30
  -4  -3   7    2.50    0.30
   3   3  -7    0.40    0.20
   3   3  -7    0.70    0.30
   3   3  -7    0.00    0.30
  -3  -3   7    0.30    0.20
  -3  -3   7    0.40    0.20
   2   3  -7    8.20    0.50
   2   3  -7    7.40    0.50
   2   3  -7    6.60    0.50
   2   3  -7    7.00    0.50
  -2  -3   7    7.70    0.60
  -2  -3   7    7.00    0.50
   1   3  -7    5.40    0.50
   1   3  -7    6.00    0.40
   1   3  -7    4.60    0.40
   1   3  -7    4.80    0.40
  -1  -3   7    5.80    0.40
  -1  -3   7    4.60    0.40
  -1  -3   7    5.50    0.50
   0   3  -7   47.30    2.40
   0   3  -7   45.20    2.30
   0   3  -7   47.20    2.30
   0   3  -7   49.60    2.30
   0  -3   7   49.70    2.30
   0  -3   7   46.10    2.30
   0  -3   7   49.10    2.40
  -1   3  -7    1.40    0.20
  -1   3  -7    1.30    0.30
  -1   3  -7    1.50    0.20
  -1   3  -7    1.60    0.30
   1  -3   7    1.20    0.20
   1  -3   7    1.70    0.30
   1  -3   7    1.60    0.20
  -2   3  -7    3.10    0.40
  -2   3  -7    3.20    0.30
  -2   3  -7    3.40    0.40
  -2   3  -7    5.00    0.40
   2  -3   7    3.20    0.30
   2  -3   7    3.90    0.40
   2  -3   7    3.60    0.40
  -3   3  -7   59.09    3.00
  -3   3  -7   58.39    3.00
  -3   3  -7   67.29    3.00
   3  -3   7   61.29    3.10
   3  -3   7   60.59    3.00
  -4   3  -7   -0.10    0.30
  -4   3  -7    0.20    0.30
  -4   3  -7    0.10    0.20
   4  -3   7    0.20    0.20
   4  -3   7    0.00    0.30
  -5   3  -7    0.20    0.20
  -5   3  -7    0.30    0.30
  -5   3  -7    0.20    0.30
   5  -3   7    0.10    0.40
   5  -3   7    0.00    0.20
  -6   3  -7   10.50    0.80
  -6   3  -7   10.00    0.70
   6  -3   7    9.30    0.90
   6  -3   7    9.80    0.60
  -7   3  -7    0.30    0.40
  -7   3  -7    0.20    0.40
   7  -3   7   -0.20    0.50
   7  -3   7    0.20    0.30
  -8   3  -7    0.40    0.50
  -8   3  -7    0.40    0.50
   8  -3   7    0.60    0.50
   8  -3   7    0.00    0.30
   8  -3   7    0.00    0.60
  -9   3  -7    0.60    0.70
  -9   3  -7    0.30    0.60
   9  -3   7    0.70    0.40
   9  -3   7    0.10    0.70
 -10   3  -7    9.30    1.10
 -10   3  -7   10.00    1.10
  10  -3   7   10.70    0.90
  10  -3   7    9.40    1.10
  10   2  -7    7.80    1.10
  10   2  -7    8.90    0.80
   9   2  -7    8.20    1.00
   9   2  -7    6.00    0.60
   8   2  -7   60.29    3.00
   8   2  -7   60.59    3.20
   7   2  -7   23.80    1.50
   7   2  -7   26.50    1.40
   6   2  -7   13.20    0.90
   6   2  -7   11.80    0.80
   5   2  -7    0.50    0.40
   5   2  -7    0.50    0.20
  -5  -2   7    0.40    0.10
   4   2  -7   13.40    0.90
   4   2  -7   14.90    0.80
   4   2  -7   15.00    0.80
  -4  -2   7   14.70    0.80
  -4  -2   7   14.70    0.80
   3   2  -7    3.80    0.40
   3   2  -7    3.10    0.30
   3   2  -7    3.10    0.30
  -3  -2   7    3.70    0.40
  -3  -2   7    2.60    0.30
   2   2  -7    2.30    0.20
   2   2  -7    1.70    0.20
   2   2  -7    2.00    0.30
   2   2  -7    2.00    0.30
  -2  -2   7    2.00    0.30
  -2  -2   7    2.10    0.20
   1   2  -7   10.60    0.60
   1   2  -7   11.50    0.60
   1   2  -7   10.50    0.70
   1   2  -7   11.30    0.60
  -1  -2   7   12.10    0.70
  -1  -2   7   10.70    0.60
  -1  -2   7   10.20    0.60
   0   2  -7    0.10    0.20
   0   2  -7    0.10    0.20
   0   2  -7    0.10    0.20
   0   2  -7    0.00    0.20
   0  -2   7    0.00    0.20
   0  -2   7   -0.10    0.20
   0  -2   7    0.00    0.20
  -1   2  -7    3.00    0.30
  -1   2  -7    2.40    0.30
  -1   2  -7    2.60    0.30
  -1   2  -7    3.00    0.30
   1  -2   7    2.50    0.30
   1  -2   7    3.00    0.30
   1  -2   7    2.80    0.30
  -2   2  -7   25.20    1.30
  -2   2  -7   22.10    1.20
  -2   2  -7   26.10    1.30
  -2   2  -7   25.20    1.30
   2  -2   7   26.30    1.30
   2  -2   7   25.10    1.30
   2  -2   7   23.50    1.30
  -3   2  -7    1.80    0.20
  -3   2  -7    1.30    0.30
  -3   2  -7    2.00    0.30
   3  -2   7    2.50    0.30
   3  -2   7    1.50    0.40
  -4   2  -7    0.80    0.30
  -4   2  -7    0.90    0.20
  -4   2  -7    1.30    0.30
   4  -2   7    0.50    0.20
   4  -2   7    1.10    0.40
  -5   2  -7    1.20    0.40
  -5   2  -7    1.50    0.40
  -5   2  -7    1.20    0.20
   5  -2   7    0.80    0.40
   5  -2   7    1.30    0.30
  -6   2  -7    0.20    0.40
  -6   2  -7    0.10    0.40
   6  -2   7   -0.20    0.40
   6  -2   7    0.00    0.20
   6  -2   7    0.10    0.40
  -7   2  -7    0.20    0.40
  -7   2  -7    0.00    0.40
   7  -2   7    0.00    0.30
   7  -2   7   -0.10    0.40
   7  -2   7   -0.10    0.50
  -8   2  -7    1.20    0.50
  -8   2  -7    1.40    0.50
   8  -2   7    1.60    0.70
   8  -2   7    0.90    0.50
   8  -2   7    1.50    0.40
  -9   2  -7    3.90    0.80
  -9   2  -7    4.40    0.70
   9  -2   7    2.90    0.80
   9  -2   7    3.60    0.50
 -10   2  -7    7.90    0.90
 -10   2  -7    5.20    0.90
  10  -2   7    6.60    1.00
  10  -2   7    6.90    0.60
  10   1  -7   -0.20    0.40
  10   1  -7   -0.10    0.80
   9   1  -7   15.40    1.30
   9   1  -7   17.00    1.00
   8   1  -7   44.30    2.30
   8   1  -7   47.90    2.50
   7   1  -7   22.40    1.40
   7   1  -7   20.80    1.10
   6   1  -7   36.60    2.00
   6   1  -7   38.70    1.90
   5   1  -7  165.28    7.80
   5   1  -7  164.08    7.70
  -5  -1   7  158.08    7.80
   4   1  -7    0.00    0.20
   4   1  -7    0.00    0.20
   4   1  -7    0.00    0.20
  -4  -1   7    0.10    0.20
  -4  -1   7    0.00    0.10
  -4  -1   7    0.00    0.20
   3   1  -7    4.00    0.30
   3   1  -7    4.90    0.30
   3   1  -7    3.80    0.40
  -3  -1   7    4.80    0.40
  -3  -1   7    4.50    0.40
  -3  -1   7    3.30    0.30
   2   1  -7  160.28    7.70
[truncated: 293,199 more chars]
