# Supplementary material for: Crystal structure and Hirshfeld surface analysis of 3-phenyl-1-{3-[(3-phenyl­quinoxalin-2-yl)­oxy]prop­yl}-1,2-di­hydro­quinoxalin-2-one
Source: Acta Crystallogr E Crystallogr Commun. 2024 Feb 20;80(Pt 3):300–4. doi: 10.1107/S2056989024001518 (PMC10915666; doi:10.1107/S2056989024001518)
Supplement: Supplementary file 2 [file e-80-00300-Isup2.hkl]

data_I                                                                          
_shelx_title ' JTM1019_0m_a.res in P-1'                                         
_shelx_refln_list_code          4                                               
_shelx_F_calc_maximum      254.08                                               
_exptl_crystal_F_000       508.00                                               
_reflns_d_resolution_high  0.7298                                               
                                                                                
loop_                                                                           
 _space_group_symop_operation_xyz                                               
 'x, y, z'                                                                      
 '-x, -y, -z'                                                                   
                                                                                
_cell_length_a     8.8038                                                       
_cell_length_b    10.2277                                                       
_cell_length_c    14.0937                                                       
_cell_angle_alpha  90.262                                                       
_cell_angle_beta   96.630                                                       
_cell_angle_gamma 108.395                                                       
                                                                                
_shelx_F_squared_multiplier     1.000                                           
                                                                                
loop_                                                                           
 _refln_index_h                                                                 
 _refln_index_k                                                                 
 _refln_index_l                                                                 
 _refln_F_squared_calc                                                          
 _refln_F_squared_meas                                                          
 _refln_F_squared_sigma                                                         
 _refln_observed_status                                                         
   1   0   0          8.19         10.60         0.43 o                         
   2   0   0       6283.11       6983.33       147.28 o                         
   3   0   0       1098.33       1157.94        20.69 o                         
   4   0   0        128.48        130.24         2.47 o                         
   5   0   0        447.52        476.72         9.39 o                         
   6   0   0         23.61         25.67         2.24 o                         
   7   0   0        209.38        202.38         6.24 o                         
   8   0   0         86.28         88.96         3.48 o                         
   9   0   0          3.79          5.03         1.69 o                         
  10   0   0         41.91         39.56         2.77 o                         
  11   0   0        287.03        312.74        16.96 o                         
 -11   1   0        193.66        217.22         7.60 o                         
 -10   1   0        320.85        359.88        10.90 o                         
  -9   1   0         16.64         14.09         1.76 o                         
  -8   1   0          0.01         -1.03         1.12 o                         
  -7   1   0          1.03          0.84         0.61 o                         
  -6   1   0         13.04         11.74         1.17 o                         
  -5   1   0          2.10          2.51         0.66 o                         
  -4   1   0         33.08         34.47         1.48 o                         
  -3   1   0         20.88         25.12         0.97 o                         
  -2   1   0          1.57          6.09         0.74 o                         
  -1   1   0       2273.11       2573.03        69.92 o                         
   0   1   0        236.98        252.95         8.35 o                         
   1   1   0        871.59        865.05        23.45 o                         
   2   1   0       4776.17       5479.14       105.51 o                         
   3   1   0        403.14        407.62         7.33 o                         
   4   1   0         96.13         81.15         2.04 o                         
   5   1   0        840.12        931.97        22.24 o                         
   6   1   0         48.52         51.19         2.15 o                         
   7   1   0        203.12        194.59         7.39 o                         
   8   1   0        186.48        177.39         5.82 o                         
   9   1   0          2.14          1.48         1.75 o                         
  10   1   0          6.08          3.15         2.30 o                         
  11   1   0          5.01          5.17         7.38 o                         
 -11   2   0         12.11         10.87         2.41 o                         
 -10   2   0        512.83        565.05        16.33 o                         
  -9   2   0        292.02        291.00         8.95 o                         
  -8   2   0         39.05         40.39         2.35 o                         
  -7   2   0        507.32        508.66        11.23 o                         
  -6   2   0          9.50          7.81         0.99 o                         
  -5   2   0        133.87        121.63         4.00 o                         
  -4   2   0        139.99        146.59         3.69 o                         
  -3   2   0        474.25        511.52        14.07 o                         
  -2   2   0        453.74        475.31        10.10 o                         
  -1   2   0        184.58        196.98         4.80 o                         
   0   2   0       4604.74       5030.61        89.59 o                         
   1   2   0       7587.67       8162.12       172.02 o                         
   2   2   0         97.76        100.07         2.58 o                         
   3   2   0        158.62        172.85         5.40 o                         
   4   2   0         17.88         15.72         1.02 o                         
   5   2   0          8.14          7.29         1.07 o                         
   6   2   0         17.69         15.35         1.78 o                         
   7   2   0         90.55         89.25         5.24 o                         
   8   2   0         89.22         84.26         3.48 o                         
   9   2   0          5.25          4.25         1.81 o                         
  10   2   0         18.66         19.24         3.47 o                         
 -11   3   0         87.15         98.19         5.39 o                         
 -10   3   0         47.47         52.75         4.10 o                         
  -9   3   0         57.17         60.11         3.41 o                         
  -8   3   0         28.19         25.01         1.57 o                         
  -7   3   0         97.67         91.55         2.95 o                         
  -6   3   0         73.53         62.54         2.56 o                         
  -5   3   0         10.77         12.12         1.17 o                         
  -4   3   0        237.61        283.90         8.10 o                         
  -3   3   0         66.97         61.83         1.43 o                         
  -2   3   0          2.76          2.07         0.33 o                         
  -1   3   0        213.52        220.17         5.34 o                         
   0   3   0         93.36         82.22         1.67 o                         
   1   3   0         42.58         45.57         1.06 o                         
   2   3   0       2205.34       2413.34        50.99 o                         
   3   3   0       1388.84       1479.03        35.07 o                         
   4   3   0          0.00          1.11         0.70 o                         
   5   3   0        161.33        155.22         4.12 o                         
   6   3   0         40.10         44.96         2.39 o                         
   7   3   0         23.91         24.53         1.96 o                         
   8   3   0        127.46        130.37         4.78 o                         
   9   3   0         13.78         14.40         2.35 o                         
  10   3   0          1.14          2.79         2.83 o                         
 -11   4   0          0.40         -2.58         3.65 o                         
 -10   4   0          1.33         -0.49         2.56 o                         
  -9   4   0          0.20          1.48         1.63 o                         
  -8   4   0        680.95        690.95        16.98 o                         
  -7   4   0         35.84         36.33         1.85 o                         
  -6   4   0        215.66        203.71         5.34 o                         
  -5   4   0         14.94         15.75         0.79 o                         
  -4   4   0        240.90        253.93         5.54 o                         
  -3   4   0          1.55          1.66         0.31 o                         
  -2   4   0         28.45         22.66         1.71 o                         
  -1   4   0          1.62          1.73         0.29 o                         
   0   4   0         24.14         19.51         0.97 o                         
   1   4   0        151.50        159.94         3.07 o                         
   2   4   0       2751.43       3137.68        60.59 o                         
   3   4   0       1021.47       1073.61        25.66 o                         
   4   4   0         13.35         12.64         1.01 o                         
   5   4   0         11.32         11.36         1.06 o                         
   6   4   0          2.15          0.88         1.06 o                         
   7   4   0         16.57         14.84         2.15 o                         
   8   4   0          2.46          1.58         2.15 o                         
   9   4   0          0.59          1.40         2.68 o                         
 -11   5   0          7.94          5.22         3.89 o                         
 -10   5   0          0.02          1.64         2.49 o                         
  -9   5   0        106.52        102.69         4.53 o                         
  -8   5   0        326.07        326.30         9.94 o                         
  -7   5   0        759.43        776.96        18.92 o                         
  -6   5   0          5.42          5.88         0.78 o                         
  -5   5   0         70.41         65.98         1.76 o                         
  -4   5   0         19.43         16.16         1.41 o                         
  -3   5   0         57.37         68.57         1.76 o                         
  -2   5   0         14.23         16.30         0.81 o                         
  -1   5   0        278.98        294.18         5.05 o                         
   0   5   0        188.90        186.60         3.58 o                         
   1   5   0         59.23         56.02         1.40 o                         
   2   5   0        353.97        371.23         7.48 o                         
   3   5   0       1445.76       1489.30        35.44 o                         
   4   5   0        305.95        326.69         8.30 o                         
   5   5   0         18.37         13.68         1.70 o                         
   6   5   0          0.69          0.96         1.11 o                         
   7   5   0          1.92          0.34         1.96 o                         
   8   5   0          1.65         -0.66         2.22 o                         
   9   5   0          0.13          1.99         3.04 o                         
 -11   6   0          4.29          1.85         3.65 o                         
 -10   6   0          6.82         10.52         2.68 o                         
  -9   6   0          4.71          7.12         2.25 o                         
  -8   6   0          0.12         -0.26         1.82 o                         
  -7   6   0       1401.62       1382.48        33.14 o                         
  -6   6   0         34.09         38.31         1.86 o                         
  -5   6   0         19.28         16.97         1.49 o                         
  -4   6   0         30.81         31.17         1.09 o                         
  -3   6   0         60.11         56.76         2.57 o                         
  -2   6   0         69.56         75.73         2.04 o                         
  -1   6   0          1.12          1.48         0.45 o                         
   0   6   0          3.28          3.59         0.56 o                         
   1   6   0        152.36        151.40         3.07 o                         
   2   6   0          0.73          0.55         0.81 o                         
   3   6   0        119.22        110.67         3.33 o                         
   4   6   0        278.62        286.20         7.37 o                         
   5   6   0         12.39         13.64         2.24 o                         
   6   6   0         55.56         52.22         3.20 o                         
   7   6   0          7.93          8.59         1.65 o                         
   8   6   0          0.60         -0.53         2.77 o                         
 -11   7   0        145.04        166.17         8.83 o                         
 -10   7   0         72.11         74.21         3.33 o                         
  -9   7   0         29.37         29.95         3.85 o                         
  -8   7   0         92.58         88.89         5.50 o                         
  -7   7   0          3.07          3.66         1.15 o                         
  -6   7   0        117.13        106.48         4.20 o                         
  -5   7   0        551.04        550.54        15.63 o                         
  -4   7   0       1550.43       1541.63        36.73 o                         
  -3   7   0        196.25        195.42         6.71 o                         
  -2   7   0         59.69         57.78         3.30 o                         
  -1   7   0          1.83         -0.51         0.75 o                         
   0   7   0        410.63        466.25         8.09 o                         
   1   7   0         11.31         10.36         1.04 o                         
   2   7   0        326.33        357.17         8.86 o                         
   3   7   0        158.32        166.08         4.70 o                         
   4   7   0          1.53         -0.19         1.41 o                         
   5   7   0          3.38          0.43         1.44 o                         
   6   7   0          7.27          7.71         1.86 o                         
   7   7   0         20.99         22.00         2.28 o                         
 -11   8   0          6.41          6.08         2.45 o                         
 -10   8   0          7.34          7.65         1.80 o                         
  -9   8   0         60.53         58.21         2.83 o                         
  -8   8   0         26.83         24.28         2.49 o                         
  -7   8   0         48.85         53.68         2.54 o                         
  -6   8   0        400.64        389.26        10.05 o                         
  -5   8   0       1201.91       1207.86        25.89 o                         
  -4   8   0        155.50        161.63         4.07 o                         
  -3   8   0        262.89        255.30         6.45 o                         
  -2   8   0         13.14         13.29         1.25 o                         
  -1   8   0          1.41          1.92         1.17 o                         
   0   8   0        178.57        185.90         4.72 o                         
   1   8   0        186.97        193.33         5.97 o                         
   2   8   0         10.72         10.60         2.11 o                         
   3   8   0         31.12         34.33         2.77 o                         
   4   8   0         16.65         16.00         1.86 o                         
   5   8   0        194.42        200.15         5.98 o                         
   6   8   0         76.72         68.30         3.73 o                         
   7   8   0          2.46          2.55         2.10 o                         
 -11   9   0        104.15        118.54         5.42 o                         
 -10   9   0          0.24         -0.38         2.14 o                         
  -9   9   0          0.19         -0.98         1.71 o                         
  -8   9   0          2.48          0.60         2.39 o                         
  -7   9   0        111.37        110.83         3.90 o                         
  -6   9   0        267.38        267.82         7.37 o                         
  -5   9   0         91.80         89.80         2.82 o                         
  -4   9   0       1016.31       1037.49        22.32 o                         
  -3   9   0        386.81        391.06         8.78 o                         
  -2   9   0        176.26        176.82         4.48 o                         
  -1   9   0         49.21         48.19         3.38 o                         
   0   9   0        261.03        254.54         7.78 o                         
   1   9   0         31.86         29.95         2.61 o                         
   2   9   0         18.70         18.10         3.32 o                         
   3   9   0         29.60         28.80         3.00 o                         
   4   9   0          6.10          4.63         2.56 o                         
   5   9   0         77.75         69.05         4.80 o                         
   6   9   0        119.97        124.28         6.92 o                         
 -10  10   0         13.72         13.74         2.64 o                         
  -9  10   0         12.43         18.28         2.38 o                         
  -8  10   0          0.47          1.25         2.49 o                         
  -7  10   0          2.38          3.47         2.25 o                         
  -6  10   0          0.21          0.06         1.50 o                         
  -5  10   0         95.93         97.09         3.65 o                         
  -4  10   0        317.64        318.10         7.32 o                         
  -3  10   0        241.66        245.66         5.99 o                         
  -2  10   0        246.30        262.55         6.40 o                         
  -1  10   0         99.15        108.66        11.45 o                         
   0  10   0          0.40          0.25         2.31 o                         
   1  10   0         20.41         28.94         6.65 o                         
   2  10   0          6.08          3.32         2.61 o                         
   3  10   0         19.14         18.06         3.36 o                         
   4  10   0         36.71         28.21         4.43 o                         
   5  10   0         24.33         22.38         4.36 o                         
  -9  11   0        167.38        197.67         6.53 o                         
  -8  11   0          2.99         -0.08         2.14 o                         
  -7  11   0          6.15          5.83         2.68 o                         
  -6  11   0          4.43          4.68         2.56 o                         
  -5  11   0          7.34          7.39         1.48 o                         
  -4  11   0        349.69        365.86         9.55 o                         
  -3  11   0         20.05         20.51         1.79 o                         
  -2  11   0         51.20         48.12         3.36 o                         
  -1  11   0         17.32         16.30         2.61 o                         
   0  11   0         76.26         85.18        10.71 o                         
   1  11   0         70.87         62.03         6.65 o                         
   2  11   0         35.31         32.66         3.89 o                         
   3  11   0         25.66         25.75         5.17 o                         
   4  11   0          0.71         -1.48         5.91 o                         
  -9  12   0          0.28         -0.74         6.65 o                         
  -8  12   0          3.12          2.57         2.76 o                         
  -7  12   0          0.17         -0.36         2.38 o                         
  -6  12   0          6.92          6.71         1.80 o                         
  -5  12   0         65.26         69.89         3.46 o                         
  -4  12   0         22.27         24.09         2.38 o                         
  -3  12   0         36.40         31.16         3.13 o                         
  -2  12   0         31.27         24.64         3.54 o                         
  -1  12   0         27.51         22.78         3.36 o                         
   0  12   0         12.57         15.51         5.17 o                         
   1  12   0          0.26          1.48         5.91 o                         
   2  12   0          0.02          3.28         4.08 o                         
  -7  13   0          0.00          2.84         2.95 o                         
  -6  13   0          4.15          2.94         2.02 o                         
  -5  13   0          2.90          2.22         2.02 o                         
  -4  13   0          2.52          1.97         3.00 o                         
  -3  13   0         14.22         15.75         3.69 o                         
  -2  13   0         38.65         32.00         4.08 o                         
  -1  13   0         22.93         24.08         4.08 o                         
   0  13   0          1.84          0.00         6.65 o                         
   0 -13   1         57.91         39.87         7.38 o                         
   1 -13   1          3.93         -0.46         4.08 o                         
   2 -13   1         40.43         46.27         4.78 o                         
   3 -13   1          0.71          0.55         3.00 o                         
   4 -13   1          0.01          1.02         3.13 o                         
   5 -13   1         18.92         19.24         2.51 o                         
   6 -13   1         41.67         39.11         2.48 o                         
   7 -13   1         33.84         35.75         3.52 o                         
  -2 -12   1         11.14         11.77         4.42 o                         
  -1 -12   1         10.02          6.65         5.91 o                         
   0 -12   1         10.91         11.81         5.17 o                         
   1 -12   1         20.39         22.68         5.17 o                         
   2 -12   1         27.83         23.87         3.69 o                         
   3 -12   1         25.79         22.88         3.13 o                         
   4 -12   1          0.00          1.27         1.75 o                         
   5 -12   1          6.75          4.37         1.58 o                         
   6 -12   1          8.11          8.16         1.62 o                         
   7 -12   1          4.18          4.17         2.51 o                         
   8 -12   1         29.33         32.69         3.15 o                         
  -4 -11   1          0.00         -1.48         4.43 o                         
  -3 -11   1         22.43         18.28         3.54 o                         
  -2 -11   1         20.16         16.66         3.54 o                         
  -1 -11   1         62.22         65.72         6.65 o                         
   0 -11   1          9.84          9.67         2.61 o                         
   1 -11   1          7.80          9.40         2.84 o                         
   2 -11   1        104.30        107.07         5.46 o                         
   3 -11   1          0.79          0.38         1.71 o                         
   4 -11   1        100.80         96.60         3.23 o                         
   5 -11   1         21.50         21.07         1.60 o                         
   6 -11   1          0.50         -1.41         1.90 o                         
   7 -11   1         28.49         26.09         2.44 o                         
   8 -11   1         35.18         37.01         2.83 o                         
   9 -11   1         35.36         41.86         3.12 o                         
  -5 -10   1          3.12          2.53         3.54 o                         
  -4 -10   1          4.04          1.53         3.13 o                         
  -3 -10   1         11.18         11.45         3.00 o                         
  -2 -10   1         52.23         60.30         4.42 o                         
  -1 -10   1         22.32         21.08         2.84 o                         
   0 -10   1          4.41          8.12         2.61 o                         
   1 -10   1          0.08          1.48         2.31 o                         
   2 -10   1        162.16        171.13         5.07 o                         
   3 -10   1          6.76          7.96         1.54 o                         
   4 -10   1         88.74         80.12         3.15 o                         
   5 -10   1          0.31         -0.67         1.21 o                         
   6 -10   1          0.05         -0.30         1.58 o                         
   7 -10   1          0.04         -0.81         1.79 o                         
   8 -10   1          0.05         -0.01         1.98 o                         
   9 -10   1          2.65          0.20         2.08 o                         
  10 -10   1          1.79          0.39         2.83 o                         
  -6  -9   1          9.05          8.57         3.69 o                         
  -5  -9   1         18.24         17.18         3.13 o                         
  -4  -9   1          2.03         -0.08         2.58 o                         
  -3  -9   1        120.09        134.88        10.71 o                         
  -2  -9   1        178.48        184.78         8.12 o                         
  -1  -9   1          5.12          7.47         2.22 o                         
   0  -9   1         50.85         43.72         4.91 o                         
   1  -9   1         29.79         35.31         4.16 o                         
   2  -9   1         55.84         55.50         2.38 o                         
   3  -9   1         76.72         71.53         2.47 o                         
   4  -9   1        319.93        312.13         7.19 o                         
   5  -9   1        536.08        522.78        13.09 o                         
   6  -9   1         37.37         41.39         3.14 o                         
   7  -9   1          0.30          0.68         1.58 o                         
   8  -9   1         19.74         15.96         1.98 o                         
   9  -9   1          1.30         -0.09         1.71 o                         
  10  -9   1        102.26        121.17         6.08 o                         
  11  -9   1         23.88         31.87         3.49 o                         
  -7  -8   1          0.54         -0.35         2.13 o                         
  -6  -8   1         73.65         79.27         5.00 o                         
  -5  -8   1         76.64         82.79         3.54 o                         
  -4  -8   1          0.50          0.09         1.45 o                         
  -3  -8   1         23.64         26.07         1.70 o                         
  -2  -8   1          0.01          0.17         1.35 o                         
  -1  -8   1         50.04         54.03         3.34 o                         
   0  -8   1         49.36         52.39         2.56 o                         
   1  -8   1         32.84         36.70         2.09 o                         
   2  -8   1        136.93        139.80         3.56 o                         
   3  -8   1          8.57          8.30         1.15 o                         
   4  -8   1         21.40         18.67         1.28 o                         
   5  -8   1        524.65        514.60        11.35 o                         
   6  -8   1        173.94        158.89         7.69 o                         
   7  -8   1         22.49         22.77         1.93 o                         
   8  -8   1         10.70         11.06         1.58 o                         
   9  -8   1         27.12         30.84         2.40 o                         
  10  -8   1         10.90         14.10         2.45 o                         
  11  -8   1         57.73         75.38         4.38 o                         
  -7  -7   1         18.09         18.56         2.02 o                         
  -6  -7   1          1.90          1.40         1.66 o                         
  -5  -7   1         70.56         70.04         3.59 o                         
  -4  -7   1         52.40         50.02         2.38 o                         
  -3  -7   1        143.19        148.94         5.01 o                         
  -2  -7   1        199.94        213.52         4.95 o                         
  -1  -7   1         12.23         12.21         0.90 o                         
   0  -7   1         75.21         73.62         1.75 o                         
   1  -7   1        850.15        940.26        18.39 o                         
   2  -7   1        113.63        108.20         3.58 o                         
   3  -7   1        295.81        291.82         8.06 o                         
   4  -7   1        366.22        373.05         8.31 o                         
   5  -7   1       1624.62       1644.46        39.32 o                         
   6  -7   1          2.05         -0.15         1.52 o                         
   7  -7   1        682.17        698.32        17.07 o                         
   8  -7   1         77.56         77.30         2.95 o                         
   9  -7   1          0.01          1.04         1.58 o                         
  10  -7   1          4.90          3.42         1.85 o                         
  11  -7   1          2.72          2.50         1.98 o                         
  -8  -6   1          1.05          1.99         2.51 o                         
  -7  -6   1          1.55          2.87         2.60 o                         
  -6  -6   1         96.97         93.20         3.43 o                         
  -5  -6   1        256.74        262.66         6.82 o                         
  -4  -6   1         51.90         56.43         2.35 o                         
  -3  -6   1        145.76        142.91         3.96 o                         
  -2  -6   1         40.63         38.68         1.95 o                         
  -1  -6   1          2.45          1.96         0.54 o                         
   0  -6   1        139.20        147.07         2.59 o                         
   1  -6   1          3.22          4.03         0.59 o                         
   2  -6   1        192.40        224.87         4.67 o                         
   3  -6   1        407.90        418.39         8.29 o                         
   4  -6   1          0.96          0.23         0.45 o                         
   5  -6   1          0.12          0.74         0.97 o                         
   6  -6   1       3441.43       3484.35        95.50 o                         
   7  -6   1        703.94        711.87        17.44 o                         
   8  -6   1        252.50        241.28         8.58 o                         
   9  -6   1         37.16         34.65         3.29 o                         
  10  -6   1         56.00         67.44         5.54 o                         
  11  -6   1         13.67          7.53         3.89 o                         
  -9  -5   1          6.82          5.09         2.90 o                         
  -8  -5   1          0.12         -0.58         2.22 o                         
  -7  -5   1          1.16         -0.02         2.05 o                         
  -6  -5   1          5.16          4.03         1.08 o                         
  -5  -5   1          0.02         -0.32         1.06 o                         
  -4  -5   1        121.07        122.71         3.49 o                         
  -3  -5   1          6.83          5.43         0.87 o                         
  -2  -5   1        315.35        319.90         6.43 o                         
  -1  -5   1       1143.70       1232.48        22.09 o                         
   0  -5   1         17.65         18.17         0.65 o                         
   1  -5   1       1170.34       1293.92        21.67 o                         
   2  -5   1          1.23          1.11         0.43 o                         
   3  -5   1          8.82         12.85         0.64 o                         
   4  -5   1          9.30         10.86         0.71 o                         
   5  -5   1        180.63        170.20         3.65 o                         
   6  -5   1        188.83        189.54         7.18 o                         
   7  -5   1         19.50         19.74         1.12 o                         
   8  -5   1          3.49          2.40         1.15 o                         
   9  -5   1         85.04         81.88         8.12 o                         
  10  -5   1         26.36         19.10         2.77 o                         
  11  -5   1         37.01         43.89         6.65 o                         
  -9  -4   1        101.28         94.80         5.00 o                         
  -8  -4   1          0.14         -1.26         2.05 o                         
  -7  -4   1          0.14         -1.69         1.69 o                         
  -6  -4   1         44.05         45.04         1.90 o                         
  -5  -4   1          4.74          5.90         0.90 o                         
  -4  -4   1         18.87         16.20         1.28 o                         
  -3  -4   1         43.06         38.74         2.13 o                         
  -2  -4   1        703.42        761.21        14.77 o                         
  -1  -4   1         10.04          8.80         0.56 o                         
   0  -4   1        697.83        732.45        11.57 o                         
   1  -4   1        329.88        346.67         5.97 o                         
   2  -4   1          5.85          5.74         0.38 o                         
   3  -4   1        290.12        343.52         6.26 o                         
   4  -4   1        260.86        254.29         5.17 o                         
   5  -4   1          1.95          2.13         0.54 o                         
   6  -4   1         31.46         31.64         1.54 o                         
   7  -4   1        135.86        134.03         3.86 o                         
   8  -4   1        135.19        134.89         4.82 o                         
   9  -4   1        221.79        228.34         6.87 o                         
  10  -4   1          3.35          2.95         2.56 o                         
  11  -4   1          1.18          0.74         3.65 o                         
 -10  -3   1         24.11         24.93         3.30 o                         
  -9  -3   1          1.30         -0.44         2.22 o                         
  -8  -3   1          5.42          4.04         1.75 o                         
  -7  -3   1          0.15          0.05         1.60 o                         
  -6  -3   1         27.47         26.77         3.52 o                         
  -5  -3   1        210.45        222.82         5.71 o                         
  -4  -3   1         20.09         20.66         1.41 o                         
  -3  -3   1         96.86         96.97         3.27 o                         
  -2  -3   1       1492.75       1544.08        32.69 o                         
  -1  -3   1       1728.44       1820.73        30.48 o                         
   0  -3   1        374.96        398.63         6.40 o                         
   1  -3   1        902.55        944.12        16.90 o                         
   2  -3   1       1041.73       1178.03        21.05 o                         
   3  -3   1        195.84        205.10         4.11 o                         
   4  -3   1        172.55        192.19         3.86 o                         
   5  -3   1         30.20         35.72         1.81 o                         
   6  -3   1          0.23         -0.08         0.97 o                         
   7  -3   1         23.09         20.86         1.82 o                         
   8  -3   1         50.45         46.53         2.38 o                         
   9  -3   1        239.85        237.68         6.44 o                         
  10  -3   1        190.46        193.26         6.82 o                         
  11  -3   1          6.61          6.20         3.11 o                         
 -10  -2   1         17.83         17.73         2.77 o                         
  -9  -2   1        100.95         88.12         4.01 o                         
  -8  -2   1          0.42         -0.20         1.69 o                         
  -7  -2   1        147.87        137.21         4.78 o                         
  -6  -2   1         26.74         28.64         1.69 o                         
  -5  -2   1          2.36          3.16         1.07 o                         
  -4  -2   1         10.89         12.58         0.78 o                         
  -3  -2   1        177.45        174.62         3.96 o                         
  -2  -2   1       1470.05       1589.05        37.66 o                         
  -1  -2   1      11623.81      12860.49       271.15 o                         
   0  -2   1       1776.10       1778.13        28.06 o                         
   1  -2   1        174.12        170.19         3.32 o                         
   2  -2   1         21.33         20.59         0.60 o                         
   3  -2   1        236.59        228.86         4.95 o                         
   4  -2   1         61.12         61.23         2.47 o                         
   5  -2   1         58.75         50.93         1.85 o                         
   6  -2   1         48.09         47.02         2.15 o                         
   7  -2   1         85.61         79.48         2.66 o                         
   8  -2   1         22.51         28.78         1.49 o                         
   9  -2   1         93.74         83.28         3.15 o                         
  10  -2   1         56.87         58.84         2.83 o                         
  11  -2   1          7.42          7.59         2.35 o                         
 -11  -1   1        173.95        221.00         7.86 o                         
 -10  -1   1         44.69         44.86         3.79 o                         
  -9  -1   1          4.31          2.78         1.75 o                         
  -8  -1   1          0.11          0.82         1.29 o                         
  -7  -1   1        247.28        245.68         7.36 o                         
  -6  -1   1         24.18         30.30         1.73 o                         
  -5  -1   1        183.55        169.27         3.82 o                         
  -4  -1   1        135.10        145.31         3.06 o                         
  -3  -1   1        409.53        425.76         9.04 o                         
  -2  -1   1        518.90        524.86        11.23 o                         
  -1  -1   1       6068.06       6681.00       157.56 o                         
   0  -1   1       1721.74       1757.86        31.26 o                         
   1  -1   1        201.63        209.70         4.48 o                         
   2  -1   1       1023.36       1025.37        19.84 o                         
   3  -1   1         88.43         92.31         2.23 o                         
   4  -1   1          4.77          4.04         0.45 o                         
   5  -1   1          2.95          4.57         0.44 o                         
   6  -1   1          8.23          6.89         0.57 o                         
   7  -1   1          0.59          1.17         1.00 o                         
   8  -1   1          2.97          2.36         1.12 o                         
   9  -1   1         38.18         37.42         3.54 o                         
  10  -1   1         15.53         17.40         2.30 o                         
  11  -1   1          3.59         -0.89         2.35 o                         
 -11   0   1         54.92         55.68         3.75 o                         
 -10   0   1        162.08        183.71         6.30 o                         
  -9   0   1         46.08         48.34         2.68 o                         
  -8   0   1          0.14          0.74         1.21 o                         
  -7   0   1        457.14        448.48        12.64 o                         
  -6   0   1        438.41        451.03         8.94 o                         
  -5   0   1          7.90          9.11         0.64 o                         
  -4   0   1         93.77        108.42         2.45 o                         
  -3   0   1         47.85         50.80         1.48 o                         
  -2   0   1        247.64        266.65         6.28 o                         
  -1   0   1        753.18        788.14        15.17 o                         
   1   0   1       4690.70       5101.97       107.66 o                         
   2   0   1        856.91        895.84        15.01 o                         
   3   0   1         61.53         51.71         1.54 o                         
   4   0   1        664.20        727.17        14.17 o                         
   5   0   1         58.74         51.54         1.43 o                         
   6   0   1          0.05         -0.11         0.61 o                         
   7   0   1          4.71          4.62         1.21 o                         
   8   0   1         53.05         52.47         2.60 o                         
   9   0   1         19.25         20.09         1.88 o                         
  10   0   1         35.84         33.25         2.77 o                         
  11   0   1        145.70        160.86         6.64 o                         
 -11   1   1         32.80         29.26         3.94 o                         
 -10   1   1         10.46          8.39         1.81 o                         
  -9   1   1         71.96         66.52         3.22 o                         
  -8   1   1        105.63         95.20         4.54 o                         
  -7   1   1        198.98        210.96         4.95 o                         
  -6   1   1        211.90        213.67         4.95 o                         
  -5   1   1        917.11       1014.61        21.80 o                         
  -4   1   1       2267.77       2585.05        61.29 o                         
  -3   1   1        228.25        256.28         7.25 o                         
  -2   1   1         54.16         60.56         1.71 o                         
  -1   1   1       1558.31       1715.89        36.33 o                         
   0   1   1        104.60        101.37         2.31 o                         
   1   1   1       1185.95       1238.35        26.09 o                         
   2   1   1      25547.40      28023.50       539.10 o                         
   3   1   1       1925.68       2124.43        37.96 o                         
   4   1   1         97.54        101.76         2.43 o                         
   5   1   1          0.58          0.26         0.58 o                         
   6   1   1          2.71          1.79         1.07 o                         
   7   1   1         26.83         28.19         1.96 o                         
   8   1   1         12.73         12.40         1.78 o                         
   9   1   1         24.51         20.31         3.05 o                         
  10   1   1         48.47         51.11         3.22 o                         
 -11   2   1          3.26          0.94         3.89 o                         
 -10   2   1         51.11         53.27         6.65 o                         
  -9   2   1        159.69        162.02         6.16 o                         
  -8   2   1         10.01          8.70         1.48 o                         
  -7   2   1        328.04        309.87         6.93 o                         
  -6   2   1        184.32        188.95         4.42 o                         
  -5   2   1        124.94        126.55         3.89 o                         
  -4   2   1         83.42         98.39         2.98 o                         
  -3   2   1         20.19         18.26         1.09 o                         
  -2   2   1         32.11         29.97         0.76 o                         
  -1   2   1       6028.46       6596.96       155.44 o                         
   0   2   1          1.75          2.66         0.28 o                         
   1   2   1      64557.97      71253.14      1679.07 o                         
   2   2   1       2574.42       2780.90        58.78 o                         
   3   2   1       1878.36       2074.31        40.09 o                         
   4   2   1        504.73        523.24        10.35 o                         
   5   2   1        188.05        177.48         6.38 o                         
   6   2   1        313.49        315.00         9.23 o                         
   7   2   1        188.84        195.55         6.65 o                         
   8   2   1          4.46          1.68         1.69 o                         
   9   2   1         33.63         32.59         2.68 o                         
  10   2   1         38.20         37.69         3.30 o                         
 -11   3   1          0.64         -0.25         2.98 o                         
 -10   3   1        115.30        121.43         5.12 o                         
  -9   3   1        336.71        349.94        10.66 o                         
  -8   3   1        744.48        741.41        16.18 o                         
  -7   3   1         45.39         41.72         2.03 o                         
  -6   3   1         41.57         36.47         1.63 o                         
  -5   3   1        102.64        112.88         3.54 o                         
  -4   3   1        193.76        213.37         6.10 o                         
  -3   3   1        249.75        280.67         5.52 o                         
  -2   3   1        254.61        280.06         5.47 o                         
  -1   3   1        692.88        777.90        18.46 o                         
   0   3   1       1077.76       1093.21        23.12 o                         
   1   3   1        242.00        255.29         4.74 o                         
   2   3   1         46.94         42.39         1.57 o                         
   3   3   1       6860.38       7647.85       161.28 o                         
   4   3   1        356.63        346.80         8.49 o                         
   5   3   1         63.01         77.42         2.38 o                         
   6   3   1        273.86        289.36         8.64 o                         
   7   3   1          1.01          1.01         1.60 o                         
   8   3   1         57.00         58.15         3.36 o                         
   9   3   1         46.56         47.05         3.22 o                         
  10   3   1         10.68         10.66         3.57 o                         
 -11   4   1         29.94         39.47         4.42 o                         
 -10   4   1         27.79         34.52         3.18 o                         
  -9   4   1        184.38        194.84         5.01 o                         
  -8   4   1       1522.67       1555.18        37.29 o                         
  -7   4   1        361.31        362.02         9.13 o                         
  -6   4   1        611.83        644.07        18.04 o                         
  -5   4   1         35.23         40.89         1.82 o                         
  -4   4   1         43.65         42.02         1.43 o                         
  -3   4   1        467.55        498.45         9.01 o                         
  -2   4   1         12.99         16.29         0.80 o                         
  -1   4   1        105.33        101.12         1.95 o                         
   0   4   1        257.93        260.24         4.74 o                         
   1   4   1          0.43          0.33         0.41 o                         
   2   4   1       1380.41       1588.20        28.47 o                         
   3   4   1        551.41        560.50        13.57 o                         
   4   4   1         57.05         54.69         3.11 o                         
   5   4   1         97.29         90.24         2.75 o                         
   6   4   1          9.97          7.75         1.06 o                         
   7   4   1         40.32         34.51         2.56 o                         
   8   4   1          7.93          7.05         2.36 o                         
   9   4   1          8.43          8.91         2.68 o                         
 -11   5   1          2.39          3.32         3.65 o                         
 -10   5   1        108.70        112.27         4.41 o                         
  -9   5   1         23.37         28.43         3.74 o                         
  -8   5   1         76.21         68.60         3.36 o                         
  -7   5   1        994.93       1020.07        24.64 o                         
  -6   5   1         52.54         51.31         2.09 o                         
  -5   5   1         83.37         64.57         2.04 o                         
  -4   5   1         89.93        104.47         2.77 o                         
  -3   5   1        423.88        482.63        10.37 o                         
  -2   5   1         49.16         46.77         1.43 o                         
  -1   5   1         95.53         97.87         1.95 o                         
   0   5   1         80.46         84.61         1.74 o                         
   1   5   1        197.44        203.89         3.91 o                         
   2   5   1         29.08         30.33         1.21 o                         
   3   5   1        216.39        216.20         6.29 o                         
   4   5   1        317.39        338.64         8.48 o                         
   5   5   1          5.42          4.92         1.07 o                         
   6   5   1         64.54         62.31         2.77 o                         
   7   5   1         18.44         18.67         2.49 o                         
   8   5   1         17.63         16.25         2.60 o                         
   9   5   1         22.30         13.83         3.30 o                         
 -11   6   1         53.12         57.58         5.91 o                         
 -10   6   1         10.38          8.42         2.68 o                         
  -9   6   1          7.54          5.56         2.25 o                         
  -8   6   1          4.20          4.66         1.96 o                         
  -7   6   1        705.37        682.11        16.70 o                         
  -6   6   1          9.82          7.94         1.13 o                         
  -5   6   1         52.39         45.66         3.45 o                         
  -4   6   1        254.10        233.80         5.20 o                         
  -3   6   1        255.12        254.29         5.68 o                         
  -2   6   1        130.62        129.17         3.03 o                         
  -1   6   1          1.63          0.84         0.56 o                         
   0   6   1         24.52         22.28         0.90 o                         
   1   6   1        223.17        216.17         4.19 o                         
   2   6   1          1.97          0.80         0.81 o                         
   3   6   1        225.11        216.96         5.71 o                         
   4   6   1        451.60        467.27        11.63 o                         
   5   6   1         87.91         89.51         3.09 o                         
   6   6   1          3.28          1.69         1.47 o                         
   7   6   1          2.53          2.10         1.65 o                         
   8   6   1         11.80          7.94         3.13 o                         
 -11   7   1        159.97        171.85         7.22 o                         
 -10   7   1         49.43         65.86         3.96 o                         
  -9   7   1         39.11         38.52         4.55 o                         
  -8   7   1          0.40         -0.03         1.18 o                         
  -7   7   1        259.18        253.58         6.72 o                         
  -6   7   1        297.80        302.66         8.93 o                         
  -5   7   1        612.15        578.89        16.34 o                         
  -4   7   1        103.03         94.99         2.82 o                         
  -3   7   1         15.50         17.14         1.49 o                         
  -2   7   1          0.48          0.81         0.87 o                         
  -1   7   1         75.07         69.29         2.25 o                         
   0   7   1          5.65          5.87         0.84 o                         
   1   7   1         17.82         19.05         1.23 o                         
   2   7   1          0.21          0.92         1.11 o                         
   3   7   1          1.91          2.27         1.25 o                         
   4   7   1        720.72        748.30        18.27 o                         
   5   7   1        382.17        385.01        12.45 o                         
   6   7   1          5.15          3.60         1.65 o                         
   7   7   1         13.63         15.81         2.18 o                         
 -11   8   1         75.54         89.22         8.49 o                         
 -10   8   1          5.25          6.60         1.80 o                         
  -9   8   1         22.76         35.40         3.25 o                         
  -8   8   1          7.47          9.91         1.69 o                         
  -7   8   1        108.48        102.75         3.60 o                         
  -6   8   1       2188.69       2145.28        59.12 o                         
  -5   8   1        408.44        418.81        10.33 o                         
  -4   8   1          1.17          0.61         1.01 o                         
  -3   8   1          5.31          4.75         1.06 o                         
  -2   8   1        139.57        137.95         4.16 o                         
  -1   8   1         76.31         64.69         2.38 o                         
   0   8   1          0.37          0.74         1.28 o                         
   1   8   1         13.96         13.47         1.82 o                         
   2   8   1          1.47          0.37         2.09 o                         
   3   8   1         10.90         11.64         1.73 o                         
   4   8   1          0.11         -1.35         1.73 o                         
   5   8   1        298.37        313.66        11.62 o                         
   6   8   1         91.08        100.52         4.24 o                         
   7   8   1         16.13         16.69         3.54 o                         
 -11   9   1         14.07         18.23         3.00 o                         
 -10   9   1        175.86        200.12         6.36 o                         
  -9   9   1         27.48         23.31         2.92 o                         
  -8   9   1         43.51         46.95         2.55 o                         
  -7   9   1          0.09          0.08         1.58 o                         
  -6   9   1         25.51         26.38         1.98 o                         
  -5   9   1        197.22        178.16         4.86 o                         
  -4   9   1        993.09        992.71        23.81 o                         
  -3   9   1        792.34        799.13        19.38 o                         
  -2   9   1          0.00         -0.05         1.25 o                         
  -1   9   1          0.83          1.00         1.25 o                         
   0   9   1          0.21          0.47         1.82 o                         
   1   9   1         93.42         96.60         4.80 o                         
   2   9   1          9.61          6.73         2.31 o                         
   3   9   1          7.44          3.04         2.31 o                         
   4   9   1         87.80         99.47         5.67 o                         
   5   9   1          1.05         -0.60         2.56 o                         
   6   9   1         28.91         19.20        11.81 o                         
 -10  10   1          4.05          3.96         2.55 o                         
  -9  10   1         56.36         59.35         3.96 o                         
  -8  10   1         32.09         33.60         2.48 o                         
  -7  10   1         63.61         67.26         3.12 o                         
  -6  10   1          0.62          0.82         1.58 o                         
  -5  10   1        236.15        242.93         5.84 o                         
  -4  10   1         53.91         51.48         4.37 o                         
  -3  10   1        141.21        147.28         4.41 o                         
  -2  10   1        317.49        335.93         9.94 o                         
  -1  10   1         37.91         39.11         7.38 o                         
   0  10   1         33.24         35.27         4.43 o                         
   1  10   1         61.65         64.48         6.28 o                         
   2  10   1         64.63         68.98         4.94 o                         
   3  10   1         17.35         17.55         3.36 o                         
   4  10   1          7.87          7.33         3.36 o                         
 -10  11   1         34.23         39.14         8.12 o                         
  -9  11   1          3.46          1.73         3.54 o                         
  -8  11   1          1.32          3.07         2.10 o                         
  -7  11   1          0.62          0.58         2.04 o                         
  -6  11   1         70.79         67.98         3.43 o                         
  -5  11   1         88.90         90.78         3.20 o                         
  -4  11   1         33.10         34.51         3.01 o                         
  -3  11   1        100.16         98.87         4.36 o                         
  -2  11   1         55.36         56.39        10.71 o                         
  -1  11   1        164.51        176.33         7.56 o                         
   0  11   1          0.20          1.11         2.61 o                         
   1  11   1         67.76         48.74         5.91 o                         
   2  11   1          9.24          4.06         3.32 o                         
   3  11   1         25.72         22.11         4.08 o                         
  -9  12   1          7.06          9.60         6.65 o                         
  -8  12   1          9.15         11.76         3.54 o                         
  -7  12   1         43.14         48.39         3.27 o                         
  -6  12   1         10.15         10.05         2.44 o                         
  -5  12   1          3.40          4.29         1.85 o                         
  -4  12   1         97.69        103.89         3.72 o                         
  -3  12   1        249.02        251.97        11.08 o                         
  -2  12   1        317.05        335.76        14.77 o                         
  -1  12   1        197.32        239.25        14.03 o                         
   0  12   1         74.24         78.83        21.04 o                         
   1  12   1         13.84         12.55         5.91 o                         
   2  12   1         32.27         31.71         4.61 o                         
  -7  13   1          0.64         -1.60         3.79 o                         
  -6  13   1         18.71         16.35         3.96 o                         
  -5  13   1          9.95         10.52         2.55 o                         
  -4  13   1          0.26          1.48         3.13 o                         
  -3  13   1         51.85         54.63         5.17 o                         
  -2  13   1        149.62        177.22        11.08 o                         
  -1  13   1          7.69          6.10         3.89 o                         
   0  13   1          1.73          0.00         5.91 o                         
   0 -13   2         28.09         28.06         6.65 o                         
   1 -13   2          2.57          2.72         4.08 o                         
   2 -13   2         49.56         50.16         8.49 o                         
   3 -13   2         17.84         16.68         3.69 o                         
   4 -13   2          9.82         10.62         3.13 o                         
   5 -13   2          1.91          1.55         2.22 o                         
   6 -13   2          3.55          7.37         2.24 o                         
   7 -13   2         58.48         62.66         9.37 o                         
  -2 -12   2         24.79         24.07         4.43 o                         
  -1 -12   2          6.31         10.34         5.17 o                         
   0 -12   2         34.76         29.54         5.91 o                         
   1 -12   2          4.12          3.38         3.00 o                         
   2 -12   2          4.77          7.14         3.00 o                         
   3 -12   2          7.11          6.34         3.00 o                         
   4 -12   2         13.11         12.47         1.88 o                         
   5 -12   2         12.00          9.88         1.88 o                         
   6 -12   2         15.97         16.79         1.71 o                         
   7 -12   2          0.03         -0.72         2.68 o                         
   8 -12   2         51.76         55.36         4.52 o                         
  -4 -11   2          1.12          0.00         5.17 o                         
  -3 -11   2          1.26          1.82         3.13 o                         
  -2 -11   2          3.32          3.75         3.36 o                         
  -1 -11   2          2.96          4.43         4.43 o                         
   0 -11   2          3.17          2.82         2.84 o                         
   1 -11   2         85.71         93.23         5.46 o                         
   2 -11   2         13.52         10.04         2.46 o                         
   3 -11   2         24.46         26.99         3.15 o                         
   4 -11   2          5.04          5.55         1.53 o                         
   5 -11   2          4.58          3.64         1.46 o                         
   6 -11   2         57.64         53.91         2.33 o                         
   7 -11   2         56.57         57.07         3.94 o                         
   8 -11   2         66.29         57.57         3.75 o                         
   9 -11   2         42.52         41.48         3.65 o                         
  -5 -10   2          0.30         -0.30         3.69 o                         
  -4 -10   2         10.18          8.52         3.13 o                         
  -3 -10   2         24.82         24.83         5.54 o                         
  -2 -10   2         51.09         56.26         4.08 o                         
  -1 -10   2          9.95          9.20         2.84 o                         
   0 -10   2         76.73         74.08        10.34 o                         
   1 -10   2         22.42         20.31         2.61 o                         
   2 -10   2        109.83        115.56         3.42 o                         
   3 -10   2         12.64          9.84         1.36 o                         
   4 -10   2          0.19         -0.21         1.22 o                         
   5 -10   2         95.83         89.44         2.86 o                         
   6 -10   2         24.20         16.77         1.90 o                         
   7 -10   2         10.24          6.97         1.86 o                         
   8 -10   2          4.44          3.11         1.98 o                         
   9 -10   2         24.14         32.51         4.01 o                         
  10 -10   2          4.28          7.62         2.96 o                         
  -6  -9   2          2.95          5.75         3.23 o                         
  -5  -9   2          0.21          1.07         2.84 o                         
  -4  -9   2          6.29          7.05         2.58 o                         
  -3  -9   2          7.62          5.91         2.46 o                         
  -2  -9   2         54.93         48.56         3.36 o                         
  -1  -9   2         52.80         54.80         3.65 o                         
   0  -9   2        148.37        160.12         7.86 o                         
   1  -9   2          8.92          9.94         1.32 o                         
   2  -9   2          3.96          3.34         1.15 o                         
   3  -9   2         11.09         12.12         1.22 o                         
   4  -9   2         29.91         32.23         1.62 o                         
   5  -9   2        145.86        139.59         3.78 o                         
   6  -9   2         15.22         16.62         1.86 o                         
   7  -9   2          0.09          0.37         1.54 o                         
   8  -9   2         73.49         78.38         5.26 o                         
   9  -9   2         86.89         97.73         4.65 o                         
  10  -9   2        129.17        163.43         6.50 o                         
  -7  -8   2         29.51         25.83         2.49 o                         
  -6  -8   2          2.13          1.59         1.90 o                         
  -5  -8   2         31.08         32.21         2.10 o                         
  -4  -8   2         56.25         59.16         3.24 o                         
  -3  -8   2          5.32          4.73         1.31 o                         
  -2  -8   2         32.00         33.07         2.09 o                         
  -1  -8   2          5.33          4.43         1.52 o                         
   0  -8   2        638.32        692.57        19.47 o                         
   1  -8   2         11.78         10.87         1.15 o                         
   2  -8   2          2.24          1.51         0.92 o                         
   3  -8   2        113.38        102.22         2.83 o                         
   4  -8   2         49.00         46.48         1.79 o                         
   5  -8   2         74.46         69.00         2.32 o                         
   6  -8   2         38.50         35.17         1.98 o                         
   7  -8   2        240.13        223.52         6.26 o                         
   8  -8   2          9.02          9.25         1.62 o                         
   9  -8   2          3.69          3.69         1.85 o                         
  10  -8   2          6.73          7.46         2.31 o                         
  11  -8   2         24.73         22.70         3.00 o                         
  -8  -7   2          6.57         -0.74         5.17 o                         
  -7  -7   2         52.63         49.28         2.56 o                         
  -6  -7   2         15.64         16.15         1.79 o                         
  -5  -7   2         89.68         84.30         3.01 o                         
  -4  -7   2        106.30        107.31         3.23 o                         
  -3  -7   2          0.00         -0.52         1.15 o                         
  -2  -7   2        111.95        111.08         2.97 o                         
  -1  -7   2        181.94        184.67         4.61 o                         
   0  -7   2        149.18        141.37         3.52 o                         
   1  -7   2         31.77         33.00         1.71 o                         
   2  -7   2         79.20         87.61         2.91 o                         
   3  -7   2         17.05         17.11         1.15 o                         
   4  -7   2          1.83          1.05         0.81 o                         
   5  -7   2        102.62        104.78         3.29 o                         
   6  -7   2        145.45        142.61         4.21 o                         
   7  -7   2        236.80        233.02         6.35 o                         
   8  -7   2         47.03         47.35         2.98 o                         
   9  -7   2         16.92         12.98         2.54 o                         
  10  -7   2          1.18          0.88         1.85 o                         
  11  -7   2          0.01          0.97         2.49 o                         
  -8  -6   2          0.14          1.76         2.70 o                         
  -7  -6   2          8.45         10.24         2.32 o                         
  -6  -6   2         17.30         16.74         1.82 o                         
  -5  -6   2         74.34         73.99         2.59 o                         
  -4  -6   2        324.88        328.19         7.46 o                         
  -3  -6   2         38.10         35.94         1.57 o                         
  -2  -6   2          0.25          0.58         0.76 o                         
  -1  -6   2        190.47        207.40         3.68 o                         
   0  -6   2        719.78        815.73        13.84 o                         
   1  -6   2        186.26        199.36         3.62 o                         
   2  -6   2          0.25          0.00         0.47 o                         
   3  -6   2        188.67        199.11         5.97 o                         
   4  -6   2         10.09         13.07         1.10 o                         
   5  -6   2          0.25          0.57         0.97 o                         
   6  -6   2        355.93        346.70         8.76 o                         
   7  -6   2        964.47        961.01        23.26 o                         
   8  -6   2         38.52         35.95         3.08 o                         
   9  -6   2        103.40        101.26         4.09 o                         
  10  -6   2         38.82         37.98         2.39 o                         
  11  -6   2         11.57          8.91         1.89 o                         
  -9  -5   2          3.36          3.03         2.76 o                         
  -8  -5   2          1.28          1.13         2.04 o                         
  -7  -5   2         20.67         20.23         2.04 o                         
  -6  -5   2          3.08          1.84         1.11 o                         
  -5  -5   2         67.28         65.51         2.44 o                         
  -4  -5   2         29.90         30.25         1.63 o                         
  -3  -5   2        196.86        202.73         6.54 o                         
  -2  -5   2          0.43         -0.25         0.60 o                         
  -1  -5   2        124.96        137.45         2.61 o                         
   0  -5   2         18.02         23.12         1.15 o                         
   1  -5   2         31.58         25.11         0.81 o                         
   2  -5   2       2380.84       2816.22        50.36 o                         
   3  -5   2         13.64         12.64         0.64 o                         
   4  -5   2        171.92        164.56         2.99 o                         
   5  -5   2         60.65         62.84         3.26 o                         
   6  -5   2        382.83        376.61         8.45 o                         
   7  -5   2        448.88        442.62        10.89 o                         
   8  -5   2       1133.39       1204.95        33.39 o                         
   9  -5   2          4.24          2.33         1.42 o                         
  10  -5   2         10.89          8.94         1.74 o                         
  11  -5   2          2.78          2.84         1.89 o                         
  -9  -4   2          0.60         -1.73         2.44 o                         
  -8  -4   2         31.74         28.70         2.24 o                         
  -7  -4   2          3.41          1.68         1.69 o                         
  -6  -4   2          3.29          1.33         1.52 o                         
  -5  -4   2         75.95         71.93         2.44 o                         
  -4  -4   2        111.93         97.57         3.94 o                         
  -3  -4   2          0.31         -0.37         0.58 o                         
  -2  -4   2        495.87        537.27         9.77 o                         
  -1  -4   2          6.09          8.00         0.66 o                         
   0  -4   2        278.17        272.90         5.02 o                         
   1  -4   2         37.25         32.99         1.02 o                         
   2  -4   2        296.72        334.45         6.63 o                         
   3  -4   2       2241.26       2606.18        46.61 o                         
   4  -4   2        310.72        344.70         6.83 o                         
   5  -4   2         12.27          8.70         0.71 o                         
   6  -4   2         30.88         29.44         2.35 o                         
   7  -4   2       2258.14       2346.10        55.75 o                         
   8  -4   2        766.25        765.79        18.55 o                         
   9  -4   2        244.90        250.98         6.58 o                         
  10  -4   2         12.22         14.06         1.71 o                         
  11  -4   2         83.58         85.16         3.91 o                         
 -10  -3   2         10.29         12.31         2.66 o                         
  -9  -3   2         14.24         15.32         2.14 o                         
  -8  -3   2         40.18         34.99         2.60 o                         
  -7  -3   2        140.59        136.03         4.78 o                         
  -6  -3   2         62.20         58.33         2.60 o                         
  -5  -3   2         60.54         59.48         2.56 o                         
  -4  -3   2         76.21         76.98         2.34 o                         
  -3  -3   2          5.75          6.06         0.66 o                         
  -2  -3   2          1.69          0.74         0.43 o                         
  -1  -3   2        256.17        238.64         4.18 o                         
   0  -3   2        770.75        823.63        14.79 o                         
   1  -3   2        147.17        133.42         2.51 o                         
   2  -3   2        854.46        952.32        18.44 o                         
   3  -3   2         41.63         48.52         1.06 o                         
   4  -3   2         55.76         58.58         2.02 o                         
   5  -3   2        135.44        125.85         3.87 o                         
   6  -3   2        333.42        314.29         6.86 o                         
   7  -3   2          1.19         -0.66         0.66 o                         
   8  -3   2         34.11         30.44         1.53 o                         
   9  -3   2        109.40        110.13         3.52 o                         
  10  -3   2         24.43         20.57         1.74 o                         
  11  -3   2         10.90          9.60         2.19 o                         
 -10  -2   2         25.64         20.28         2.55 o                         
  -9  -2   2          1.54          1.66         1.81 o                         
  -8  -2   2         91.41         86.64         3.48 o                         
  -7  -2   2        106.96        101.58         3.68 o                         
  -6  -2   2          7.92          5.91         1.21 o                         
  -5  -2   2          6.51          5.03         1.07 o                         
  -4  -2   2         46.46         44.85         1.54 o                         
  -3  -2   2         43.21         40.30         1.71 o                         
  -2  -2   2         28.48         32.74         1.35 o                         
  -1  -2   2        160.63        164.20         3.07 o                         
   0  -2   2       1548.96       1579.72        28.19 o                         
   1  -2   2       1848.40       1867.39        39.43 o                         
   2  -2   2        383.10        388.42         7.54 o                         
   3  -2   2        178.00        162.17         3.63 o                         
   4  -2   2        494.76        506.89        12.18 o                         
   5  -2   2         27.83         28.16         1.17 o                         
   6  -2   2          0.45          0.54         0.59 o                         
   7  -2   2         90.75         82.15         2.46 o                         
   8  -2   2        205.11        202.64         5.06 o                         
   9  -2   2          3.46          4.09         1.29 o                         
  10  -2   2         70.46         67.34         3.62 o                         
  11  -2   2         27.05         23.15         2.41 o                         
 -11  -1   2          1.70          1.85         3.01 o                         
 -10  -1   2         12.89         12.24         2.14 o                         
  -9  -1   2        115.86        126.31         4.78 o                         
  -8  -1   2          2.08          1.97         1.29 o                         
  -7  -1   2         12.20         10.44         1.21 o                         
  -6  -1   2         24.90         21.90         1.28 o                         
  -5  -1   2          2.68          2.57         0.54 o                         
  -4  -1   2        418.29        471.66        10.10 o                         
  -3  -1   2         53.82         50.36         1.32 o                         
  -2  -1   2       1346.95       1436.51        25.68 o                         
  -1  -1   2        781.98        829.49        15.98 o                         
   0  -1   2       2618.05       2673.64        47.73 o                         
   1  -1   2       6760.99       7273.74       153.23 o                         
   2  -1   2        355.54        394.63         7.68 o                         
   3  -1   2          2.40          1.97         0.36 o                         
   4  -1   2         25.16         26.34         1.38 o                         
   5  -1   2        132.36        141.27         3.78 o                         
   6  -1   2        257.87        252.23         5.80 o                         
   7  -1   2         81.58         80.92         2.46 o                         
   8  -1   2         45.63         49.45         2.32 o                         
   9  -1   2          9.97         10.44         1.75 o                         
  10  -1   2         37.04         41.46         3.33 o                         
  11  -1   2         54.65         51.19         3.38 o                         
 -11   0   2          4.66          2.58         2.41 o                         
 -10   0   2         55.75         54.42         2.90 o                         
  -9   0   2         16.22         13.32         1.81 o                         
  -8   0   2         80.74         76.47         3.04 o                         
  -7   0   2         46.75         48.03         2.79 o                         
  -6   0   2        653.17        666.52        13.06 o                         
  -5   0   2        681.92        764.47        16.31 o                         
  -4   0   2        191.62        226.33         4.95 o                         
  -3   0   2        486.06        538.29        11.49 o                         
  -2   0   2        223.53        239.50         5.14 o                         
  -1   0   2       4378.97       4769.04       112.42 o                         
   0   0   2        559.40        563.41        10.05 o                         
   1   0   2       2200.83       2286.23        48.21 o                         
   2   0   2        176.93        187.86         3.50 o                         
   3   0   2          3.66          3.27         0.62 o                         
   4   0   2         70.51         58.18         1.85 o                         
   5   0   2         49.11         51.69         2.09 o                         
   6   0   2          7.44          7.98         0.92 o                         
   7   0   2          1.00          0.55         1.21 o                         
   8   0   2          0.27         -1.17         1.24 o                         
   9   0   2          1.14          0.67         1.75 o                         
  10   0   2         11.90         12.33         2.30 o                         
  11   0   2         46.65         47.12         3.67 o                         
 -11   1   2          0.37          0.89         1.92 o                         
 -10   1   2        172.01        172.44         5.19 o                         
  -9   1   2        219.52        218.94         6.93 o                         
  -8   1   2         60.92         64.13         4.80 o                         
  -7   1   2         49.53         37.10         1.65 o                         
  -6   1   2        238.54        259.18         6.65 o                         
  -5   1   2        717.20        791.71        18.92 o                         
  -4   1   2        691.57        719.20        17.35 o                         
  -3   1   2         76.12         66.73         1.85 o                         
  -2   1   2         12.57         12.82         0.56 o                         
  -1   1   2        160.22        150.70         3.69 o                         
   0   1   2       1378.49       1454.78        25.96 o                         
   1   1   2       2427.34       2570.17        54.16 o                         
   2   1   2          5.52          8.80         0.73 o                         
   3   1   2       1810.65       1904.80        36.78 o                         
   4   1   2         96.24        103.74         2.10 o                         
   5   1   2         39.76         40.05         1.73 o                         
   6   1   2         77.07         82.26         3.04 o                         
   7   1   2         11.64          7.70         1.24 o                         
   8   1   2          2.25          4.03         1.69 o                         
   9   1   2          0.99          1.16         1.75 o                         
  10   1   2         25.02         20.81         2.77 o                         
 -11   2   2         36.58         30.23         4.42 o                         
 -10   2   2         38.00         45.59         3.41 o                         
  -9   2   2        277.26        307.46         9.38 o                         
  -8   2   2         67.93         59.80         2.58 o                         
  -7   2   2          0.33         -0.19         1.04 o                         
  -6   2   2        334.76        383.42         9.60 o                         
  -5   2   2        513.43        622.51        17.48 o                         
  -4   2   2         15.33         18.89         1.11 o                         
  -3   2   2       1241.96       1448.77        34.34 o                         
  -2   2   2        890.31        969.14        20.47 o                         
  -1   2   2       3306.17       3639.96        76.75 o                         
   0   2   2       5647.37       6152.34       109.68 o                         
   1   2   2         47.58         42.90         1.08 o                         
   2   2   2        474.92        500.73         9.74 o                         
   3   2   2       1191.40       1311.95        25.42 o                         
   4   2   2        546.48        611.15        11.96 o                         
   5   2   2          3.33          3.47         0.56 o                         
   6   2   2         39.03         40.13         2.05 o                         
   7   2   2          0.53          1.71         1.24 o                         
   8   2   2          1.28         -0.47         1.69 o                         
   9   2   2          1.61         -1.16         2.15 o                         
  10   2   2          6.76          7.10         2.74 o                         
 -11   3   2          3.10          4.06         3.65 o                         
 -10   3   2         46.64         55.07         4.16 o                         
  -9   3   2         99.89         95.89         3.59 o                         
  -8   3   2         23.95         21.97         1.65 o                         
  -7   3   2        195.72        192.10         5.97 o                         
  -6   3   2        178.32        202.75         6.10 o                         
  -5   3   2         97.21        116.52         3.32 o                         
  -4   3   2       2794.05       3302.86        77.99 o                         
  -3   3   2        919.87       1017.12        21.53 o                         
  -2   3   2        960.63       1033.53        19.95 o                         
  -1   3   2          0.08          0.74         0.30 o                         
   0   3   2       2735.86       2940.30        56.67 o                         
   1   3   2        566.72        627.39        11.40 o                         
   2   3   2       1116.62       1252.98        22.49 o                         
   3   3   2       7981.75       9169.21       176.42 o                         
   4   3   2        404.51        404.51         9.87 o                         
   5   3   2        391.98        407.01        10.05 o                         
   6   3   2         11.49         11.95         1.95 o                         
   7   3   2          2.52          4.77         1.69 o                         
   8   3   2         35.26         38.32         2.68 o                         
   9   3   2          0.02         -0.44         2.30 o                         
  10   3   2         13.51         14.77         8.12 o                         
 -10   4   2          3.23          5.42         2.56 o                         
  -9   4   2         30.02         34.90         1.85 o                         
  -8   4   2         67.05         57.71         2.43 o                         
  -7   4   2         13.10         13.32         1.48 o                         
  -6   4   2         13.54         13.54         1.17 o                         
  -5   4   2         86.81         69.11         3.43 o                         
  -4   4   2        209.56        218.23         4.31 o                         
  -3   4   2         11.19         11.85         0.57 o                         
  -2   4   2         20.83         16.33         0.84 o                         
  -1   4   2         62.62         52.53         1.12 o                         
   0   4   2        343.27        377.41         6.98 o                         
   1   4   2          2.66          3.06         0.56 o                         
   2   4   2       2742.43       3163.60        60.99 o                         
   3   4   2       1651.56       1779.44        42.27 o                         
   4   4   2        400.13        402.67         9.87 o                         
   5   4   2          0.70          1.39         1.01 o                         
   6   4   2         67.03         58.62         2.29 o                         
   7   4   2         41.60         45.66         2.77 o                         
   8   4   2        211.81        211.67         7.22 o                         
   9   4   2         11.59         11.91         2.83 o                         
 -10   5   2         12.59         15.12         2.29 o                         
  -9   5   2          1.02         -0.39         2.25 o                         
  -8   5   2        281.58        274.34         8.38 o                         
  -7   5   2        452.76        452.92        11.62 o                         
  -6   5   2         75.24         61.85         1.72 o                         
  -5   5   2         62.80         51.32         2.10 o                         
  -4   5   2        668.42        736.89        15.65 o                         
  -3   5   2        261.17        271.56         5.47 o                         
  -2   5   2        233.86        243.43         4.87 o                         
  -1   5   2        140.84        137.13         2.90 o                         
   0   5   2         29.86         28.57         0.90 o                         
   1   5   2          3.54          3.27         0.56 o                         
   2   5   2         84.31         76.12         1.94 o                         
   3   5   2         46.48         35.73         1.63 o                         
   4   5   2       2632.36       2814.46        66.73 o                         
   5   5   2        344.94        350.27         8.94 o                         
   6   5   2         98.57        106.93         3.50 o                         
   7   5   2        142.37        143.83         5.51 o                         
   8   5   2          0.12          3.80         2.68 o                         
 -11   6   2          1.10          8.12         8.12 o                         
 -10   6   2         16.90         18.57         2.92 o                         
  -9   6   2          2.34          2.52         2.25 o                         
  -8   6   2         23.03         22.66         2.39 o                         
  -7   6   2       2063.30       2051.28        56.27 o                         
  -6   6   2        430.26        393.98        11.36 o                         
  -5   6   2          0.00         -0.21         1.07 o                         
  -4   6   2        150.02        152.98         3.78 o                         
  -3   6   2         58.55         50.32         1.49 o                         
  -2   6   2         89.62         81.50         2.16 o                         
  -1   6   2        103.16        121.80         3.44 o                         
   0   6   2         69.67         62.44         1.62 o                         
   1   6   2          1.54          1.69         0.68 o                         
   2   6   2         97.52         91.64         2.64 o                         
   3   6   2         41.76         37.25         1.85 o                         
   4   6   2        399.89        425.54        10.52 o                         
   5   6   2          1.25          1.98         1.34 o                         
   6   6   2         28.36         23.28         1.90 o                         
   7   6   2         18.04         14.05         1.69 o                         
   8   6   2         39.34         31.90         3.97 o                         
 -11   7   2         94.76        113.77         7.56 o                         
 -10   7   2         17.77         24.58         3.11 o                         
  -9   7   2          0.22         -0.69         1.39 o                         
  -8   7   2        106.45        105.71         3.65 o                         
  -7   7   2        216.16        209.87         6.50 o                         
  -6   7   2       1634.37       1631.24        45.05 o                         
  -5   7   2         40.04         44.84         2.05 o                         
  -4   7   2         14.82         15.67         1.06 o                         
  -3   7   2        283.18        284.10         7.35 o                         
  -2   7   2         49.43         48.28         1.92 o                         
  -1   7   2          2.81          1.05         0.81 o                         
   0   7   2         74.50         65.84         1.93 o                         
   1   7   2         14.22         11.54         1.04 o                         
   2   7   2          9.85          7.85         1.25 o                         
   3   7   2          0.21          0.16         1.25 o                         
   4   7   2          3.15          1.11         1.60 o                         
   5   7   2          8.13          6.24         1.54 o                         
   6   7   2          1.36         -0.34         1.69 o                         
   7   7   2         15.35         15.09         2.15 o                         
 -11   8   2         13.68         20.94         4.94 o                         
 -10   8   2         30.43         32.82         4.42 o                         
  -9   8   2         50.51         54.56         2.83 o                         
  -8   8   2          8.67         10.10         1.62 o                         
  -7   8   2          5.98          6.24         1.69 o                         
  -6   8   2         46.66         44.82         2.84 o                         
  -5   8   2         20.45         24.11         1.98 o                         
  -4   8   2        180.87        174.76         4.68 o                         
  -3   8   2        170.48        172.31         4.60 o                         
  -2   8   2         31.79         29.51         1.55 o                         
  -1   8   2        221.04        215.13         5.62 o                         
   0   8   2         11.39          8.12         1.44 o                         
   1   8   2         11.01          8.50         1.71 o                         
   2   8   2         89.76         84.63         4.43 o                         
   3   8   2          3.45          3.69         1.82 o                         
   4   8   2         29.49         25.80         2.06 o                         
   5   8   2         16.20         12.59         1.95 o                         
   6   8   2        117.89        115.22         4.90 o                         
 -11   9   2        115.98        120.91         5.60 o                         
 -10   9   2        207.36        198.31        18.83 o                         
  -9   9   2         67.32         64.11         3.27 o                         
  -8   9   2         23.28         22.89         2.04 o                         
  -7   9   2          0.92          0.34         1.69 o                         
  -6   9   2         36.80         42.58         3.25 o                         
  -5   9   2         21.81         21.65         1.47 o                         
  -4   9   2       1690.62       1716.29        47.17 o                         
  -3   9   2         23.11         19.82         1.63 o                         
  -2   9   2         60.27         66.05         2.66 o                         
  -1   9   2          0.58          1.87         1.35 o                         
   0   9   2         14.92         12.05         2.31 o                         
   1   9   2          5.19          1.07         2.31 o                         
   2   9   2          0.04         -2.22         2.31 o                         
   3   9   2          0.51         -0.82         2.31 o                         
   4   9   2          3.89          3.09         2.56 o                         
   5   9   2        146.15        157.48         7.45 o                         
 -10  10   2         82.08         95.89         7.56 o                         
  -9  10   2         16.90         18.16         2.48 o                         
  -8  10   2         86.68        112.10         5.54 o                         
  -7  10   2          4.67          3.98         1.90 o                         
  -6  10   2          0.15          0.94         1.69 o                         
  -5  10   2        582.44        576.31        14.20 o                         
  -4  10   2        620.80        643.63        15.87 o                         
  -3  10   2         16.10         14.90         1.68 o                         
  -2  10   2         36.76         42.46         3.52 o                         
  -1  10   2        330.07        340.03        12.53 o                         
   0  10   2        135.37        139.55         7.01 o                         
   1  10   2          2.36          1.11         2.61 o                         
   2  10   2         36.91         31.00         3.36 o                         
   3  10   2         19.95         19.11         3.36 o                         
   4  10   2         19.84         17.38         4.06 o                         
  -9  11   2         44.94         47.98         3.52 o                         
  -8  11   2          2.66          2.65         2.14 o                         
  -7  11   2        111.90        112.97         4.35 o                         
  -6  11   2          0.20          0.48         1.98 o                         
  -5  11   2          0.08          0.49         1.50 o                         
  -4  11   2         65.41         61.28         2.82 o                         
  -3  11   2       1050.31       1167.85        28.24 o                         
  -2  11   2         38.98         36.46         4.80 o                         
  -1  11   2         82.71         82.47         4.94 o                         
   0  11   2          4.21          6.65         2.61 o                         
   1  11   2          0.21         -2.22         4.43 o                         
   2  11   2          3.80          3.06         3.54 o                         
   3  11   2          2.50         -0.74         3.36 o                         
  -8  12   2         55.93         63.93         3.73 o                         
  -7  12   2          8.51          7.05         2.48 o                         
  -6  12   2        106.37        122.02         4.93 o                         
  -5  12   2          8.41          6.40         1.85 o                         
  -4  12   2         76.37         84.13         3.42 o                         
  -3  12   2         39.50         37.93         3.54 o                         
  -2  12   2         16.16         12.38         2.84 o                         
  -1  12   2         98.74         92.88         6.65 o                         
   0  12   2         25.84         22.82         4.18 o                         
   1  12   2         51.03         40.61         6.65 o                         
   2  12   2          5.78          3.23         4.08 o                         
  -7  13   2          0.90          0.34         2.88 o                         
  -6  13   2          1.38          3.92         1.76 o                         
  -5  13   2         12.55         10.61         2.33 o                         
  -4  13   2         52.30         60.36         9.23 o                         
  -3  13   2         10.47         12.00         3.69 o                         
  -2  13   2         14.18         14.49         3.69 o                         
  -1  13   2          1.35          3.10         3.89 o                         
   0  13   2         94.25         68.67         9.60 o                         
   0 -13   3         40.40         53.17        10.34 o                         
   1 -13   3          0.03          4.43         4.08 o                         
   2 -13   3         75.48         68.31         9.23 o                         
   3 -13   3          3.28          6.01         3.54 o                         
   4 -13   3         30.19         26.88         3.69 o                         
   5 -13   3         54.73         64.40         3.55 o                         
   6 -13   3          0.51          0.65         2.20 o                         
   7 -13   3         41.74         47.72         4.92 o                         
  -2 -12   3          0.20          1.29         4.08 o                         
  -1 -12   3          9.81          8.86         5.17 o                         
   0 -12   3          8.93          5.17         5.91 o                         
   1 -12   3         42.81         37.35         7.01 o                         
   2 -12   3        254.29        270.72        12.55 o                         
   3 -12   3          0.24         -0.92         3.00 o                         
   4 -12   3          6.40          4.31         2.08 o                         
   5 -12   3         12.14         12.84         2.08 o                         
   6 -12   3          4.97          5.16         1.67 o                         
   7 -12   3          1.76          1.16         2.74 o                         
   8 -12   3         27.92         40.04         6.31 o                         
  -4 -11   3          1.28         -0.83         5.79 o                         
  -3 -11   3          8.30          8.44         3.54 o                         
  -2 -11   3         23.26         21.10         3.54 o                         
  -1 -11   3         43.37         42.83         5.91 o                         
   0 -11   3         11.96         11.08         3.13 o                         
   1 -11   3         40.43         39.07         4.06 o                         
   2 -11   3         51.47         48.95         3.54 o                         
   3 -11   3         99.98        103.85         4.26 o                         
   4 -11   3         76.88         70.41         3.20 o                         
   5 -11   3         36.96         38.22         2.35 o                         
   6 -11   3          9.06          8.52         1.65 o                         
   7 -11   3          1.18         -0.86         2.22 o                         
   8 -11   3         24.62         28.33         3.30 o                         
   9 -11   3          8.09          7.21         2.88 o                         
  -5 -10   3          2.08          3.54         3.69 o                         
  -4 -10   3          6.23          2.53         3.54 o                         
  -3 -10   3          1.45          2.03         3.32 o                         
  -2 -10   3         47.06         41.27         8.12 o                         
  -1 -10   3         82.31         76.80         4.70 o                         
   0 -10   3          8.32          9.60         2.61 o                         
   1 -10   3         45.00         44.13         3.36 o                         
   2 -10   3         58.84         63.62         2.92 o                         
   3 -10   3        108.19        100.96         3.66 o                         
   4 -10   3          7.27          6.40         1.50 o                         
   5 -10   3         35.94         34.50         1.98 o                         
   6 -10   3         40.66         33.67         2.56 o                         
   7 -10   3         18.90         15.19         2.30 o                         
   8 -10   3          2.67          4.15         2.35 o                         
   9 -10   3        135.54        177.61         6.71 o                         
  10 -10   3         13.51         15.81         3.36 o                         
  -6  -9   3         39.74         24.01         5.91 o                         
  -5  -9   3         14.99         12.55         3.13 o                         
  -4  -9   3         12.47         10.81         3.32 o                         
  -3  -9   3          2.82          1.62         2.46 o                         
  -2  -9   3          4.55          8.20         2.58 o                         
  -1  -9   3        154.68        155.01        14.77 o                         
   0  -9   3          0.99         -0.49         1.71 o                         
   1  -9   3        133.61        156.03        12.11 o                         
   2  -9   3          1.03          0.23         1.35 o                         
   3  -9   3         10.24         10.84         1.41 o                         
   4  -9   3         57.95         52.30         2.14 o                         
   5  -9   3          4.83          4.80         1.07 o                         
   6  -9   3          1.63          0.61         1.60 o                         
   7  -9   3          9.57          7.80         1.75 o                         
   8  -9   3         32.49         32.71         2.56 o                         
   9  -9   3         45.08         48.26         3.37 o                         
  10  -9   3          0.01          0.30         2.39 o                         
  -7  -8   3         57.65         55.10         5.20 o                         
  -6  -8   3          7.76          6.01         1.96 o                         
  -5  -8   3          1.63          0.04         1.66 o                         
  -4  -8   3          1.30          0.93         1.61 o                         
  -3  -8   3         55.63         60.12         3.22 o                         
  -2  -8   3         45.77         59.69         2.68 o                         
  -1  -8   3         20.25         19.77         1.71 o                         
   0  -8   3         81.54         88.92         4.28 o                         
   1  -8   3         51.10         52.17         3.30 o                         
   2  -8   3          5.97          4.27         1.25 o                         
   3  -8   3         78.29         84.33         2.49 o                         
   4  -8   3         32.61         31.57         1.49 o                         
   5  -8   3          0.35         -0.37         0.96 o                         
   6  -8   3        203.28        171.23         5.61 o                         
   7  -8   3        141.28        134.59         4.88 o                         
   8  -8   3         78.89         70.97         3.57 o                         
   9  -8   3          3.60          5.34         1.78 o                         
  10  -8   3          0.03          0.47         2.31 o                         
  11  -8   3         10.39         12.88         3.00 o                         
  -8  -7   3          4.81          3.69         5.17 o                         
  -7  -7   3          5.73          5.97         1.69 o                         
  -6  -7   3          0.81          1.07         1.53 o                         
  -5  -7   3          1.35          1.06         1.36 o                         
  -4  -7   3          1.12         -0.07         1.36 o                         
  -3  -7   3         43.12         41.58         2.39 o                         
  -2  -7   3          6.74          5.66         1.09 o                         
  -1  -7   3          8.14          6.81         0.99 o                         
   0  -7   3         40.12         38.99         1.34 o                         
   1  -7   3        109.84        107.34         2.90 o                         
   2  -7   3        101.69        112.54         3.22 o                         
   3  -7   3          1.50          1.60         0.81 o                         
   4  -7   3        102.07        105.34         2.85 o                         
   5  -7   3         27.54         24.86         1.82 o                         
   6  -7   3        115.43         92.44         3.57 o                         
   7  -7   3          3.82          4.90         1.60 o                         
   8  -7   3          0.03          0.56         1.75 o                         
   9  -7   3          1.07          3.29         1.78 o                         
  10  -7   3         51.54         57.00         3.45 o                         
  11  -7   3         83.80        100.13         5.29 o                         
  -8  -6   3          7.65          4.14         2.51 o                         
  -7  -6   3         16.76         15.99         2.24 o                         
  -6  -6   3        253.67        255.82         6.17 o                         
  -5  -6   3         53.62         50.60         2.16 o                         
  -4  -6   3        108.44        111.23         3.67 o                         
  -3  -6   3        163.22        172.41         4.15 o                         
  -2  -6   3          9.86         11.24         1.04 o                         
  -1  -6   3        120.00        133.80         3.50 o                         
   0  -6   3        324.99        373.41         6.98 o                         
   1  -6   3       2139.81       2505.05        44.89 o                         
   2  -6   3        883.12       1025.78        20.00 o                         
   3  -6   3        156.02        170.87         3.71 o                         
   4  -6   3         82.41         83.86         2.34 o                         
   5  -6   3          0.41         -0.49         0.97 o                         
   6  -6   3         41.00         39.55         2.15 o                         
   7  -6   3          0.80          3.19         1.24 o                         
   8  -6   3        328.56        310.70         9.36 o                         
   9  -6   3          0.08          0.84         1.75 o                         
  10  -6   3         56.54         57.21         4.61 o                         
  11  -6   3          8.35         10.05         2.35 o                         
  -9  -5   3         34.57         31.61         3.15 o                         
  -8  -5   3        155.28        168.48         5.60 o                         
  -7  -5   3          8.50          5.47         1.86 o                         
  -6  -5   3         65.68         62.73         2.25 o                         
  -5  -5   3          6.09          4.96         1.00 o                         
  -4  -5   3         25.53         26.49         1.62 o                         
  -3  -5   3        277.09        279.38         6.27 o                         
  -2  -5   3         12.31         12.27         0.82 o                         
  -1  -5   3        115.29        111.45         2.23 o                         
   0  -5   3         12.98         17.02         0.86 o                         
   1  -5   3       1018.70       1170.44        21.01 o                         
   2  -5   3         26.82         33.97         1.07 o                         
   3  -5   3        384.83        448.83         8.84 o                         
   4  -5   3        109.81        105.21         2.28 o                         
   5  -5   3          9.89          9.64         1.01 o                         
   6  -5   3          0.80         -0.13         1.01 o                         
   7  -5   3         12.12         11.44         1.15 o                         
   8  -5   3        364.19        358.18        10.64 o                         
   9  -5   3        176.62        176.38        12.16 o                         
  10  -5   3          0.01          0.67         1.74 o                         
  11  -5   3          0.94          0.61         2.35 o                         
  -9  -4   3         30.08         24.68         2.70 o                         
  -8  -4   3         17.87         14.50         1.98 o                         
  -7  -4   3          0.89          0.69         1.54 o                         
  -6  -4   3         83.86         82.29         3.14 o                         
  -5  -4   3          3.19          2.05         0.83 o                         
  -4  -4   3        149.33        143.36         3.49 o                         
  -3  -4   3         48.50         48.16         1.64 o                         
  -2  -4   3         28.62         33.06         0.96 o                         
  -1  -4   3        147.94        164.00         3.07 o                         
   0  -4   3        193.59        224.62         4.19 o                         
   1  -4   3       1506.43       1725.75        33.46 o                         
   2  -4   3        198.22        230.60         4.62 o                         
   3  -4   3       1414.15       1662.43        32.15 o                         
   4  -4   3        463.26        515.81        10.15 o                         
   5  -4   3          7.52          6.54         0.87 o                         
   6  -4   3          7.33          4.59         1.01 o                         
   7  -4   3         77.76         77.01         2.68 o                         
   8  -4   3        352.15        351.70        12.42 o                         
   9  -4   3         37.67         39.13         1.98 o                         
  10  -4   3        312.20        319.65         8.54 o                         
  11  -4   3          2.12          2.36         2.30 o                         
 -10  -3   3          3.24          3.98         2.77 o                         
  -9  -3   3          0.23         -1.11         2.04 o                         
  -8  -3   3          0.03          0.38         1.58 o                         
  -7  -3   3         25.58         23.01         1.93 o                         
  -6  -3   3         29.41         32.40         2.24 o                         
  -5  -3   3          7.72          5.83         0.81 o                         
  -4  -3   3         97.11         89.60         2.28 o                         
  -3  -3   3         63.82         59.05         1.70 o                         
  -2  -3   3        412.78        424.91         7.81 o                         
  -1  -3   3        957.11       1047.50        18.70 o                         
   0  -3   3         22.28         21.20         1.04 o                         
   1  -3   3        133.94        139.78         2.58 o                         
   2  -3   3          5.06          4.13         0.39 o                         
   3  -3   3       1592.40       1804.15        34.82 o                         
   4  -3   3         59.62         64.13         2.20 o                         
   5  -3   3          5.00          6.39         0.75 o                         
   6  -3   3        125.29        123.20         3.46 o                         
   7  -3   3         60.32         59.44         2.29 o                         
   8  -3   3        518.18        510.87        11.42 o                         
   9  -3   3        747.73        787.45        19.28 o                         
  10  -3   3        136.80        137.46         4.50 o                         
  11  -3   3         22.30         15.43         2.27 o                         
 -10  -2   3          2.49          3.20         2.30 o                         
  -9  -2   3          4.59          2.66         1.67 o                         
  -8  -2   3          0.13          0.44         1.41 o                         
  -7  -2   3         68.59         67.56         2.70 o                         
  -6  -2   3         25.42         28.61         1.73 o                         
  -5  -2   3         73.61         72.66         2.48 o                         
  -4  -2   3         12.67         14.38         0.73 o                         
  -3  -2   3        114.59        110.76         3.08 o                         
  -2  -2   3        131.80        141.09         2.85 o                         
  -1  -2   3          6.37          6.66         0.43 o                         
   0  -2   3        444.62        462.60         8.37 o                         
   1  -2   3        288.24        240.46         4.82 o                         
   2  -2   3        544.15        561.85        12.02 o                         
   3  -2   3        554.52        641.71        11.56 o                         
   4  -2   3       2224.94       2547.49        53.96 o                         
   5  -2   3        244.86        262.78         5.81 o                         
   6  -2   3        113.85        104.78         3.73 o                         
   7  -2   3        305.98        300.03         6.86 o                         
   8  -2   3        227.56        225.42         6.22 o                         
   9  -2   3        151.74        140.24         4.35 o                         
  10  -2   3        228.13        246.47         6.97 o                         
  11  -2   3          6.44          4.98         2.41 o                         
 -11  -1   3         20.80         27.46         3.38 o                         
 -10  -1   3          0.09         -0.39         2.22 o                         
  -9  -1   3          1.49         -0.25         1.58 o                         
  -8  -1   3          5.15          2.68         1.15 o                         
  -7  -1   3         81.80         88.95         3.00 o                         
  -6  -1   3        621.13        647.00        15.78 o                         
  -5  -1   3          0.35         -0.15         0.51 o                         
  -4  -1   3         42.12         38.26         1.63 o                         
  -3  -1   3         19.80         19.78         1.01 o                         
  -2  -1   3         82.20         84.24         1.67 o                         
  -1  -1   3        231.66        263.20         5.61 o                         
   0  -1   3        198.22        203.56         3.66 o                         
   1  -1   3        152.86        140.98         2.80 o                         
   2  -1   3        105.61         95.12         2.16 o                         
   3  -1   3         14.73         12.56         0.60 o                         
   4  -1   3        517.02        565.94        12.15 o                         
   5  -1   3         77.09         83.21         2.49 o                         
   6  -1   3         73.64         79.81         2.28 o                         
   7  -1   3        127.74        113.63         3.98 o                         
   8  -1   3          3.14          1.67         1.18 o                         
   9  -1   3          0.12         -1.21         1.69 o                         
  10  -1   3        221.42        238.37         7.78 o                         
  11  -1   3         19.82         21.17         2.83 o                         
 -11   0   3         14.31         17.84         2.58 o                         
 -10   0   3         17.32         10.59         1.89 o                         
  -9   0   3          2.68          3.07         1.62 o                         
  -8   0   3         25.09         17.53         2.03 o                         
  -7   0   3         10.94         10.99         1.12 o                         
  -6   0   3        535.15        540.82        10.70 o                         
  -5   0   3        207.71        243.14         4.92 o                         
  -4   0   3         86.97         99.57         2.68 o                         
  -3   0   3        808.02        854.98        16.58 o                         
  -2   0   3        812.44        877.95        15.67 o                         
  -1   0   3       1093.05       1161.81        27.50 o                         
   0   0   3          1.02          1.05         0.32 o                         
   1   0   3       1337.66       1382.77        29.26 o                         
   2   0   3        156.92        147.08         3.01 o                         
   3   0   3        109.69         99.82         2.05 o                         
   4   0   3        139.90        128.11         2.37 o                         
   5   0   3        686.62        693.96        14.86 o                         
   6   0   3         10.08          6.95         0.92 o                         
   7   0   3          2.36          3.25         1.12 o                         
   8   0   3          1.62          0.37         1.21 o                         
   9   0   3          0.04          1.13         1.75 o                         
  10   0   3          0.55          0.48         2.35 o                         
 -11   1   3        101.40        111.03         6.33 o                         
 -10   1   3         25.64         21.30         2.29 o                         
  -9   1   3          1.67          0.74         1.21 o                         
  -8   1   3         18.10         22.24         2.34 o                         
  -7   1   3        110.72        115.65         3.49 o                         
  -6   1   3         85.04         95.93         2.64 o                         
  -5   1   3          2.91          2.43         0.70 o                         
  -4   1   3       1632.30       1829.83        38.83 o                         
  -3   1   3        129.24        128.14         2.42 o                         
  -2   1   3         38.54         35.81         1.01 o                         
  -1   1   3         89.17         89.70         2.22 o                         
   0   1   3       8037.04       8509.08       163.71 o                         
   1   1   3       2550.89       2635.31        47.01 o                         
   2   1   3       1374.23       1442.38        27.93 o                         
   3   1   3         90.09         92.56         2.04 o                         
   4   1   3        698.45        738.13        14.37 o                         
   5   1   3          0.19          0.44         0.87 o                         
   6   1   3         36.80         34.42         2.05 o                         
   7   1   3         82.26         82.00         6.45 o                         
   8   1   3         18.85         17.68         2.62 o                         
   9   1   3          4.10          2.19         1.85 o                         
  10   1   3          0.43         -0.11         2.68 o                         
 -11   2   3         69.13         83.03         5.74 o                         
 -10   2   3          0.69         -1.85         3.13 o                         
  -9   2   3          4.85          7.14         2.13 o                         
  -8   2   3          7.14          6.14         1.42 o                         
  -7   2   3          0.14          0.00         0.99 o                         
  -6   2   3         76.77         76.73         2.16 o                         
  -5   2   3        273.22        295.46         7.38 o                         
  -4   2   3        505.14        599.19        14.40 o                         
  -3   2   3        711.73        787.34        16.71 o                         
  -2   2   3        314.48        335.57         6.63 o                         
  -1   2   3       1363.74       1378.45        29.13 o                         
   0   2   3       1558.37       1662.19        29.66 o                         
   1   2   3       1037.12       1104.14        19.82 o                         
   2   2   3          9.04          6.11         0.50 o                         
   3   2   3         16.51         16.84         0.81 o                         
   4   2   3          5.92          5.52         0.71 o                         
   5   2   3         60.00         59.59         2.01 o                         
   6   2   3        100.51        112.65         5.15 o                         
   7   2   3         95.95         93.63         3.79 o                         
   8   2   3          5.27          3.36         1.69 o                         
   9   2   3          3.09          2.06         2.22 o                         
  10   2   3          1.07          1.25         2.83 o                         
 -11   3   3          1.36          2.22         3.65 o                         
 -10   3   3        123.58        119.21        12.55 o                         
  -9   3   3        178.63        166.75         4.97 o                         
  -8   3   3         60.15         61.03         2.37 o                         
  -7   3   3        310.15        308.60         6.93 o                         
  -6   3   3        187.59        178.53         6.39 o                         
  -5   3   3         78.03         80.89         3.10 o                         
  -4   3   3       2693.39       3257.96        68.75 o                         
  -3   3   3       1298.37       1411.37        29.92 o                         
  -2   3   3         38.54         34.89         1.29 o                         
  -1   3   3       1357.69       1441.68        30.45 o                         
   0   3   3       1009.18       1039.02        20.20 o                         
   1   3   3        457.74        445.25         8.74 o                         
   2   3   3       2910.50       3250.19        58.05 o                         
   3   3   3         17.28         18.13         0.83 o                         
   4   3   3        229.91        214.58         5.44 o                         
   5   3   3          3.66          3.94         0.93 o                         
   6   3   3        115.80        119.53         3.43 o                         
   7   3   3         53.16         57.76         3.04 o                         
   8   3   3         42.17         39.57         2.89 o                         
   9   3   3          8.03          8.99         2.68 o                         
 -10   4   3          0.39          3.69         4.43 o                         
  -9   4   3         39.39         46.78         2.15 o                         
  -8   4   3        116.73        118.28         3.69 o                         
  -7   4   3         60.87         49.58         2.22 o                         
  -6   4   3          7.24          9.28         1.17 o                         
  -5   4   3         25.93         20.48         1.50 o                         
  -4   4   3         75.57         93.45         2.21 o                         
  -3   4   3        638.26        727.75        13.16 o                         
  -2   4   3       2001.59       2354.40        49.86 o                         
  -1   4   3        195.90        179.58         3.35 o                         
   0   4   3        124.48        116.03         2.23 o                         
   1   4   3       1340.37       1471.46        26.51 o                         
   2   4   3         35.20         34.31         1.12 o                         
   3   4   3         44.14         51.94         1.97 o                         
   4   4   3        487.98        520.08        12.73 o                         
   5   4   3        512.29        530.23        13.00 o                         
   6   4   3        121.52        130.71         5.33 o                         
   7   4   3          0.17          0.38         2.05 o                         
   8   4   3         41.18         39.74         3.51 o                         
   9   4   3          1.38          2.67         2.85 o                         
 -10   5   3         38.21         49.54         4.42 o                         
  -9   5   3          0.00         -1.76         2.05 o                         
  -8   5   3        222.95        200.33         7.83 o                         
  -7   5   3         14.74         18.18         1.82 o                         
  -6   5   3         37.63         38.52         2.28 o                         
  -5   5   3        139.38        151.23         3.49 o                         
  -4   5   3         10.61         15.64         1.52 o                         
  -3   5   3       1301.66       1532.93        29.64 o                         
  -2   5   3         20.83         20.18         0.88 o                         
  -1   5   3       1458.79       1597.41        28.67 o                         
   0   5   3         79.69         86.17         3.69 o                         
   1   5   3        557.71        608.11        11.16 o                         
   2   5   3         47.00         52.00         1.55 o                         
   3   5   3        615.25        649.60        15.69 o                         
   4   5   3        815.54        841.33        20.21 o                         
   5   5   3         17.27         17.75         1.47 o                         
   6   5   3        274.84        269.18         7.09 o                         
   7   5   3         13.20         15.95         3.06 o                         
   8   5   3         12.81         12.92         2.77 o                         
 -10   6   3          7.35          6.19         3.36 o                         
  -9   6   3        130.49        118.16         5.08 o                         
  -8   6   3         52.02         46.85         2.30 o                         
  -7   6   3        115.20        102.09         4.05 o                         
  -6   6   3         16.35         15.90         1.21 o                         
  -5   6   3         26.10         26.23         1.60 o                         
  -4   6   3        195.82        196.76         4.76 o                         
  -3   6   3          0.15          0.58         0.58 o                         
  -2   6   3         10.72          8.03         0.71 o                         
  -1   6   3         89.27         71.89         1.67 o                         
   0   6   3          5.11          4.17         0.62 o                         
   1   6   3         49.78         45.23         1.40 o                         
   2   6   3         11.23         10.90         1.23 o                         
   3   6   3         99.26        104.55         3.22 o                         
   4   6   3        190.85        203.24         5.52 o                         
   5   6   3         42.52         38.51         2.06 o                         
   6   6   3         87.29         91.22         3.43 o                         
   7   6   3         25.88         20.09         2.08 o                         
   8   6   3          3.78          3.00         3.13 o                         
 -11   7   3          0.01          0.39         4.42 o                         
 -10   7   3          0.00          2.86         3.89 o                         
  -9   7   3          1.51          0.19         1.30 o                         
  -8   7   3          5.85          3.61         1.29 o                         
  -7   7   3         54.78         60.66         2.68 o                         
  -6   7   3          0.54         -1.13         1.13 o                         
  -5   7   3        502.81        468.90        13.35 o                         
  -4   7   3         25.16         28.05         1.30 o                         
  -3   7   3        308.04        310.04         7.74 o                         
  -2   7   3         15.04         13.86         1.55 o                         
  -1   7   3         33.51         29.24         1.36 o                         
   0   7   3          1.97          0.74         0.90 o                         
   1   7   3          0.81          0.59         0.99 o                         
   2   7   3         37.19         41.10         2.34 o                         
   3   7   3         46.90         48.14         2.88 o                         
   4   7   3          0.99          0.13         1.41 o                         
   5   7   3        369.78        367.85         9.50 o                         
   6   7   3        288.80        304.23         8.20 o                         
   7   7   3         22.87         18.81         2.22 o                         
 -11   8   3          3.03          1.09         4.42 o                         
 -10   8   3         19.37         30.60         2.50 o                         
  -9   8   3          0.50         -0.16         1.85 o                         
  -8   8   3         33.49         36.16         2.49 o                         
  -7   8   3        158.68        151.07         5.21 o                         
  -6   8   3        396.37        397.86        11.49 o                         
  -5   8   3        323.96        315.68         9.23 o                         
  -4   8   3        256.28        239.27         6.16 o                         
  -3   8   3        146.05        138.60         3.86 o                         
  -2   8   3         22.23         22.23         1.41 o                         
  -1   8   3         15.66         11.89         1.25 o                         
   0   8   3         74.28         73.51         4.16 o                         
   1   8   3          0.02          0.22         1.52 o                         
   2   8   3         63.92         66.07         5.17 o                         
   3   8   3         21.73         18.38         3.67 o                         
   4   8   3          2.96          1.74         2.05 o                         
   5   8   3         77.43         71.96         4.16 o                         
   6   8   3          1.43          1.00         2.35 o                         
 -11   9   3         20.70         23.77         5.14 o                         
 -10   9   3         86.60         95.74         4.90 o                         
  -9   9   3          0.27          0.00         2.27 o                         
  -8   9   3          2.03         -0.60         1.69 o                         
  -7   9   3        113.60        115.42         7.43 o                         
  -6   9   3         46.10         46.40         2.82 o                         
  -5   9   3        820.67        827.79        20.02 o                         
  -4   9   3        183.82        186.88         5.15 o                         
  -3   9   3         24.95         23.78         1.81 o                         
  -2   9   3         67.10         68.27         3.20 o                         
  -1   9   3          3.29          2.78         1.35 o                         
   0   9   3          2.37          3.12         2.31 o                         
   1   9   3          7.79          9.11         2.31 o                         
   2   9   3          4.03          2.38         2.31 o                         
   3   9   3          0.24          2.66         2.46 o                         
   4   9   3          0.81         -0.47         2.84 o                         
   5   9   3         65.91         61.82        17.35 o                         
 -10  10   3          2.24          4.72         2.54 o                         
  -9  10   3         24.41         29.51         2.96 o                         
  -8  10   3        361.18        386.45        11.76 o                         
  -7  10   3         77.74         77.94         3.91 o                         
  -6  10   3          1.32          0.60         1.69 o                         
  -5  10   3          3.25          3.65         1.34 o                         
  -4  10   3          8.59          8.85         1.47 o                         
  -3  10   3        451.10        476.02        12.00 o                         
  -2  10   3          8.81          8.55         2.34 o                         
  -1  10   3          5.57          2.46         2.31 o                         
   0  10   3        119.82        119.77        12.18 o                         
   1  10   3          3.95          1.85         2.61 o                         
   2  10   3          2.63          1.48         2.61 o                         
   3  10   3          1.89         -1.54         3.00 o                         
   4  10   3         11.98          7.38         3.69 o                         
  -9  11   3         25.74         33.74         3.44 o                         
  -8  11   3          3.67          3.99         2.68 o                         
  -7  11   3         10.15         11.04         2.49 o                         
  -6  11   3          0.09         -0.21         2.15 o                         
  -5  11   3          3.77          2.48         1.54 o                         
  -4  11   3         93.77         89.60         3.52 o                         
  -3  11   3        638.46        689.23        19.60 o                         
  -2  11   3         56.83         59.72         4.18 o                         
  -1  11   3        100.62        111.90         5.74 o                         
   0  11   3          0.27         -0.81         2.84 o                         
   1  11   3          8.52         11.08         5.17 o                         
   2  11   3         10.42          7.90         3.36 o                         
   3  11   3          0.92         -0.11         3.54 o                         
  -8  12   3         47.12         49.27         3.91 o                         
  -7  12   3        141.82        155.62         5.75 o                         
  -6  12   3          4.66          2.74         2.60 o                         
  -5  12   3         60.55         69.68         3.17 o                         
  -4  12   3         53.04         50.81         2.83 o                         
  -3  12   3        153.57        157.54         9.97 o                         
  -2  12   3          1.09          0.31         3.00 o                         
  -1  12   3        140.76        176.48        11.08 o                         
   0  12   3        122.68        124.37        25.48 o                         
   1  12   3         17.62         12.55         5.91 o                         
   2  12   3          2.25          2.95         5.91 o                         
  -7  13   3          0.47          0.04         2.92 o                         
  -6  13   3         46.13         50.85         2.82 o                         
  -5  13   3          9.87         10.84         2.35 o                         
  -4  13   3         29.33         29.26         3.69 o                         
  -3  13   3         43.51         43.27         4.36 o                         
  -2  13   3        404.91        496.88        25.11 o                         
  -1  13   3         52.44         70.89         7.38 o                         
   1 -13   4          6.64          7.88         3.89 o                         
   2 -13   4         48.19         50.12         4.78 o                         
   3 -13   4         23.49         24.61         3.54 o                         
   4 -13   4          0.25         -1.76         3.13 o                         
   5 -13   4         10.77         12.27         2.57 o                         
   6 -13   4          1.61          2.34         2.28 o                         
  -2 -12   4          7.14          4.25         4.08 o                         
  -1 -12   4          2.42         -1.48         5.91 o                         
   0 -12   4         63.67         64.98         8.12 o                         
   1 -12   4         69.96         74.41         5.54 o                         
   2 -12   4         34.82         40.92         7.01 o                         
   3 -12   4         72.99         76.84         5.14 o                         
   4 -12   4          3.77          3.39         2.02 o                         
   5 -12   4          0.27         -1.55         1.98 o                         
   6 -12   4         14.57         12.46         2.11 o                         
   7 -12   4         44.85         45.89         4.01 o                         
   8 -12   4          0.34         -1.19         3.30 o                         
  -3 -11   4          3.81          4.22         3.54 o                         
  -2 -11   4         97.48         96.34         5.99 o                         
  -1 -11   4          5.87          3.69         4.43 o                         
   0 -11   4         28.87         25.18         3.65 o                         
   1 -11   4         96.66        103.78         5.74 o                         
   2 -11   4         48.74         39.61         3.54 o                         
   3 -11   4        398.99        394.30        10.15 o                         
   4 -11   4          7.80          5.40         1.61 o                         
   5 -11   4          0.06          0.67         1.54 o                         
   6 -11   4         11.81         18.78         1.71 o                         
   7 -11   4         16.01         15.19         2.68 o                         
   8 -11   4         67.95         82.49         4.75 o                         
   9 -11   4          0.46          0.90         3.25 o                         
  -5 -10   4          6.53          9.60         6.65 o                         
  -4 -10   4          3.49          2.85         3.54 o                         
  -3 -10   4         16.98         19.56         3.36 o                         
  -2 -10   4         16.94         15.51         4.06 o                         
  -1 -10   4          2.29          0.74         2.61 o                         
   0 -10   4         57.21         54.11         4.43 o                         
   1 -10   4          1.45         -0.08         2.31 o                         
   2 -10   4          0.03         -1.64         1.82 o                         
   3 -10   4        134.08        127.55         4.04 o                         
   4 -10   4          1.38         -0.06         1.41 o                         
   5 -10   4          5.95          2.80         1.50 o                         
   6 -10   4          2.88          1.84         2.05 o                         
   7 -10   4         11.75          9.43         2.22 o                         
   8 -10   4          6.84         11.81         2.77 o                         
   9 -10   4          1.40          0.26         2.83 o                         
  -6  -9   4          0.58          1.48         3.69 o                         
  -5  -9   4          0.30         -0.54         2.84 o                         
  -4  -9   4          3.54          1.66         3.00 o                         
  -3  -9   4          4.54          4.14         2.46 o                         
  -2  -9   4          2.57          0.16         2.31 o                         
  -1  -9   4          6.84          4.02         2.31 o                         
   0  -9   4         69.19         75.32         4.70 o                         
   1  -9   4          4.06          2.89         1.60 o                         
   2  -9   4        283.44        291.59         7.56 o                         
   3  -9   4        231.51        237.05         6.35 o                         
   4  -9   4         40.08         37.45         2.06 o                         
   5  -9   4        322.59        283.38         7.78 o                         
   6  -9   4         12.12         10.28         2.28 o                         
   7  -9   4         11.36          9.94         2.15 o                         
   8  -9   4         11.10         13.36         2.22 o                         
   9  -9   4          6.21         10.98         2.39 o                         
  10  -9   4          3.21          1.82         2.88 o                         
  -7  -8   4          7.62          6.15         2.20 o                         
  -6  -8   4         23.62         20.46         2.25 o                         
  -5  -8   4         26.02         20.78         1.88 o                         
  -4  -8   4          0.12         -0.91         1.66 o                         
  -3  -8   4          9.49          8.00         1.63 o                         
  -2  -8   4          2.03          1.85         1.82 o                         
  -1  -8   4         41.28         43.66         2.63 o                         
   0  -8   4         28.33         23.69         1.82 o                         
   1  -8   4        507.98        553.48        13.66 o                         
   2  -8   4         20.44         15.19         1.35 o                         
   3  -8   4         12.08         12.00         1.30 o                         
   4  -8   4          3.87          2.82         1.06 o                         
   5  -8   4         54.67         46.67         1.98 o                         
   6  -8   4        305.30        256.80         8.08 o                         
   7  -8   4         22.54         18.13         2.15 o                         
   8  -8   4          2.20          3.32         1.81 o                         
   9  -8   4          0.07          0.36         2.22 o                         
  10  -8   4        144.11        178.18         6.94 o                         
  -7  -7   4         18.37         18.73         2.04 o                         
  -6  -7   4          6.50          5.95         1.55 o                         
  -5  -7   4        468.42        506.23        11.35 o                         
  -4  -7   4         37.75         41.49         2.52 o                         
  -3  -7   4         17.17         15.28         1.37 o                         
  -2  -7   4          0.00          0.11         1.25 o                         
  -1  -7   4         11.03          9.90         1.09 o                         
   0  -7   4        205.76        211.02         4.52 o                         
   1  -7   4          2.06          2.47         0.94 o                         
   2  -7   4        241.23        239.85         6.08 o                         
   3  -7   4         34.21         26.34         1.41 o                         
   4  -7   4          2.32          2.37         0.90 o                         
   5  -7   4        148.97        132.77         3.75 o                         
   6  -7   4         36.89         31.12         3.16 o                         
   7  -7   4         18.63         15.60         1.75 o                         
   8  -7   4          6.48          8.98         1.75 o                         
   9  -7   4          0.10          0.19         1.85 o                         
  10  -7   4          4.53          4.35         2.35 o                         
  11  -7   4          0.46         -1.44         2.49 o                         
  -8  -6   4          0.06          0.91         2.76 o                         
  -7  -6   4         31.29         32.93         2.90 o                         
  -6  -6   4         10.86          9.53         1.46 o                         
  -5  -6   4          8.14          6.75         1.36 o                         
  -4  -6   4         92.24         89.71         2.76 o                         
  -3  -6   4          0.13         -0.58         1.04 o                         
  -2  -6   4        268.36        266.71         9.91 o                         
  -1  -6   4          2.59          0.98         0.71 o                         
   0  -6   4         12.03         10.83         0.84 o                         
   1  -6   4        168.28        186.28         3.63 o                         
   2  -6   4         45.76         42.78         1.33 o                         
   3  -6   4          1.23          1.19         0.75 o                         
   4  -6   4         18.46         19.67         0.96 o                         
   5  -6   4         27.17         26.97         1.34 o                         
   6  -6   4         17.12         15.68         1.60 o                         
   7  -6   4         12.58          9.12         1.60 o                         
   8  -6   4        150.11        126.34         4.88 o                         
   9  -6   4         62.47         55.19         3.13 o                         
  10  -6   4          2.04          2.46         1.88 o                         
  11  -6   4          6.55          6.08         2.45 o                         
  -9  -5   4         30.85         27.93         4.21 o                         
  -8  -5   4         16.49         19.27         2.44 o                         
  -7  -5   4         14.02         13.98         1.93 o                         
  -6  -5   4          0.12         -0.85         1.04 o                         
  -5  -5   4        178.07        179.15         4.40 o                         
  -4  -5   4        196.58        220.01         5.14 o                         
  -3  -5   4          5.67          5.60         0.81 o                         
  -2  -5   4        118.63        123.60         3.54 o                         
  -1  -5   4         22.10         23.93         1.10 o                         
   0  -5   4         53.20         53.01         2.25 o                         
   1  -5   4          7.22          7.70         0.61 o                         
   2  -5   4        119.47        147.34         3.11 o                         
   3  -5   4        316.78        359.15         7.25 o                         
   4  -5   4        174.96        198.33         4.10 o                         
   5  -5   4          7.83          6.87         1.01 o                         
   6  -5   4         95.48         93.77         2.92 o                         
   7  -5   4          4.51          5.30         1.15 o                         
   8  -5   4         10.83          8.30         1.67 o                         
   9  -5   4          0.70         -0.32         1.75 o                         
  10  -5   4         61.56         60.35         3.01 o                         
  11  -5   4          3.64          1.53         2.35 o                         
  -9  -4   4          3.44          6.97         2.77 o                         
  -8  -4   4         68.68         70.09         3.37 o                         
  -7  -4   4         98.06         82.67         3.37 o                         
  -6  -4   4         20.95         20.70         1.73 o                         
  -5  -4   4        787.53        843.45        18.16 o                         
  -4  -4   4        387.95        379.25         8.38 o                         
  -3  -4   4        170.19        169.46         3.96 o                         
  -2  -4   4        476.85        529.34         9.65 o                         
  -1  -4   4        100.63        113.61         2.23 o                         
   0  -4   4        176.43        196.47         3.63 o                         
   1  -4   4        209.16        239.57         4.47 o                         
   2  -4   4       2495.45       2950.29        56.98 o                         
   3  -4   4       1877.80       2218.19        42.91 o                         
   4  -4   4        391.00        446.62         8.84 o                         
   5  -4   4         10.16          9.37         1.01 o                         
   6  -4   4         30.94         29.42         1.47 o                         
   7  -4   4        462.30        433.69        10.79 o                         
   8  -4   4         26.84         23.46         1.58 o                         
   9  -4   4         97.95         98.40         3.60 o                         
  10  -4   4         18.64         16.23         2.14 o                         
  11  -4   4         76.81         77.66         5.19 o                         
 -10  -3   4          9.56          9.13         2.90 o                         
  -9  -3   4          9.55          7.61         2.35 o                         
  -8  -3   4         13.46         15.42         1.93 o                         
  -7  -3   4        263.31        282.21         9.87 o                         
  -6  -3   4         43.36         46.09         2.24 o                         
  -5  -3   4         16.96         18.20         1.45 o                         
  -4  -3   4        101.96         99.30         3.29 o                         
  -3  -3   4         18.49         18.97         0.85 o                         
  -2  -3   4       1003.78       1034.54        20.20 o                         
  -1  -3   4         90.04         91.60         2.32 o                         
   0  -3   4        602.02        654.79        11.76 o                         
   1  -3   4         19.76         18.63         0.64 o                         
   2  -3   4        926.11       1067.83        20.80 o                         
   3  -3   4          0.98          0.90         0.38 o                         
   4  -3   4        369.34        426.96         7.85 o                         
   5  -3   4        278.66        296.73         9.27 o                         
   6  -3   4        129.64        117.83         3.29 o                         
   7  -3   4         40.15         40.24         1.93 o                         
   8  -3   4          5.89          4.91         1.12 o                         
   9  -3   4        262.93        254.07         6.81 o                         
  10  -3   4         63.34         62.28         3.20 o                         
  11  -3   4          0.17          1.19         2.27 o                         
 -10  -2   4          8.19          8.90         2.77 o                         
  -9  -2   4          0.31          1.11         1.81 o                         
  -8  -2   4          1.27          2.00         1.54 o                         
  -7  -2   4         52.53         49.82         3.30 o                         
  -6  -2   4         80.13         81.34         3.84 o                         
  -5  -2   4        325.82        306.61         7.66 o                         
  -4  -2   4         25.47         24.98         0.82 o                         
  -3  -2   4        128.37        143.49         2.79 o                         
  -2  -2   4        222.85        214.74         4.68 o                         
  -1  -2   4        154.41        155.40         2.86 o                         
   0  -2   4        743.33        788.69        14.23 o                         
   1  -2   4          4.59          6.03         0.52 o                         
   2  -2   4       1245.69       1392.04        29.52 o                         
   3  -2   4        485.66        562.79        11.00 o                         
   4  -2   4       1849.32       2157.29        38.63 o                         
   5  -2   4         29.07         31.47         1.71 o                         
   6  -2   4          3.16          2.95         1.01 o                         
   7  -2   4        160.93        156.40         3.95 o                         
   8  -2   4        126.71        130.33         3.67 o                         
   9  -2   4          8.72          8.40         1.58 o                         
  10  -2   4        131.90        131.72         4.43 o                         
  11  -2   4        249.53        267.73         9.00 o                         
 -11  -1   4          1.16          1.52         3.69 o                         
 -10  -1   4          0.03         -0.44         2.30 o                         
  -9  -1   4          0.37         -0.18         1.81 o                         
  -8  -1   4          5.06          4.75         1.54 o                         
  -7  -1   4         56.97         57.70         2.98 o                         
  -6  -1   4         52.31         56.93         2.24 o                         
  -5  -1   4         19.43         22.99         1.78 o                         
  -4  -1   4        182.36        186.91         3.96 o                         
  -3  -1   4          0.13          0.07         0.34 o                         
  -2  -1   4        536.73        565.20        12.02 o                         
  -1  -1   4        246.88        266.49         5.22 o                         
   0  -1   4        624.97        657.46        12.71 o                         
   1  -1   4          1.08          0.95         0.28 o                         
   2  -1   4        185.21        195.55         4.29 o                         
   3  -1   4         55.09         54.98         2.15 o                         
   4  -1   4        228.71        257.26         5.27 o                         
   5  -1   4        225.77        234.26         5.27 o                         
   6  -1   4          0.32          0.54         0.89 o                         
   7  -1   4        138.75        145.35         3.80 o                         
   8  -1   4        113.75        119.54         3.83 o                         
   9  -1   4         68.44         62.92         2.88 o                         
  10  -1   4        151.48        159.29         5.97 o                         
  11  -1   4         67.07         81.96         8.86 o                         
 -11   0   4         22.84         25.08         2.90 o                         
 -10   0   4          3.29          3.50         1.85 o                         
  -9   0   4          5.93          3.20         1.75 o                         
  -8   0   4         41.34         32.30         3.57 o                         
  -7   0   4          1.20          0.55         1.06 o                         
  -6   0   4         97.39         98.25         2.62 o                         
  -5   0   4          0.86          0.28         0.43 o                         
  -4   0   4        170.08        161.17         3.36 o                         
  -3   0   4         96.16         87.73         2.10 o                         
  -2   0   4        380.60        386.84         7.54 o                         
  -1   0   4        249.02        243.95         5.91 o                         
   0   0   4        112.13        113.93         2.41 o                         
   1   0   4        900.80        937.78        16.78 o                         
   2   0   4          1.41          1.21         0.32 o                         
   3   0   4        218.48        229.15         4.34 o                         
   4   0   4         10.99         12.21         0.84 o                         
   5   0   4        571.94        588.04        12.81 o                         
   6   0   4        460.90        501.61        11.09 o                         
   7   0   4         16.79         17.14         1.54 o                         
   8   0   4         51.29         55.20         3.35 o                         
   9   0   4          7.04          5.77         1.85 o                         
  10   0   4          7.61          3.72         2.35 o                         
 -11   1   4          7.08          5.17         2.41 o                         
 -10   1   4          3.45          6.13         3.36 o                         
  -9   1   4         56.68         54.21         3.21 o                         
  -8   1   4         43.78         43.36         3.01 o                         
  -7   1   4         67.11         57.49         3.62 o                         
  -6   1   4         85.20         97.44         2.56 o                         
  -5   1   4        824.30        915.83        16.51 o                         
  -4   1   4        458.57        487.71         8.85 o                         
  -3   1   4        330.04        326.36         6.43 o                         
  -2   1   4        197.53        216.89         4.68 o                         
  -1   1   4         28.85         21.26         1.28 o                         
   0   1   4       2694.10       2850.78        50.83 o                         
   1   1   4          6.06          6.59         0.49 o                         
   2   1   4          9.03          9.38         0.56 o                         
   3   1   4          8.51          8.30         0.58 o                         
   4   1   4         95.85        103.05         2.25 o                         
   5   1   4        146.53        144.24         3.15 o                         
   6   1   4         93.66        102.43         3.68 o                         
   7   1   4        342.59        349.37        14.40 o                         
   8   1   4          0.01          0.20         1.69 o                         
   9   1   4         10.79         11.83         2.22 o                         
  10   1   4          0.03         -1.40         2.35 o                         
 -11   2   4          7.27          5.17         4.18 o                         
 -10   2   4          2.27          1.48         3.13 o                         
  -9   2   4         83.28         66.85         4.70 o                         
  -8   2   4         60.70         48.13         2.38 o                         
  -7   2   4         38.88         38.56         2.38 o                         
  -6   2   4        224.84        240.43         5.47 o                         
  -5   2   4        373.73        412.14         8.92 o                         
  -4   2   4       3465.06       4269.41        90.15 o                         
  -3   2   4        141.85        177.21         3.96 o                         
  -2   2   4         36.67         36.44         1.43 o                         
  -1   2   4        243.33        249.87         5.41 o                         
   0   2   4        155.38        153.70         2.83 o                         
   1   2   4        708.92        707.50        12.84 o                         
   2   2   4          8.79          9.71         1.71 o                         
   3   2   4        240.05        252.12         5.12 o                         
   4   2   4         28.78         26.40         1.24 o                         
   5   2   4         16.01         15.14         1.06 o                         
   6   2   4         37.44         31.23         2.49 o                         
   7   2   4         69.42         69.74         3.36 o                         
   8   2   4          0.28         -0.67         1.69 o                         
   9   2   4         19.41         17.99         2.68 o                         
  10   2   4         27.76         34.49         6.92 o                         
 -11   3   4         13.95         13.66         4.18 o                         
 -10   3   4         16.93         18.58         3.65 o                         
  -9   3   4         66.63         66.29         5.91 o                         
  -8   3   4         18.75         18.40         1.84 o                         
  -7   3   4         27.19         25.26         1.43 o                         
  -6   3   4        176.06        187.93         4.97 o                         
  -5   3   4         32.63         38.39         3.48 o                         
  -4   3   4          0.86          0.46         0.39 o                         
  -3   3   4       4451.59       5140.11        91.62 o                         
  -2   3   4        119.35        118.55         2.70 o                         
  -1   3   4         18.45         20.06         0.72 o                         
   0   3   4        239.29        233.49         4.34 o                         
   1   3   4        886.77       1008.78        19.59 o                         
   2   3   4        711.41        763.39        13.79 o                         
   3   3   4         18.16         16.17         1.41 o                         
   4   3   4         82.55         80.44         3.09 o                         
   5   3   4        191.76        184.90         4.97 o                         
   6   3   4          2.33          2.22         1.08 o                         
   7   3   4         11.53         11.40         2.05 o                         
   8   3   4          0.96         -0.64         2.05 o                         
   9   3   4         16.82         16.18         2.77 o                         
 -10   4   4         74.31         78.27         8.12 o                         
  -9   4   4         39.44         48.57         3.61 o                         
  -8   4   4        128.61        103.60         4.33 o                         
  -7   4   4         28.66         27.42         1.73 o                         
  -6   4   4          2.59          3.20         1.28 o                         
  -5   4   4         15.60         14.79         0.89 o                         
  -4   4   4        152.92        149.86         3.36 o                         
  -3   4   4         75.02         77.47         1.72 o                         
  -2   4   4       1755.66       1956.36        41.34 o                         
  -1   4   4        679.10        720.46        14.12 o                         
   0   4   4        808.08        876.30        15.87 o                         
   1   4   4          1.48          0.53         0.56 o                         
   2   4   4         41.96         48.15         1.65 o                         
   3   4   4        804.80        855.90        18.36 o                         
   4   4   4        239.30        260.40         6.65 o                         
   5   4   4          4.74          4.20         1.06 o                         
   6   4   4         70.69         68.34         3.73 o                         
   7   4   4         71.75         83.84         3.79 o                         
   8   4   4         52.93         46.33         4.05 o                         
   9   4   4          2.04          2.85         3.22 o                         
 -10   5   4          8.15          9.65         3.89 o                         
  -9   5   4        146.20        136.61         9.60 o                         
  -8   5   4         21.94         17.61         4.06 o                         
  -7   5   4         13.57         13.43         1.24 o                         
  -6   5   4        152.11        143.00         4.04 o                         
  -5   5   4         31.49         29.77         1.81 o                         
  -4   5   4         71.80         67.59         2.01 o                         
  -3   5   4        912.50       1065.01        20.65 o                         
  -2   5   4        336.32        343.58         6.88 o                         
  -1   5   4        236.74        249.63         4.74 o                         
   0   5   4        569.34        591.26        10.72 o                         
   1   5   4         95.83         95.99         2.25 o                         
   2   5   4        148.73        143.85         3.21 o                         
   3   5   4        946.63        980.19        23.63 o                         
   4   5   4         90.65         89.13         3.84 o                         
   5   5   4          1.61          0.19         1.30 o                         
   6   5   4         43.65         45.33         2.24 o                         
   7   5   4         84.94         77.35         5.86 o                         
   8   5   4         14.18         18.28         4.05 o                         
 -10   6   4          1.77          6.28         3.65 o                         
  -9   6   4          7.20          4.43         3.69 o                         
  -8   6   4        125.83        106.70         4.78 o                         
  -7   6   4         43.31         41.43         2.94 o                         
  -6   6   4         48.80         52.56         2.49 o                         
  -5   6   4         32.80         35.15         1.96 o                         
  -4   6   4        212.27        216.48         4.87 o                         
  -3   6   4         24.74         28.81         1.71 o                         
  -2   6   4        415.03        447.54         9.70 o                         
  -1   6   4       1424.72       1605.09        31.10 o                         
   0   6   4         29.26         34.58         1.18 o                         
   1   6   4        346.87        363.89         7.38 o                         
   2   6   4         25.50         25.68         3.52 o                         
   3   6   4         41.46         42.07         2.01 o                         
   4   6   4          6.71          5.80         1.30 o                         
   5   6   4        182.61        185.67         5.23 o                         
   6   6   4        145.23        150.24         4.63 o                         
   7   6   4         46.49         53.34         4.69 o                         
   8   6   4          3.49         -1.29         3.80 o                         
 -11   7   4         96.95        112.13        14.03 o                         
 -10   7   4         43.86         41.93         4.80 o                         
  -9   7   4         14.02         18.22         3.32 o                         
  -8   7   4         14.09         12.00         1.90 o                         
  -7   7   4          4.67          6.44         1.24 o                         
  -6   7   4         43.14         42.11         2.15 o                         
  -5   7   4          6.96          6.17         1.13 o                         
  -4   7   4          2.07          1.92         0.87 o                         
  -3   7   4          1.03          1.11         0.87 o                         
  -2   7   4        151.17        163.02         5.22 o                         
  -1   7   4         61.19         55.04         2.77 o                         
   0   7   4         57.63         52.46         1.75 o                         
   1   7   4          2.45          2.95         1.17 o                         
   2   7   4        150.09        147.54         4.23 o                         
   3   7   4          3.46          3.58         1.35 o                         
   4   7   4        307.43        307.24         8.10 o                         
   5   7   4         43.11         36.53         2.24 o                         
   6   7   4         94.93        101.51         5.54 o                         
   7   7   4         66.02         56.17         6.61 o                         
 -11   8   4         37.58         55.66         5.99 o                         
 -10   8   4          8.83         14.68         1.98 o                         
  -9   8   4         31.74         31.63         7.75 o                         
  -8   8   4        205.45        173.53         6.92 o                         
  -7   8   4         50.57         44.68         2.60 o                         
  -6   8   4        209.04        195.62         6.37 o                         
  -5   8   4          0.03         -0.74         0.93 o                         
  -4   8   4          4.00          1.75         1.06 o                         
  -3   8   4          0.47         -0.51         0.90 o                         
  -2   8   4         45.38         46.03         2.45 o                         
  -1   8   4          2.32          0.89         1.17 o                         
   0   8   4        162.96        157.80         4.51 o                         
   1   8   4         10.52         11.21         1.71 o                         
   2   8   4         95.97        104.81        14.77 o                         
   3   8   4          5.77          4.49         2.05 o                         
   4   8   4         14.25         15.67         2.39 o                         
   5   8   4          2.86          5.66         2.30 o                         
   6   8   4         14.19         10.04         2.83 o                         
 -11   9   4          1.93          2.75         2.56 o                         
 -10   9   4         79.54         91.52         4.65 o                         
  -9   9   4         32.46         33.44         3.13 o                         
  -8   9   4          6.57          8.07         1.98 o                         
  -7   9   4         34.46         30.67         3.39 o                         
  -6   9   4          8.85          6.44         1.69 o                         
  -5   9   4          1.22          1.67         1.08 o                         
  -4   9   4         96.55         87.88         4.37 o                         
  -3   9   4          1.79          2.20         1.30 o                         
  -2   9   4         32.89         38.09         2.34 o                         
  -1   9   4         22.79         20.30         2.18 o                         
   0   9   4          0.07          0.28         1.90 o                         
   1   9   4          6.10          8.86         2.61 o                         
   2   9   4          9.14          7.75         2.61 o                         
   3   9   4         14.14         14.64         2.84 o                         
   4   9   4          0.10          0.20         2.84 o                         
   5   9   4         10.80          7.04         3.32 o                         
 -10  10   4          7.22          6.93         2.96 o                         
  -9  10   4         29.19         30.64         3.23 o                         
  -8  10   4          0.22          0.44         2.46 o                         
  -7  10   4         12.95         13.90         2.30 o                         
  -6  10   4        147.51        148.21         5.51 o                         
  -5  10   4          4.76          4.07         1.50 o                         
  -4  10   4         25.45         24.42         1.86 o                         
  -3  10   4        176.77        178.91         6.71 o                         
  -2  10   4         12.31         12.13         1.68 o                         
  -1  10   4          0.37          0.57         2.31 o                         
   0  10   4         73.32         85.66         4.94 o                         
   1  10   4         57.99         48.74         5.91 o                         
   2  10   4          0.57          0.07         2.84 o                         
   3  10   4          6.61          4.83         3.36 o                         
   4  10   4         11.76         11.75         5.17 o                         
  -9  11   4         28.93         34.11         3.86 o                         
  -8  11   4         14.74         13.54         3.13 o                         
  -7  11   4         30.72         35.99         3.54 o                         
  -6  11   4          0.78         -0.95         2.15 o                         
  -5  11   4         28.65         30.43         1.95 o                         
  -4  11   4        311.29        309.78         9.36 o                         
  -3  11   4        160.69        173.34         5.31 o                         
  -2  11   4          0.82         -0.90         2.31 o                         
  -1  11   4          7.00          5.54         2.61 o                         
   0  11   4          5.33          3.76         2.84 o                         
   1  11   4          0.98          2.95         5.17 o                         
   2  11   4         64.81         67.03        20.31 o                         
   3  11   4          1.77          0.44         3.89 o                         
  -8  12   4        111.00        118.89         7.09 o                         
  -7  12   4        216.04        236.11        10.09 o                         
  -6  12   4          1.08          0.83         2.60 o                         
  -5  12   4          0.35         -0.44         1.95 o                         
  -4  12   4          0.00         -1.52         1.95 o                         
  -3  12   4          1.40         -0.68         3.00 o                         
  -2  12   4        295.27        330.07        17.72 o                         
  -1  12   4         40.74         37.80         4.80 o                         
   0  12   4          0.62         -0.37         3.65 o                         
   1  12   4          2.63          0.74         5.91 o                         
  -7  13   4          0.04         -2.11         3.30 o                         
  -6  13   4         17.24         15.29         4.23 o                         
  -5  13   4         12.05         19.06         2.53 o                         
  -4  13   4          2.19          1.59         3.13 o                         
  -3  13   4         49.22         48.50         4.23 o                         
  -2  13   4         42.83         46.89         7.75 o                         
  -1  13   4         88.77        114.91        14.77 o                         
   1 -13   5          5.79          2.56         3.89 o                         
   2 -13   5          0.75          1.62         4.08 o                         
   3 -13   5          7.78          6.01         3.54 o                         
   4 -13   5          0.43         -0.68         3.13 o                         
   5 -13   5          1.49          2.33         2.92 o                         
   6 -13   5         24.68         20.96         2.92 o                         
  -2 -12   5          1.57          2.95         4.18 o                         
  -1 -12   5         10.94         11.08         6.65 o                         
   0 -12   5         29.72         31.01         6.65 o                         
   1 -12   5         70.67         66.02        10.71 o                         
   2 -12   5          0.51         -0.34         2.84 o                         
   3 -12   5         26.16         28.90         3.54 o                         
   4 -12   5         24.59         27.91         3.86 o                         
   5 -12   5          1.90         -0.33         2.08 o                         
   6 -12   5          0.92          2.20         2.15 o                         
   7 -12   5         34.26         43.11         4.42 o                         
  -3 -11   5         58.51         46.42         4.61 o                         
  -2 -11   5          5.49          5.51         3.89 o                         
  -1 -11   5          0.48          2.22         4.43 o                         
   0 -11   5         10.89         13.29         5.17 o                         
   1 -11   5          0.02          1.07         2.84 o                         
   2 -11   5         40.05         36.93         3.54 o                         
   3 -11   5        104.87         98.02         4.45 o                         
   4 -11   5         79.73         74.92         5.33 o                         
   5 -11   5          6.42          8.12         1.90 o                         
   6 -11   5          0.65         -0.03         1.67 o                         
   7 -11   5          0.73          3.71         2.68 o                         
   8 -11   5         24.89         28.87         3.44 o                         
  -5 -10   5         12.41         15.51         7.38 o                         
  -4 -10   5         84.63         93.99         6.20 o                         
  -3 -10   5        104.28        106.34         8.86 o                         
  -2 -10   5          1.51          1.88         2.84 o                         
  -1 -10   5         84.72         82.29         5.22 o                         
   0 -10   5         22.05         19.31         3.13 o                         
   1 -10   5        281.01        292.20        11.22 o                         
   2 -10   5        149.55        138.37         5.08 o                         
   3 -10   5          4.24          4.73         1.68 o                         
   4 -10   5         75.99         79.95         3.15 o                         
   5 -10   5        127.56        102.74         3.58 o                         
   6 -10   5         12.73         11.44         1.57 o                         
   7 -10   5          3.86          3.91         2.22 o                         
   8 -10   5         43.63         45.89         3.30 o                         
   9 -10   5          0.90          0.60         2.74 o                         
  -6  -9   5         46.30         36.92         8.12 o                         
  -5  -9   5         51.33         49.36         4.23 o                         
  -4  -9   5          4.97          4.50         2.84 o                         
  -3  -9   5          0.00          0.89         2.46 o                         
  -2  -9   5          1.71          0.74         2.22 o                         
  -1  -9   5         52.56         60.18         4.18 o                         
   0  -9   5          0.07         -0.98         1.71 o                         
   1  -9   5          1.53          2.06         1.82 o                         
   2  -9   5         72.60         74.39         2.92 o                         
   3  -9   5        128.21        125.80         5.12 o                         
   4  -9   5        305.25        273.09         7.27 o                         
   5  -9   5         13.41         11.15         2.03 o                         
   6  -9   5         34.42         27.91         2.49 o                         
   7  -9   5          0.00          0.84         2.15 o                         
   8  -9   5         14.83         14.66         2.27 o                         
   9  -9   5         33.58         46.42         3.36 o                         
  10  -9   5          2.30         -1.30         2.88 o                         
  -7  -8   5          0.01         -1.79         2.25 o                         
  -6  -8   5         26.90         24.47         2.33 o                         
  -5  -8   5         26.85         28.71         2.38 o                         
  -4  -8   5         24.96         22.17         2.17 o                         
  -3  -8   5          3.18          0.54         1.55 o                         
  -2  -8   5          0.12          0.00         1.71 o                         
  -1  -8   5         17.23         21.54         3.32 o                         
   0  -8   5          5.41          5.17         1.71 o                         
   1  -8   5        204.27        189.91         5.25 o                         
   2  -8   5         10.93         10.40         1.41 o                         
   3  -8   5         21.20         21.96         2.66 o                         
   4  -8   5          2.41          1.29         1.06 o                         
   5  -8   5        112.65         99.96         3.24 o                         
   6  -8   5         25.12         23.42         4.65 o                         
   7  -8   5          3.30          2.05         1.65 o                         
   8  -8   5          6.02          9.27         2.22 o                         
   9  -8   5         38.67         41.92         3.62 o                         
  10  -8   5          3.60          5.74         3.00 o                         
  -7  -7   5          1.46          1.48         1.69 o                         
  -6  -7   5          0.06          0.07         1.58 o                         
  -5  -7   5          1.90          0.89         1.42 o                         
  -4  -7   5          2.82          1.20         1.47 o                         
  -3  -7   5          1.52          1.42         1.35 o                         
  -2  -7   5          6.46          6.84         1.60 o                         
  -1  -7   5          0.05          0.70         1.04 o                         
   0  -7   5          5.08          3.15         0.94 o                         
   1  -7   5         45.50         45.26         1.59 o                         
   2  -7   5         58.14         49.23         2.24 o                         
   3  -7   5         43.26         37.14         1.79 o                         
   4  -7   5          0.82          2.39         1.01 o                         
   5  -7   5         59.74         62.57         2.29 o                         
   6  -7   5        244.72        204.49         9.59 o                         
   7  -7   5          3.13          1.34         1.60 o                         
   8  -7   5          0.06          0.04         1.75 o                         
   9  -7   5         23.08         28.37         2.74 o                         
  10  -7   5          1.35          3.60         2.39 o                         
  -8  -6   5          0.00          0.84         3.22 o                         
  -7  -6   5         12.83         11.46         2.29 o                         
  -6  -6   5          3.08          2.48         1.42 o                         
  -5  -6   5         95.78        101.16         3.16 o                         
  -4  -6   5         14.13         14.48         1.36 o                         
  -3  -6   5         20.61         25.69         1.63 o                         
  -2  -6   5          3.02          3.15         1.17 o                         
  -1  -6   5          1.37          1.11         0.90 o                         
   0  -6   5         71.92         71.65         1.71 o                         
   1  -6   5         12.86         13.17         1.19 o                         
   2  -6   5        683.66        733.85        14.32 o                         
   3  -6   5         60.16         51.61         1.76 o                         
   4  -6   5          0.44          0.06         0.75 o                         
   5  -6   5        134.45        117.03         3.43 o                         
   6  -6   5        104.77         89.22         3.80 o                         
   7  -6   5        590.49        551.43        15.76 o                         
   8  -6   5         16.16          9.66         2.60 o                         
   9  -6   5          1.42          3.36         1.85 o                         
  10  -6   5          0.00          1.63         2.39 o                         
  11  -6   5         32.50         30.05         4.72 o                         
  -9  -5   5         80.31         84.70         5.21 o                         
  -8  -5   5         26.94         31.09         4.19 o                         
  -7  -5   5          3.20          3.36         1.93 o                         
  -6  -5   5        230.04        249.67         5.99 o                         
  -5  -5   5         19.70         20.64         1.39 o                         
  -4  -5   5        922.29        995.19        21.40 o                         
  -3  -5   5        307.07        324.68         8.12 o                         
  -2  -5   5         27.50         28.89         1.49 o                         
  -1  -5   5        159.92        199.73         3.91 o                         
   0  -5   5        253.85        284.06         5.30 o                         
   1  -5   5          1.67          1.28         0.61 o                         
   2  -5   5         78.85         72.97         1.77 o                         
   3  -5   5          5.58          4.85         0.75 o                         
   4  -5   5        111.88        124.63         3.09 o                         
   5  -5   5         19.63         17.76         1.00 o                         
   6  -5   5         39.01         36.41         1.79 o                         
   7  -5   5        172.07        152.04         7.25 o                         
   8  -5   5         17.16         16.16         2.24 o                         
   9  -5   5          0.36          0.12         1.78 o                         
  10  -5   5         19.89         17.48         2.17 o                         
  11  -5   5         58.48         57.65         6.11 o                         
  -9  -4   5         66.22         62.25         4.82 o                         
  -8  -4   5         71.61         65.49         7.36 o                         
  -7  -4   5         52.42         59.72         3.62 o                         
  -6  -4   5        100.49        101.07         3.37 o                         
  -5  -4   5          8.60          7.47         1.00 o                         
  -4  -4   5          8.17          9.63         0.96 o                         
  -3  -4   5        103.62         86.02         2.66 o                         
  -2  -4   5        698.28        791.96        15.42 o                         
  -1  -4   5        378.90        402.99         7.41 o                         
   0  -4   5        115.33        129.77         3.33 o                         
   1  -4   5          0.14          0.11         0.56 o                         
   2  -4   5         33.19         37.20         1.24 o                         
   3  -4   5         35.21         32.09         1.01 o                         
   4  -4   5         71.77         75.02         2.70 o                         
   5  -4   5          1.18          0.52         0.87 o                         
   6  -4   5         21.46         20.03         1.52 o                         
   7  -4   5          4.30          2.95         1.15 o                         
   8  -4   5         12.11         11.34         1.58 o                         
   9  -4   5          0.28          0.20         1.47 o                         
  10  -4   5          0.13          0.10         2.08 o                         
  11  -4   5          1.44          0.26         2.50 o                         
 -10  -3   5         42.42         40.61         3.84 o                         
  -9  -3   5        128.02        138.46         6.87 o                         
  -8  -3   5        209.71        214.45         7.17 o                         
  -7  -3   5          4.84          3.36         1.41 o                         
  -6  -3   5        156.64        155.01         4.41 o                         
  -5  -3   5         29.33         28.02         1.84 o                         
  -4  -3   5        683.00        705.25        15.19 o                         
  -3  -3   5       1594.79       1812.13        38.44 o                         
  -2  -3   5        124.69        138.29         3.01 o                         
  -1  -3   5         37.35         33.34         1.18 o                         
   0  -3   5        299.45        342.81         6.38 o                         
   1  -3   5        178.73        193.87         3.66 o                         
   2  -3   5         46.84         43.12         1.32 o                         
   3  -3   5       1027.26       1210.81        23.51 o                         
   4  -3   5        465.80        516.37        10.15 o                         
   5  -3   5        197.62        214.91         6.62 o                         
   6  -3   5         21.03         21.13         1.41 o                         
   7  -3   5        168.53        162.67         4.65 o                         
   8  -3   5        149.62        148.46         4.07 o                         
   9  -3   5         56.43         54.30         2.76 o                         
  10  -3   5          0.51         -0.25         1.93 o                         
  11  -3   5         78.83         75.30         4.19 o                         
 -10  -2   5          7.35          3.88         2.41 o                         
  -9  -2   5          2.09          2.46         2.30 o                         
  -8  -2   5         15.64         13.21         1.81 o                         
  -7  -2   5        104.98        107.47         3.43 o                         
  -6  -2   5        117.79        115.14         3.37 o                         
  -5  -2   5          0.05         -0.25         0.97 o                         
  -4  -2   5        723.78        779.87        15.22 o                         
  -3  -2   5         57.86         50.06         1.24 o                         
  -2  -2   5        951.37       1044.45        20.25 o                         
  -1  -2   5        172.26        183.70         3.42 o                         
   0  -2   5        268.50        259.27         4.78 o                         
   1  -2   5        143.31        152.10         2.86 o                         
   2  -2   5        112.61        106.73         2.30 o                         
   3  -2   5        570.57        628.85        12.36 o                         
   4  -2   5        808.61        903.11        17.63 o                         
   5  -2   5        126.37        124.33         3.59 o                         
   6  -2   5        100.13         84.79         2.85 o                         
   7  -2   5         54.49         51.86         2.16 o                         
   8  -2   5        227.67        227.97         5.60 o                         
   9  -2   5        109.53        113.95         3.90 o                         
  10  -2   5          0.55          1.63         2.04 o                         
 -10  -1   5         77.23         70.47         4.43 o                         
  -9  -1   5          1.22          1.85         1.81 o                         
  -8  -1   5         13.07         11.51         1.75 o                         
  -7  -1   5          7.73          6.73         1.18 o                         
  -6  -1   5        204.48        219.75         5.71 o                         
  -5  -1   5        150.34        144.04         3.83 o                         
  -4  -1   5         29.19         25.41         0.98 o                         
  -3  -1   5        802.27        842.63        16.33 o                         
  -2  -1   5        217.08        225.30         4.95 o                         
  -1  -1   5       1620.46       1738.64        31.06 o                         
   0  -1   5        486.47        503.93         9.21 o                         
   1  -1   5        233.09        228.25         4.95 o                         
   2  -1   5         26.15         22.45         0.76 o                         
   3  -1   5        455.41        487.92         9.65 o                         
   4  -1   5        186.14        216.20         4.73 o                         
   5  -1   5        529.58        575.08        11.35 o                         
   6  -1   5        580.62        634.70        13.80 o                         
   7  -1   5        232.56        221.77         5.33 o                         
   8  -1   5          9.85          7.44         1.54 o                         
   9  -1   5          3.87          3.44         1.89 o                         
  10  -1   5        295.12        317.34         9.92 o                         
 -11   0   5         92.52        103.55         5.28 o                         
 -10   0   5         59.66         53.69         3.22 o                         
  -9   0   5          0.47         -0.06         1.31 o                         
  -8   0   5          0.03          0.74         1.29 o                         
  -7   0   5          0.04         -0.74         1.01 o                         
  -6   0   5         51.19         53.66         2.24 o                         
  -5   0   5        757.76        811.59        15.87 o                         
  -4   0   5        248.48        240.45         5.35 o                         
  -3   0   5         68.40         59.50         1.21 o                         
  -2   0   5        114.51        118.62         4.60 o                         
  -1   0   5        975.19       1011.98        18.14 o                         
   0   0   5        735.44        767.29        13.75 o                         
   1   0   5        754.90        789.70        14.23 o                         
   2   0   5        189.97        201.53         3.82 o                         
   3   0   5        137.42        154.50         3.21 o                         
   4   0   5        358.37        379.51         7.09 o                         
   5   0   5        325.25        360.27         6.73 o                         
   6   0   5        118.34        111.14         3.06 o                         
   7   0   5         70.16         67.13         2.62 o                         
   8   0   5        108.74        111.26         4.35 o                         
   9   0   5        104.34        106.77         4.80 o                         
  10   0   5          3.90          3.99         2.30 o                         
 -11   1   5         60.64         60.60         3.84 o                         
 -10   1   5         15.04         19.37         3.52 o                         
  -9   1   5          0.10         -0.74         1.29 o                         
  -8   1   5         16.91         13.04         1.45 o                         
  -7   1   5         16.32         18.43         1.25 o                         
  -6   1   5        105.38        101.67         2.90 o                         
  -5   1   5        226.47        258.22         5.27 o                         
  -4   1   5         16.49         20.28         1.22 o                         
  -3   1   5          1.41          1.91         0.31 o                         
  -2   1   5        124.35        139.95         3.49 o                         
  -1   1   5       1038.77       1057.97        20.50 o                         
   0   1   5        614.46        674.56        12.16 o                         
   1   1   5        140.98        130.52         2.35 o                         
   2   1   5          0.37          0.52         0.39 o                         
   3   1   5          5.58          5.83         0.56 o                         
   4   1   5          9.91          9.21         1.04 o                         
   5   1   5         58.96         58.01         1.92 o                         
   6   1   5         26.06         26.63         2.08 o                         
   7   1   5         51.33         54.97         3.21 o                         
   8   1   5          8.70          8.96         1.81 o                         
   9   1   5         49.90         52.65         3.48 o                         
  10   1   5         21.54         15.41         2.83 o                         
 -11   2   5          4.40          5.91         4.18 o                         
 -10   2   5          0.36          1.85         3.13 o                         
  -9   2   5         12.15         17.55         3.13 o                         
  -8   2   5          0.24         -1.11         2.09 o                         
  -7   2   5          0.29         -0.39         1.15 o                         
  -6   2   5          7.33          6.68         0.82 o                         
  -5   2   5          7.57          6.14         0.48 o                         
  -4   2   5        186.55        172.57         3.82 o                         
  -3   2   5         96.31         94.38         2.06 o                         
  -2   2   5         16.32         16.55         0.84 o                         
  -1   2   5        273.11        284.37         5.67 o                         
   0   2   5        391.10        402.36         7.29 o                         
   1   2   5        183.05        184.27         3.60 o                         
   2   2   5        312.02        340.03         6.26 o                         
   3   2   5         10.14          9.65         0.76 o                         
   4   2   5         20.08         19.61         1.67 o                         
   5   2   5         19.64         21.91         1.25 o                         
   6   2   5         58.76         54.89         2.24 o                         
   7   2   5        193.16        211.42         6.93 o                         
   8   2   5          6.11         10.31         2.15 o                         
   9   2   5          2.73          0.31         2.35 o                         
 -11   3   5          8.94          9.97         4.18 o                         
 -10   3   5         20.97         13.52         3.36 o                         
  -9   3   5          1.13         -0.37         2.61 o                         
  -8   3   5        130.12        116.60         4.39 o                         
  -7   3   5         70.09         67.03         2.66 o                         
  -6   3   5         94.87         87.30         2.60 o                         
  -5   3   5        152.58        192.25         4.42 o                         
  -4   3   5         32.84         35.53         1.69 o                         
  -3   3   5        802.09        866.82        16.88 o                         
  -2   3   5         82.61         88.01         2.04 o                         
  -1   3   5        130.00        122.31         2.44 o                         
   0   3   5        150.63        147.86         2.83 o                         
   1   3   5        839.05        834.71        15.07 o                         
   2   3   5         16.76         18.42         1.25 o                         
   3   3   5         77.72         84.11         3.32 o                         
   4   3   5         39.38         39.10         1.49 o                         
   5   3   5          1.55          1.48         1.06 o                         
   6   3   5          1.45          0.45         1.08 o                         
   7   3   5         54.39         52.89         3.04 o                         
   8   3   5         93.35         95.66         4.35 o                         
   9   3   5          6.24          3.28         2.77 o                         
 -10   4   5         56.91         62.03         9.60 o                         
  -9   4   5          0.33         -0.98         2.13 o                         
  -8   4   5         44.00         43.68         3.13 o                         
  -7   4   5        161.92        120.89         5.46 o                         
  -6   4   5         14.89         13.58         1.07 o                         
  -5   4   5         78.15         83.62         2.14 o                         
  -4   4   5          8.02          6.93         0.70 o                         
  -3   4   5       3235.28       3831.04        73.91 o                         
  -2   4   5        235.02        273.96         5.47 o                         
  -1   4   5        452.93        457.43         8.37 o                         
   0   4   5       1731.90       1885.27        33.77 o                         
   1   4   5        126.71        114.52         2.41 o                         
   2   4   5        475.53        487.32         9.65 o                         
   3   4   5          2.03          1.66         0.81 o                         
   4   4   5        297.79        315.70         7.93 o                         
   5   4   5         16.02         13.75         1.34 o                         
   6   4   5          0.62         -0.60         1.41 o                         
   7   4   5          0.03         -0.63         2.15 o                         
   8   4   5         64.69         63.95         3.75 o                         
 -10   5   5         36.94         44.31         5.91 o                         
  -9   5   5          8.69          8.12         4.43 o                         
  -8   5   5        274.68        225.22        12.55 o                         
  -7   5   5         27.62         23.96         2.58 o                         
  -6   5   5          5.83          9.25         1.01 o                         
  -5   5   5          5.55          6.68         1.01 o                         
  -4   5   5          2.19          1.51         0.44 o                         
  -3   5   5         11.28         15.47         1.21 o                         
  -2   5   5        825.93        924.88        18.09 o                         
  -1   5   5       1119.42       1189.02        21.49 o                         
   0   5   5        132.95        126.59         2.55 o                         
   1   5   5         36.11         33.64         1.18 o                         
   2   5   5         38.70         38.52         1.44 o                         
   3   5   5         82.24         79.51         2.66 o                         
   4   5   5         32.54         31.99         1.63 o                         
   5   5   5          1.73          2.14         1.41 o                         
   6   5   5          0.01         -0.41         1.50 o                         
   7   5   5          8.45          9.13         1.69 o                         
   8   5   5         59.77         55.81         4.12 o                         
 -10   6   5         56.32         60.55         6.65 o                         
  -9   6   5         66.93         41.35         5.17 o                         
  -8   6   5         43.70         35.28         2.56 o                         
  -7   6   5         83.91         55.41         3.00 o                         
  -6   6   5         74.52         70.68         2.92 o                         
  -5   6   5          3.91          6.51         1.13 o                         
  -4   6   5         40.15         28.81         1.49 o                         
  -3   6   5         85.94         86.05         2.77 o                         
  -2   6   5        153.16        172.76         4.02 o                         
  -1   6   5        623.34        651.40        12.81 o                         
   0   6   5        627.12        640.88        11.76 o                         
   1   6   5         19.63         19.98         1.13 o                         
   2   6   5          6.52          5.71         1.17 o                         
   3   6   5          1.55          2.00         1.25 o                         
   4   6   5        508.57        529.17        13.10 o                         
   5   6   5        190.41        200.99         6.08 o                         
   6   6   5          0.10         -1.58         1.58 o                         
   7   6   5          5.36          3.05         2.12 o                         
 -11   7   5         52.81         70.15         6.51 o                         
 -10   7   5         26.26         22.15         5.17 o                         
  -9   7   5         25.97         29.97         4.80 o                         
  -8   7   5         95.24         83.61         4.43 o                         
  -7   7   5         38.44         41.62         3.32 o                         
  -6   7   5        187.93        165.13        11.77 o                         
  -5   7   5          2.06          1.36         1.13 o                         
  -4   7   5          5.19          7.55         0.96 o                         
  -3   7   5         95.70         94.85         2.92 o                         
  -2   7   5         10.13         10.12         1.17 o                         
  -1   7   5         10.97         11.98         1.17 o                         
   0   7   5         76.65         70.45         2.31 o                         
   1   7   5        221.40        216.22         5.91 o                         
   2   7   5         16.00         16.67         1.99 o                         
   3   7   5         20.79         21.93         2.03 o                         
   4   7   5        135.01        124.29         4.12 o                         
   5   7   5         44.87         40.16         3.09 o                         
   6   7   5         65.08         67.70         6.61 o                         
   7   7   5         43.73         37.85         5.00 o                         
 -11   8   5         29.18         53.17         5.99 o                         
 -10   8   5          3.25          3.10         2.04 o                         
  -9   8   5          1.97          0.49         1.98 o                         
  -8   8   5         57.42         58.04         3.54 o                         
  -7   8   5         18.46         10.49         1.90 o                         
  -6   8   5        116.46        121.97         4.22 o                         
  -5   8   5         17.28         12.20         1.08 o                         
  -4   8   5         25.65         25.55         1.49 o                         
  -3   8   5         93.56         89.27         2.92 o                         
  -2   8   5         10.85         11.52         1.25 o                         
  -1   8   5         63.02         59.35         2.44 o                         
   0   8   5        725.50        784.69        19.10 o                         
   1   8   5         14.35         13.56         2.13 o                         
   2   8   5        111.21        103.91         5.22 o                         
   3   8   5          1.12          1.25         2.18 o                         
   4   8   5         53.47         52.28         3.36 o                         
   5   8   5         20.14         18.49         2.68 o                         
   6   8   5         78.97         61.53         5.45 o                         
 -10   9   5        102.74        122.88         6.14 o                         
  -9   9   5          0.23          2.66         2.46 o                         
  -8   9   5          0.23         -0.74         2.22 o                         
  -7   9   5        148.45        155.00         6.73 o                         
  -6   9   5        135.71        124.15         4.78 o                         
  -5   9   5         37.42         28.96         1.74 o                         
  -4   9   5          0.28         -0.13         1.08 o                         
  -3   9   5         35.95         33.73         1.86 o                         
  -2   9   5          0.69          0.02         1.30 o                         
  -1   9   5          2.86          0.27         1.60 o                         
   0   9   5         44.41         40.30         3.36 o                         
   1   9   5         32.65         31.08         3.13 o                         
   2   9   5          4.96          2.58         2.61 o                         
   3   9   5         49.47         42.29         4.43 o                         
   4   9   5         12.48         16.17         4.43 o                         
   5   9   5         52.20         43.36         5.91 o                         
 -10  10   5        143.93        174.67         9.97 o                         
  -9  10   5         17.65         27.01         3.13 o                         
  -8  10   5         37.34         28.77         3.13 o                         
  -7  10   5          0.83         -0.25         1.98 o                         
  -6  10   5         22.52         19.50         6.28 o                         
  -5  10   5         31.69         27.88         1.90 o                         
  -4  10   5         36.22         29.66         2.38 o                         
  -3  10   5         14.70         11.84         2.03 o                         
  -2  10   5         23.36         21.29         2.01 o                         
  -1  10   5         17.52         15.96         4.43 o                         
   0  10   5         10.08          9.40         2.84 o                         
   1  10   5        175.24        181.65        11.08 o                         
   2  10   5         15.71          9.33         2.95 o                         
   3  10   5         25.77         21.45         3.89 o                         
   4  10   5         16.05         13.44         3.89 o                         
  -9  11   5         65.85         76.87         5.54 o                         
  -8  11   5          2.59          2.77         3.00 o                         
  -7  11   5          8.81          7.05         2.58 o                         
  -6  11   5          4.98          6.71         2.56 o                         
  -5  11   5          4.35          2.28         1.54 o                         
  -4  11   5          4.36          3.18         1.74 o                         
  -3  11   5          2.85          2.77         1.86 o                         
  -2  11   5          0.12          0.59         2.46 o                         
  -1  11   5          8.74          8.53         5.17 o                         
   0  11   5         62.08         53.11         4.42 o                         
   1  11   5          0.02          1.48         5.17 o                         
   2  11   5          3.58          1.67         3.89 o                         
  -8  12   5         29.81         33.65         5.17 o                         
  -7  12   5          7.01          4.85         3.54 o                         
  -6  12   5          1.43          1.53         3.13 o                         
  -5  12   5          9.00          5.71         2.17 o                         
  -4  12   5          5.20          4.40         2.08 o                         
  -3  12   5         39.57         38.14         3.54 o                         
  -2  12   5         58.45         60.12         5.17 o                         
  -1  12   5          5.24         11.92         3.54 o                         
   0  12   5          2.81          1.48         5.91 o                         
   1  12   5         39.71         31.01         7.38 o                         
  -6  13   5         59.27         61.83         5.32 o                         
  -5  13   5         15.97         12.65         2.74 o                         
  -4  13   5         26.64         25.51         3.69 o                         
  -3  13   5         74.26         72.99         5.91 o                         
  -2  13   5         42.58         39.76         4.61 o                         
   1 -13   6          1.95          5.91         5.91 o                         
   2 -13   6          5.71          6.65         3.89 o                         
   3 -13   6         18.92         20.35         4.08 o                         
   4 -13   6         16.45         27.16         4.23 o                         
   5 -13   6          1.12          0.74         7.38 o                         
  -1 -12   6         36.69         41.35         8.12 o                         
   0 -12   6          2.62          2.95         5.91 o                         
   1 -12   6         63.94         63.06         5.14 o                         
   2 -12   6          1.98          0.74         3.13 o                         
   3 -12   6         10.19         12.81         3.13 o                         
   4 -12   6         40.55         36.49         3.20 o                         
   5 -12   6          0.17          1.54         2.11 o                         
   6 -12   6         14.67         14.70         2.24 o                         
   7 -12   6         26.91         28.17         3.84 o                         
  -3 -11   6         39.29         34.60         4.78 o                         
  -2 -11   6         48.94         51.54         7.01 o                         
  -1 -11   6        121.62        105.59         8.86 o                         
   0 -11   6         26.78         25.84         5.91 o                         
   1 -11   6         27.71         30.32         7.38 o                         
   2 -11   6         93.27         89.61         4.94 o                         
   3 -11   6         79.62         70.99         3.88 o                         
   4 -11   6          3.31          6.12         1.95 o                         
   5 -11   6          4.37          4.81         1.90 o                         
   6 -11   6         92.94        102.31         4.15 o                         
   7 -11   6          0.04         -1.81         2.68 o                         
   8 -11   6          9.07          8.19         3.30 o                         
  -4 -10   6         95.11        106.33         6.28 o                         
  -3 -10   6         14.82         17.72         3.54 o                         
  -2 -10   6        192.34        216.23         9.13 o                         
  -1 -10   6          3.84          3.22         2.84 o                         
   0 -10   6         17.33         20.46         5.54 o                         
   1 -10   6          2.59          1.85         2.61 o                         
   2 -10   6         88.65         82.15         4.01 o                         
   3 -10   6          8.28          8.39         1.86 o                         
   4 -10   6          0.04          0.54         1.54 o                         
   5 -10   6          0.72          2.05         1.50 o                         
   6 -10   6          7.09          4.22         1.65 o                         
   7 -10   6          3.45          0.76         2.35 o                         
   8 -10   6         26.30         34.79         3.25 o                         
   9 -10   6         10.89          9.97         3.30 o                         
  -5  -9   6          6.11          7.27         3.69 o                         
  -4  -9   6         57.59         72.55         5.14 o                         
  -3  -9   6         99.77        108.09         9.23 o                         
  -2  -9   6        199.99        190.92        14.77 o                         
  -1  -9   6         15.61         20.83         4.43 o                         
   0  -9   6         13.29         16.40         2.49 o                         
   1  -9   6          4.85          5.06         1.82 o                         
   2  -9   6        207.75        205.84         5.71 o                         
   3  -9   6        555.28        518.01        12.91 o                         
   4  -9   6        167.71        148.89         4.56 o                         
   5  -9   6         56.20         49.46         2.66 o                         
   6  -9   6         51.12         53.75         2.92 o                         
   7  -9   6         13.18         20.70         2.68 o                         
   8  -9   6          3.45          6.85         2.35 o                         
   9  -9   6         24.23         25.20         2.88 o                         
  -6  -8   6         61.98         66.72         4.02 o                         
  -5  -8   6          9.36          8.02         2.04 o                         
  -4  -8   6          4.12          2.34         1.86 o                         
  -3  -8   6         57.27         69.96         6.48 o                         
  -2  -8   6         47.51         53.76         2.98 o                         
  -1  -8   6         15.96         18.49         2.61 o                         
   0  -8   6        116.00        109.31         4.26 o                         
   1  -8   6         73.83         84.44         3.12 o                         
   2  -8   6        196.09        172.21         5.18 o                         
   3  -8   6        137.34        123.70         4.37 o                         
   4  -8   6          2.72          3.60         1.30 o                         
   5  -8   6          0.58          0.26         1.08 o                         
   6  -8   6        289.80        246.62         6.50 o                         
   7  -8   6          1.99          3.45         1.75 o                         
   8  -8   6          0.03         -0.25         2.11 o                         
   9  -8   6         27.65         31.51         2.96 o                         
  10  -8   6          8.35         15.77         3.00 o                         
  -7  -7   6          0.37          1.05         3.54 o                         
  -6  -7   6          2.42          1.45         1.65 o                         
  -5  -7   6         15.87         12.33         1.86 o                         
  -4  -7   6        239.72        261.23         7.00 o                         
  -3  -7   6          0.15          0.35         1.41 o                         
  -2  -7   6          1.16          2.16         1.25 o                         
  -1  -7   6         22.01         19.48         1.37 o                         
   0  -7   6          4.95          4.27         1.09 o                         
   1  -7   6          1.16          0.03         0.98 o                         
   2  -7   6        141.65        127.89         3.86 o                         
   3  -7   6         11.56          9.85         1.25 o                         
   4  -7   6        168.59        157.42         4.41 o                         
   5  -7   6         25.38         13.86         1.34 o                         
   6  -7   6        103.19         81.81         3.57 o                         
   7  -7   6         25.69         21.05         2.11 o                         
   8  -7   6          4.32          7.35         1.78 o                         
   9  -7   6          9.61         13.57         2.27 o                         
  10  -7   6         11.64         16.62         2.88 o                         
  -8  -6   6          3.58          3.80         3.22 o                         
  -7  -6   6          4.06          3.30         2.60 o                         
  -6  -6   6          1.56          2.42         1.54 o                         
  -5  -6   6         33.47         30.29         2.24 o                         
  -4  -6   6        103.55        101.71         3.29 o                         
  -3  -6   6         81.67         82.59         3.84 o                         
  -2  -6   6          0.77          1.11         1.11 o                         
  -1  -6   6          3.48          2.09         0.90 o                         
   0  -6   6        211.68        228.56         4.47 o                         
   1  -6   6          4.78          4.43         0.90 o                         
   2  -6   6         63.76         52.77         2.48 o                         
   3  -6   6         16.13         15.67         1.45 o                         
   4  -6   6          0.37         -0.56         0.77 o                         
   5  -6   6          8.72          4.70         1.17 o                         
   6  -6   6         63.93         75.66         3.36 o                         
   7  -6   6         35.99         30.27         2.61 o                         
   8  -6   6          1.31         -0.18         1.75 o                         
   9  -6   6          1.24          1.82         1.88 o                         
  10  -6   6         77.63         88.93         4.73 o                         
  -8  -5   6          4.59          5.62         2.77 o                         
  -7  -5   6          0.00          0.35         2.22 o                         
  -6  -5   6         16.89         14.58         1.42 o                         
  -5  -5   6          0.10         -0.37         1.08 o                         
  -4  -5   6         40.78         42.30         2.10 o                         
  -3  -5   6          2.18          2.40         1.11 o                         
  -2  -5   6         36.33         31.75         1.43 o                         
  -1  -5   6         15.69         12.60         0.84 o                         
   0  -5   6         10.40          9.20         0.77 o                         
   1  -5   6        100.25         74.46         2.12 o                         
   2  -5   6         46.41         43.34         1.76 o                         
   3  -5   6         30.61         25.29         1.27 o                         
   4  -5   6          1.10          1.48         0.81 o                         
   5  -5   6        132.66        112.64         2.93 o                         
   6  -5   6         66.43         61.45         3.09 o                         
   7  -5   6         31.76         28.90         1.90 o                         
   8  -5   6          5.41          1.71         1.57 o                         
   9  -5   6         37.61         28.23         2.35 o                         
  10  -5   6          4.30          4.40         2.22 o                         
  -9  -4   6         25.57         22.74         3.22 o                         
  -8  -4   6        125.15        146.22         6.27 o                         
  -7  -4   6          3.84          6.75         2.15 o                         
  -6  -4   6          0.54          1.64         1.04 o                         
  -5  -4   6        113.43        108.19         4.10 o                         
  -4  -4   6          1.40          1.59         0.90 o                         
  -3  -4   6         19.67         21.19         1.25 o                         
  -2  -4   6         64.38         70.50         1.81 o                         
  -1  -4   6         27.07         28.94         0.97 o                         
   0  -4   6         17.27         14.60         0.84 o                         
   1  -4   6         20.13         18.92         0.86 o                         
   2  -4   6         39.07         44.83         1.25 o                         
   3  -4   6         41.52         39.48         1.43 o                         
   4  -4   6          0.63          0.40         0.75 o                         
   5  -4   6         23.09         21.64         1.19 o                         
   6  -4   6         47.18         37.56         1.86 o                         
   7  -4   6         12.71         12.02         1.44 o                         
   8  -4   6        339.53        317.29         8.28 o                         
   9  -4   6         43.64         35.70         2.21 o                         
  10  -4   6          2.55          3.51         2.14 o                         
  -9  -3   6         94.58         91.67         5.00 o                         
  -8  -3   6        109.63        122.11         4.78 o                         
  -7  -3   6         60.34         58.09         3.13 o                         
  -6  -3   6        176.05        181.63         5.33 o                         
  -5  -3   6        225.91        231.78         5.33 o                         
  -4  -3   6         41.62         35.39         1.55 o                         
  -3  -3   6        799.58        863.40        18.49 o                         
  -2  -3   6       1151.26       1312.70        23.64 o                         
  -1  -3   6        228.90        222.02         4.19 o                         
   0  -3   6        480.49        555.94        10.09 o                         
   1  -3   6        169.64        175.90         3.39 o                         
   2  -3   6         44.48         45.02         1.72 o                         
   3  -3   6         27.68         30.19         1.07 o                         
   4  -3   6          0.00          0.69         0.70 o                         
   5  -3   6        147.44        152.37         3.67 o                         
   6  -3   6          0.59          0.43         1.01 o                         
   7  -3   6          1.89          1.75         1.28 o                         
   8  -3   6         41.11         38.07         1.90 o                         
   9  -3   6         58.33         60.95         3.15 o                         
  10  -3   6          9.89         11.08         2.23 o                         
 -10  -2   6        109.38        121.24         5.73 o                         
  -9  -2   6          0.37          1.52         2.22 o                         
  -8  -2   6        256.65        285.71         9.07 o                         
  -7  -2   6        280.93        294.56         9.07 o                         
  -6  -2   6        409.10        425.37        10.52 o                         
  -5  -2   6          9.21         10.30         0.90 o                         
  -4  -2   6         57.73         60.66         1.59 o                         
  -3  -2   6        326.95        367.39         7.28 o                         
  -2  -2   6         52.59         66.42         1.64 o                         
  -1  -2   6       6497.36       7727.84       137.87 o                         
   0  -2   6        121.82        124.46         2.51 o                         
   1  -2   6         33.32         43.08         1.22 o                         
   2  -2   6         22.11         27.96         0.94 o                         
   3  -2   6        527.83        563.83        11.10 o                         
   4  -2   6        204.02        217.93         5.01 o                         
   5  -2   6        198.47        207.36         4.81 o                         
   6  -2   6         77.69         82.27         2.62 o                         
   7  -2   6         30.28         29.50         1.66 o                         
   8  -2   6         38.90         37.31         2.18 o                         
   9  -2   6          0.73         -0.59         1.67 o                         
  10  -2   6        101.62        109.40         4.50 o                         
 -10  -1   6         32.19         32.54         2.90 o                         
  -9  -1   6         43.44         38.49         2.77 o                         
  -8  -1   6         80.84         77.20         3.67 o                         
  -7  -1   6         91.35         87.11         6.26 o                         
  -6  -1   6         70.14         60.75         2.24 o                         
  -5  -1   6         87.05         80.37         2.77 o                         
  -4  -1   6         60.30         60.52         1.51 o                         
  -3  -1   6        633.33        710.38        13.87 o                         
  -2  -1   6       1899.00       2149.38        45.51 o                         
  -1  -1   6         81.31         87.91         1.78 o                         
   0  -1   6        239.85        234.92         4.47 o                         
   1  -1   6         60.25         72.20         1.54 o                         
   2  -1   6         21.97         22.13         1.08 o                         
   3  -1   6         34.11         32.20         1.10 o                         
   4  -1   6        319.76        362.87         8.05 o                         
   5  -1   6         55.04         55.38         1.63 o                         
   6  -1   6         56.72         65.93         2.49 o                         
   7  -1   6          0.83          0.74         1.31 o                         
   8  -1   6          9.98          7.67         1.58 o                         
   9  -1   6         20.94         17.49         2.49 o                         
  10  -1   6         11.59          9.65         3.30 o                         
 -11   0   6         27.26         32.98         3.06 o                         
 -10   0   6         83.46         83.57         5.43 o                         
  -9   0   6         60.22         59.71         3.51 o                         
  -8   0   6        153.57        159.88         5.43 o                         
  -7   0   6         14.52         13.73         2.37 o                         
  -6   0   6        128.44        127.54         3.66 o                         
  -5   0   6          3.83          4.43         0.87 o                         
  -4   0   6          8.54          6.05         0.70 o                         
  -3   0   6        340.97        390.63         7.68 o                         
  -2   0   6        113.67        105.59         3.73 o                         
  -1   0   6       3446.05       3850.72        68.74 o                         
   0   0   6        285.95        282.77         5.67 o                         
   1   0   6         54.06         46.58         1.24 o                         
   2   0   6         97.73         87.41         1.75 o                         
   3   0   6        284.49        284.49         5.34 o                         
   4   0   6          0.95          1.42         0.76 o                         
   5   0   6        299.12        311.15         6.47 o                         
   6   0   6        290.21        313.92         7.20 o                         
   7   0   6         35.55         26.99         1.86 o                         
   8   0   6        148.03        144.25         6.50 o                         
   9   0   6         14.97         11.61         3.26 o                         
  10   0   6        104.77        112.68         8.60 o                         
 -11   1   6          8.02          5.04         2.50 o                         
 -10   1   6          0.90         -1.02         1.89 o                         
  -9   1   6         61.95         60.92         4.70 o                         
  -8   1   6          6.99          8.44         1.29 o                         
  -7   1   6          3.49          4.20         1.12 o                         
  -6   1   6         11.60         10.89         1.26 o                         
  -5   1   6         13.54         12.66         0.87 o                         
  -4   1   6         39.24         37.39         1.73 o                         
  -3   1   6        400.14        419.63         9.04 o                         
  -2   1   6        187.32        187.49         4.70 o                         
  -1   1   6          2.68          3.77         0.37 o                         
   0   1   6         55.08         53.28         1.38 o                         
   1   1   6        968.48       1016.49        17.07 o                         
   2   1   6         20.81         20.77         1.20 o                         
   3   1   6        133.99        134.61         2.75 o                         
   4   1   6         26.01         23.53         1.53 o                         
   5   1   6        122.77        135.21         3.91 o                         
   6   1   6        304.37        309.13         8.53 o                         
   7   1   6         81.38         78.04         3.48 o                         
   8   1   6          7.43          4.54         2.15 o                         
   9   1   6         30.77         29.25         3.06 o                         
 -11   2   6         11.81          9.90         4.42 o                         
 -10   2   6         37.59         40.36         5.54 o                         
  -9   2   6        246.00        243.53         7.60 o                         
  -8   2   6         15.60         17.18         2.58 o                         
  -7   2   6          3.36          2.22         1.21 o                         
  -6   2   6         30.00         30.55         3.24 o                         
  -5   2   6        117.99        133.56         2.80 o                         
  -4   2   6        252.57        244.45         4.92 o                         
  -3   2   6        124.42        130.59         3.03 o                         
  -2   2   6        160.00        138.20         3.73 o                         
  -1   2   6        193.15        218.75         4.47 o                         
   0   2   6        497.18        521.75         9.49 o                         
   1   2   6       1666.47       1774.35        31.82 o                         
   2   2   6        614.56        658.59        12.00 o                         
   3   2   6        101.61        100.31         3.90 o                         
   4   2   6          1.63          1.85         0.81 o                         
   5   2   6         41.35         40.02         1.79 o                         
   6   2   6        165.67        165.46         7.35 o                         
   7   2   6         31.74         28.65         2.15 o                         
   8   2   6         39.04         33.54         2.77 o                         
   9   2   6          2.42          3.17         2.60 o                         
 -11   3   6          9.06         18.46         6.65 o                         
 -10   3   6         21.50         14.77         5.17 o                         
  -9   3   6        104.63        121.10         8.86 o                         
  -8   3   6         57.31         55.42         3.65 o                         
  -7   3   6         26.55         26.59         2.61 o                         
  -6   3   6          5.79          3.80         1.07 o                         
  -5   3   6         78.70         80.38         2.56 o                         
  -4   3   6        316.19        374.65         8.05 o                         
  -3   3   6         44.81         33.13         0.98 o                         
  -2   3   6        478.31        478.44         9.39 o                         
  -1   3   6        319.28        357.07         6.53 o                         
   0   3   6        223.60        217.60         4.19 o                         
   1   3   6        188.06        216.77         4.42 o                         
   2   3   6        289.78        292.20         5.53 o                         
   3   3   6         91.79         83.95         3.94 o                         
   4   3   6         40.12         42.33         1.70 o                         
   5   3   6          5.71          6.03         1.28 o                         
   6   3   6         16.31         15.52         1.50 o                         
   7   3   6         14.93          9.39         2.15 o                         
   8   3   6         18.01         22.13         2.68 o                         
   9   3   6          1.81          1.40         3.04 o                         
  -9   4   6          0.47          1.11         2.61 o                         
  -8   4   6        143.03        126.91         6.59 o                         
  -7   4   6         50.21         48.07         2.22 o                         
  -6   4   6         22.09         22.44         1.60 o                         
  -5   4   6        260.89        280.71         7.00 o                         
  -4   4   6        410.15        453.60         9.84 o                         
  -3   4   6         83.79         76.94         2.40 o                         
  -2   4   6        105.18        105.93         2.41 o                         
  -1   4   6          4.29          5.44         0.58 o                         
   0   4   6        476.42        526.20         9.57 o                         
   1   4   6         99.66         96.13         2.44 o                         
   2   4   6         56.58         55.39         1.69 o                         
   3   4   6          1.94          1.48         0.81 o                         
   4   4   6          4.77          4.22         1.25 o                         
   5   4   6          0.07         -0.69         1.30 o                         
   6   4   6          0.05         -1.34         1.34 o                         
   7   4   6          0.11          0.20         1.54 o                         
   8   4   6         20.42         23.69         3.04 o                         
 -10   5   6          0.60         -0.74         4.43 o                         
  -9   5   6         56.53         48.00         5.91 o                         
  -8   5   6         10.01          9.38         1.48 o                         
  -7   5   6         13.06         10.97         1.37 o                         
  -6   5   6          0.11         -0.06         1.13 o                         
  -5   5   6          0.29         -0.08         0.97 o                         
  -4   5   6        150.60        172.40         3.55 o                         
  -3   5   6        103.95        104.47         2.62 o                         
  -2   5   6        168.32        153.41         3.69 o                         
  -1   5   6        121.09        124.29         2.76 o                         
   0   5   6        247.36        233.49         4.47 o                         
   1   5   6        326.09        337.04         6.93 o                         
   2   5   6          0.04         -0.74         0.99 o                         
   3   5   6         54.45         55.68         2.29 o                         
   4   5   6         66.16         71.74         2.77 o                         
   5   5   6          7.14          6.73         1.47 o                         
   6   5   6         25.45         25.59         1.95 o                         
   7   5   6          5.06          7.58         1.98 o                         
   8   5   6          1.90          0.53         3.22 o                         
 -10   6   6         14.05         11.08         5.17 o                         
  -9   6   6          8.17          4.92         1.98 o                         
  -8   6   6          2.07          1.05         1.85 o                         
  -7   6   6         31.72         18.66         1.90 o                         
  -6   6   6        244.25        194.16         7.25 o                         
  -5   6   6          0.01          0.57         1.13 o                         
  -4   6   6         19.75         19.71         1.01 o                         
  -3   6   6          4.23          4.94         0.81 o                         
  -2   6   6        723.15        799.98        17.24 o                         
  -1   6   6        285.68        287.78         5.92 o                         
   0   6   6         28.81         26.08         1.38 o                         
   1   6   6        117.39        115.17         3.14 o                         
   2   6   6          1.65          2.02         1.17 o                         
   3   6   6        243.51        263.03         6.92 o                         
   4   6   6          4.60          3.54         1.41 o                         
   5   6   6         85.27         89.21         4.05 o                         
   6   6   6          0.50          0.50         1.90 o                         
   7   6   6          3.84          4.29         2.12 o                         
 -11   7   6        133.25        118.89        11.08 o                         
 -10   7   6          3.85          4.06         2.04 o                         
  -9   7   6          9.11          7.91         1.98 o                         
  -8   7   6         43.56         38.65         3.00 o                         
  -7   7   6        475.32        417.05        14.87 o                         
  -6   7   6        222.47        184.50         7.25 o                         
  -5   7   6         13.06          7.23         1.65 o                         
  -4   7   6         21.66         21.39         1.39 o                         
  -3   7   6          0.47          0.00         0.97 o                         
  -2   7   6          1.13          1.00         1.01 o                         
  -1   7   6        114.64        121.98         4.05 o                         
   0   7   6       1241.52       1330.60        28.40 o                         
   1   7   6         87.79         84.16         2.95 o                         
   2   7   6          2.77          1.72         1.71 o                         
   3   7   6         28.10         32.79         2.49 o                         
   4   7   6         32.20         32.64         4.32 o                         
   5   7   6         95.69        102.13         4.04 o                         
   6   7   6         40.55         41.02         3.52 o                         
 -11   8   6        110.13        149.74         7.24 o                         
 -10   8   6         33.20         43.34         3.23 o                         
  -9   8   6          2.13          3.45         1.98 o                         
  -8   8   6          0.37          0.28         1.90 o                         
  -7   8   6          3.13          2.03         1.90 o                         
  -6   8   6          0.21          2.49         1.90 o                         
  -5   8   6         47.64         41.87         2.91 o                         
  -4   8   6         41.22         33.64         1.68 o                         
  -3   8   6          0.04         -1.01         1.01 o                         
  -2   8   6          0.77          0.10         1.17 o                         
  -1   8   6          3.98          4.54         1.35 o                         
   0   8   6         18.09         17.89         1.96 o                         
   1   8   6        143.28        152.09        11.32 o                         
   2   8   6          2.73          1.56         2.58 o                         
   3   8   6          1.30          0.16         2.31 o                         
   4   8   6          0.42         -0.03         2.22 o                         
   5   8   6         44.45         35.97         3.22 o                         
 -10   9   6         34.71         32.58         3.23 o                         
  -9   9   6         25.57         30.77         6.28 o                         
  -8   9   6          0.92          1.72         1.98 o                         
  -7   9   6        143.63        125.83         5.85 o                         
  -6   9   6          8.49         11.81         2.46 o                         
  -5   9   6        263.63        236.03         7.22 o                         
  -4   9   6         11.29          9.41         1.47 o                         
  -3   9   6          0.42          0.89         1.30 o                         
  -2   9   6         46.02         45.50         3.94 o                         
  -1   9   6         12.53         11.30         2.21 o                         
   0   9   6          2.18          2.95         2.31 o                         
   1   9   6          0.01          1.48         2.61 o                         
   2   9   6        142.85        150.05        13.66 o                         
   3   9   6         15.40         15.88         4.06 o                         
   4   9   6         16.44         14.69         3.36 o                         
 -10  10   6          1.02         -0.42         3.23 o                         
  -9  10   6          3.90          3.20         2.64 o                         
  -8  10   6          0.69          0.00         2.56 o                         
  -7  10   6        109.00        111.85         5.85 o                         
  -6  10   6         23.65         22.52         3.00 o                         
  -5  10   6          6.80          5.25         1.65 o                         
  -4  10   6        172.05        166.65         4.93 o                         
  -3  10   6          0.07         -0.17         1.50 o                         
  -2  10   6         17.56         16.48         2.05 o                         
  -1  10   6          0.49          0.57         2.31 o                         
   0  10   6          8.75          7.65         2.95 o                         
   1  10   6        138.32        139.56         9.60 o                         
   2  10   6         12.42         11.08         3.36 o                         
   3  10   6          5.36         -0.21         3.54 o                         
  -9  11   6         19.39         21.24         3.69 o                         
  -8  11   6        190.79        211.25        15.51 o                         
  -7  11   6          2.63         -0.54         2.56 o                         
  -6  11   6         43.07         41.82         8.86 o                         
  -5  11   6         33.72         31.35         2.27 o                         
  -4  11   6          5.86          3.87         1.95 o                         
  -3  11   6          8.14          6.25         1.90 o                         
  -2  11   6         18.00         19.43         2.84 o                         
  -1  11   6          9.66         10.68         2.84 o                         
   0  11   6          0.82         -2.44         3.36 o                         
   1  11   6         14.71          7.38         5.91 o                         
   2  11   6         11.62         10.34         4.08 o                         
  -8  12   6         22.71         30.97         5.13 o                         
  -7  12   6        143.98        149.75         9.97 o                         
  -6  12   6         25.56         24.90         3.69 o                         
  -5  12   6          3.51          3.44         2.15 o                         
  -4  12   6          0.24          1.02         2.27 o                         
  -3  12   6          7.87          2.40         3.00 o                         
  -2  12   6         17.43         13.00         3.36 o                         
  -1  12   6          9.76         10.71         3.65 o                         
   0  12   6          8.73          4.43         5.91 o                         
  -6  13   6          9.39         11.21         4.23 o                         
  -5  13   6          1.51          1.86         2.78 o                         
  -4  13   6          2.68          2.22         4.43 o                         
  -3  13   6          5.60          6.65         3.96 o                         
  -2  13   6          0.02         -2.22         4.08 o                         
   3 -13   7         46.69         50.95         6.65 o                         
  -1 -12   7          1.29         -2.95         7.38 o                         
   0 -12   7          0.12         -2.95         5.91 o                         
   1 -12   7          6.42          8.45         4.08 o                         
   2 -12   7          0.00         -0.84         3.54 o                         
   3 -12   7          0.00         -0.51         3.13 o                         
   4 -12   7         50.35         48.70         3.75 o                         
   5 -12   7          3.22          1.50         2.42 o                         
   6 -12   7          1.18          1.11         2.28 o                         
  -3 -11   7         42.29         41.87         4.78 o                         
  -2 -11   7          2.15          2.22         3.65 o                         
  -1 -11   7         31.07         26.58         6.65 o                         
   0 -11   7         12.55         17.72         5.17 o                         
   1 -11   7         26.48         26.62         3.69 o                         
   2 -11   7         17.35         15.24         3.13 o                         
   3 -11   7         17.85         13.81         2.68 o                         
   4 -11   7         34.15         33.54         2.68 o                         
   5 -11   7         36.09         36.92         3.52 o                         
   6 -11   7          1.58          1.66         2.12 o                         
   7 -11   7          1.56         -0.84         3.13 o                         
   8 -11   7          7.61          8.12         4.43 o                         
  -4 -10   7         95.87         99.81         6.73 o                         
  -3 -10   7         12.65         13.16         4.06 o                         
  -2 -10   7        349.85        385.74        14.35 o                         
  -1 -10   7          8.93          5.17         3.13 o                         
   0 -10   7          0.98          2.95         4.43 o                         
   1 -10   7          4.16          2.95         2.61 o                         
   2 -10   7         64.79         55.71         3.56 o                         
   3 -10   7         34.24         36.04         2.62 o                         
   4 -10   7          3.58          1.70         1.90 o                         
   5 -10   7          9.77          5.92         1.69 o                         
   6 -10   7         16.35         16.87         1.98 o                         
   7 -10   7          3.03          2.55         2.68 o                         
   8 -10   7          2.19          2.16         3.00 o                         
  -5  -9   7         12.46          5.96         3.13 o                         
  -4  -9   7         99.12        105.40         5.99 o                         
  -3  -9   7        143.06        145.64         7.03 o                         
  -2  -9   7         59.42         66.99         4.70 o                         
  -1  -9   7        227.37        254.85        19.94 o                         
   0  -9   7        559.30        617.80        25.48 o                         
   1  -9   7        115.63        125.08         5.99 o                         
   2  -9   7        145.19        149.21         5.51 o                         
   3  -9   7        206.06        185.11         5.42 o                         
   4  -9   7        222.44        208.86         5.89 o                         
   5  -9   7         19.56         16.46         1.81 o                         
   6  -9   7         11.58         12.40         1.57 o                         
   7  -9   7        158.80        167.06         6.18 o                         
   8  -9   7          0.05          0.06         2.74 o                         
   9  -9   7          1.98          5.00         2.88 o                         
  -6  -8   7          1.94          1.90         2.68 o                         
  -5  -8   7         74.22         85.63         3.90 o                         
  -4  -8   7         29.90         24.77         2.69 o                         
  -3  -8   7         75.22         83.88         4.11 o                         
  -2  -8   7         55.61         53.77         2.98 o                         
  -1  -8   7        876.46       1042.81        35.76 o                         
   0  -8   7         20.72         21.47         2.13 o                         
   1  -8   7         52.47         51.49         3.61 o                         
   2  -8   7         14.57         17.83         1.68 o                         
   3  -8   7         21.67         14.96         2.40 o                         
   4  -8   7         46.81         41.18         3.09 o                         
   5  -8   7        293.42        233.38         6.42 o                         
   6  -8   7         83.76         81.10         2.97 o                         
   7  -8   7          7.57          2.53         2.15 o                         
   8  -8   7          2.38          3.52         2.27 o                         
   9  -8   7          7.64          5.97         2.74 o                         
  10  -8   7          5.53         13.29         8.86 o                         
  -7  -7   7          0.03         -0.74         2.27 o                         
  -6  -7   7          5.93          6.76         2.22 o                         
  -5  -7   7         10.85         11.22         1.86 o                         
  -4  -7   7        116.14        133.37         4.48 o                         
  -3  -7   7         78.91         84.35         3.22 o                         
  -2  -7   7          0.25          1.25         1.35 o                         
  -1  -7   7        253.29        261.61         8.10 o                         
   0  -7   7        198.41        217.78         8.50 o                         
   1  -7   7          5.71          4.74         1.05 o                         
   2  -7   7          0.10          0.37         1.25 o                         
   3  -7   7        199.16        181.66         5.01 o                         
   4  -7   7        532.77        472.99        11.71 o                         
   5  -7   7         65.01         50.03         2.24 o                         
   6  -7   7         13.37         12.70         1.39 o                         
   7  -7   7         64.77         70.11         4.71 o                         
   8  -7   7          0.64          0.16         1.85 o                         
   9  -7   7         26.71         29.24         2.88 o                         
  10  -7   7         33.75         36.41         3.44 o                         
  -8  -6   7          0.87         -0.89         3.69 o                         
  -7  -6   7         12.13         12.98         3.54 o                         
  -6  -6   7          5.94          5.70         1.75 o                         
  -5  -6   7          0.01         -0.03         1.47 o                         
  -4  -6   7          6.24          6.66         1.47 o                         
  -3  -6   7          0.37         -0.25         1.17 o                         
  -2  -6   7          9.96         10.93         1.81 o                         
  -1  -6   7         18.81         21.34         1.21 o                         
   0  -6   7         61.05         60.93         2.53 o                         
   1  -6   7        110.92         98.42         2.50 o                         
   2  -6   7        624.66        633.13        13.73 o                         
   3  -6   7         17.29         14.53         1.53 o                         
   4  -6   7          3.77          3.25         0.96 o                         
   5  -6   7         57.50         48.55         1.98 o                         
   6  -6   7        123.46        131.18         6.73 o                         
   7  -6   7        119.09        101.84         4.31 o                         
   8  -6   7         28.66         25.22         2.27 o                         
   9  -6   7          6.89          9.16         2.68 o                         
  10  -6   7          0.42          0.74         2.88 o                         
  -8  -5   7          8.54          7.86         4.80 o                         
  -7  -5   7         50.29         44.87         3.69 o                         
  -6  -5   7         41.13         43.51         2.49 o                         
  -5  -5   7          7.02          7.80         1.41 o                         
  -4  -5   7          5.67          4.64         1.25 o                         
  -3  -5   7        285.50        307.03         7.84 o                         
  -2  -5   7         95.09        102.45         2.90 o                         
  -1  -5   7         22.39         23.05         1.21 o                         
   0  -5   7        174.45        177.92         3.63 o                         
   1  -5   7          7.95          5.88         0.76 o                         
   2  -5   7        287.65        294.65         6.12 o                         
   3  -5   7        150.24        126.01         3.72 o                         
   4  -5   7          4.25          2.46         0.84 o                         
   5  -5   7         49.65         41.62         1.69 o                         
   6  -5   7         12.28         18.49         1.47 o                         
   7  -5   7         25.67         17.13         2.17 o                         
   8  -5   7         12.62          6.65         1.73 o                         
   9  -5   7         27.70         26.85         2.74 o                         
  10  -5   7         21.45         26.42         2.75 o                         
  -9  -4   7         30.38         28.08         3.80 o                         
  -8  -4   7         33.86         31.77         3.69 o                         
  -7  -4   7          0.01         -1.03         2.46 o                         
  -6  -4   7         34.72         32.65         2.05 o                         
  -5  -4   7         14.87         15.75         1.41 o                         
  -4  -4   7          0.33         -0.04         1.01 o                         
  -3  -4   7         70.08         73.50         3.31 o                         
  -2  -4   7        209.01        221.31         5.01 o                         
  -1  -4   7          4.44          2.79         0.64 o                         
   0  -4   7          6.71          5.87         0.64 o                         
   1  -4   7        333.67        346.17         6.46 o                         
   2  -4   7          2.63          1.92         0.71 o                         
   3  -4   7        231.11        214.50         5.06 o                         
   4  -4   7          7.67          6.66         1.04 o                         
   5  -4   7          0.06          0.03         0.83 o                         
   6  -4   7         17.57         17.53         1.81 o                         
   7  -4   7          2.59          3.41         1.50 o                         
   8  -4   7          0.45          0.60         1.58 o                         
   9  -4   7          1.39          4.27         1.88 o                         
  10  -4   7          7.20         10.80         2.55 o                         
  -9  -3   7         93.89        109.71         6.65 o                         
  -8  -3   7         67.82         70.78         4.61 o                         
  -7  -3   7          6.66          8.20         2.31 o                         
  -6  -3   7         14.21         11.31         2.58 o                         
  -5  -3   7         93.65         85.80         3.04 o                         
  -4  -3   7         18.09         17.20         1.17 o                         
  -3  -3   7          3.04          2.67         0.75 o                         
  -2  -3   7         50.98         54.16         1.55 o                         
  -1  -3   7         38.98         38.98         1.47 o                         
   0  -3   7        363.40        352.88         6.50 o                         
   1  -3   7         15.23         10.85         0.64 o                         
   2  -3   7         38.24         26.92         1.44 o                         
   3  -3   7        457.56        454.09         9.97 o                         
   4  -3   7          0.05          0.68         0.81 o                         
   5  -3   7          2.04          1.12         0.83 o                         
   6  -3   7         78.30         73.33         2.68 o                         
   7  -3   7          1.26          1.08         1.41 o                         
   8  -3   7          3.56          1.88         1.45 o                         
   9  -3   7          4.38          3.42         2.04 o                         
  10  -3   7         74.43         73.68         3.83 o                         
 -10  -2   7         64.47         63.15         4.78 o                         
  -9  -2   7         43.45         49.66         8.12 o                         
  -8  -2   7        429.50        446.23        16.16 o                         
  -7  -2   7        169.24        186.93         9.97 o                         
  -6  -2   7         86.02         91.98         5.17 o                         
  -5  -2   7          3.55          3.22         0.64 o                         
  -4  -2   7        119.95        107.88         2.70 o                         
  -3  -2   7         24.79         23.71         1.41 o                         
  -2  -2   7         14.64         15.10         0.71 o                         
  -1  -2   7         77.11         81.17         1.74 o                         
   0  -2   7          0.00          0.21         0.56 o                         
   1  -2   7         21.67         20.51         0.84 o                         
   2  -2   7        184.62        183.15         3.58 o                         
   3  -2   7         16.11         14.15         1.34 o                         
   4  -2   7          7.18          6.68         0.83 o                         
   5  -2   7          8.25          9.00         1.00 o                         
   6  -2   7          0.80          0.25         1.04 o                         
   7  -2   7          0.01          0.03         1.27 o                         
   8  -2   7         10.08          9.78         1.64 o                         
   9  -2   7         33.07         27.85         2.44 o                         
  10  -2   7         59.44         50.40         3.20 o                         
 -10  -1   7          1.49         -1.23         2.64 o                         
  -9  -1   7        118.31        121.41         5.91 o                         
  -8  -1   7        321.29        339.82        13.29 o                         
  -7  -1   7        147.78        158.31         6.39 o                         
  -6  -1   7        282.35        278.63        10.17 o                         
  -5  -1   7       1138.85       1200.33        33.11 o                         
  -4  -1   7          0.79          0.11         0.49 o                         
  -3  -1   7         23.73         31.46         1.71 o                         
  -2  -1   7       1037.40       1187.97        23.06 o                         
  -1  -1   7        617.18        696.24        12.60 o                         
   0  -1   7        151.09        134.69         2.85 o                         
   1  -1   7          8.96          9.47         0.58 o                         
   2  -1   7          9.79          8.13         0.64 o                         
   3  -1   7         82.16         77.08         2.17 o                         
   4  -1   7         79.72         79.97         2.92 o                         
   5  -1   7          0.18          0.05         0.76 o                         
   6  -1   7         27.92         29.48         1.71 o                         
   7  -1   7         83.23         90.91         3.07 o                         
   8  -1   7         33.62         31.66         2.04 o                         
   9  -1   7          1.57          3.10         2.22 o                         
  10  -1   7         55.64         55.15         3.95 o                         
 -11   0   7         72.92         78.54         5.46 o                         
 -10   0   7         83.68         82.00         5.54 o                         
  -9   0   7        130.66        149.28         6.39 o                         
  -8   0   7        178.62        185.77         7.25 o                         
  -7   0   7        400.23        399.65        14.07 o                         
  -6   0   7        116.67        108.85         3.79 o                         
  -5   0   7        130.35        122.19         5.49 o                         
  -4   0   7          0.51          0.04         0.46 o                         
  -3   0   7         76.37         83.48         1.89 o                         
  -2   0   7        924.25       1139.81        24.24 o                         
  -1   0   7        735.17        847.05        15.31 o                         
   0   0   7       8031.70       9374.40       167.15 o                         
   1   0   7        336.09        376.40         6.53 o                         
   2   0   7         12.94         20.02         0.98 o                         
   3   0   7          6.31          5.78         0.71 o                         
   4   0   7        121.50        114.68         2.75 o                         
   5   0   7        113.97        116.35         3.03 o                         
   6   0   7          0.01          0.57         0.96 o                         
   7   0   7         82.91         77.01         2.92 o                         
   8   0   7          4.41          3.77         2.05 o                         
   9   0   7          6.06          5.07         2.35 o                         
 -11   1   7         54.07         64.70         4.92 o                         
 -10   1   7         12.12         11.71         2.64 o                         
  -9   1   7          5.15          4.43         1.98 o                         
  -8   1   7         40.71         41.32         3.00 o                         
  -7   1   7          7.74          3.88         1.21 o                         
  -6   1   7         81.43         75.49         2.82 o                         
  -5   1   7        120.08        110.90         6.12 o                         
  -4   1   7         51.57         45.30         1.31 o                         
  -3   1   7         11.32         10.50         1.17 o                         
  -2   1   7         78.35         96.41         2.37 o                         
  -1   1   7        280.81        298.88         5.54 o                         
   0   1   7        425.58        461.75         8.45 o                         
   1   1   7          4.36          3.75         0.54 o                         
   2   1   7         83.97         74.38         1.85 o                         
   3   1   7         46.13         41.47         1.41 o                         
   4   1   7         30.86         30.40         1.71 o                         
   5   1   7          9.73         11.42         1.02 o                         
   6   1   7         40.71         45.30         1.95 o                         
   7   1   7        131.11        135.91         4.96 o                         
   8   1   7          0.64         -1.05         2.15 o                         
   9   1   7          0.68         -0.79         2.30 o                         
 -11   2   7          1.07         -0.74         5.91 o                         
 -10   2   7         45.53         50.02         5.91 o                         
  -9   2   7        325.36        316.60        11.45 o                         
  -8   2   7        173.25        170.75         6.73 o                         
  -7   2   7        335.27        319.60         9.36 o                         
  -6   2   7         57.59         49.12         2.15 o                         
  -5   2   7          5.05          3.90         1.07 o                         
  -4   2   7         40.59         39.61         1.81 o                         
  -3   2   7          0.21         -0.28         0.39 o                         
  -2   2   7        248.31        265.66         5.94 o                         
  -1   2   7          1.75          2.78         0.47 o                         
   0   2   7        911.64       1012.33        18.22 o                         
   1   2   7        123.32        133.49         2.75 o                         
   2   2   7        175.66        177.00         3.56 o                         
   3   2   7          0.89          1.91         0.81 o                         
   4   2   7         10.38          9.27         1.15 o                         
   5   2   7         30.29         33.15         1.57 o                         
   6   2   7         63.75         59.41         2.44 o                         
   7   2   7        305.13        334.50        10.08 o                         
   8   2   7          3.09          0.35         2.22 o                         
   9   2   7         22.63         19.49         3.13 o                         
 -11   3   7         32.43         56.12         7.38 o                         
 -10   3   7         29.37         34.78         4.43 o                         
  -9   3   7         24.81         28.38         2.04 o                         
  -8   3   7          0.87          1.23         1.33 o                         
  -7   3   7          8.91         12.49         2.07 o                         
  -6   3   7        100.34         98.44         3.48 o                         
  -5   3   7          1.89          2.32         1.07 o                         
  -4   3   7          3.38          4.83         0.47 o                         
  -3   3   7          2.77          3.64         0.44 o                         
  -2   3   7        301.14        283.89         6.34 o                         
  -1   3   7          3.47          4.18         0.56 o                         
   0   3   7         24.12         24.90         1.15 o                         
   1   3   7        212.99        218.62         4.22 o                         
   2   3   7        366.66        372.99         7.54 o                         
   3   3   7        100.92        102.13         2.76 o                         
   4   3   7         47.95         49.73         2.00 o                         
   5   3   7         26.24         28.02         2.24 o                         
   6   3   7          1.50         -0.14         1.34 o                         
   7   3   7         19.51         14.91         2.13 o                         
   8   3   7         14.83         13.52         2.77 o                         
  -9   4   7          5.79          3.54         1.34 o                         
  -8   4   7        166.91        144.96         5.00 o                         
  -7   4   7          0.76          1.29         1.21 o                         
  -6   4   7         25.86         27.58         1.69 o                         
  -5   4   7        184.82        200.50         6.10 o                         
  -4   4   7        127.38        133.94         3.14 o                         
  -3   4   7         24.55         24.41         1.25 o                         
  -2   4   7         27.28         27.30         1.07 o                         
  -1   4   7         65.77         68.87         1.95 o                         
   0   4   7        233.86        217.90         4.19 o                         
   1   4   7          1.46          1.22         0.68 o                         
   2   4   7        605.10        640.05        12.66 o                         
   3   4   7        180.51        198.21         4.81 o                         
   4   4   7          5.26          4.59         1.25 o                         
   5   4   7          1.62          2.07         1.47 o                         
   6   4   7          0.13         -0.33         1.47 o                         
   7   4   7         98.13        100.30         3.71 o                         
   8   4   7         10.21          8.28         3.13 o                         
 -10   5   7          1.33         -2.22         5.17 o                         
  -9   5   7          0.72          0.74         1.98 o                         
  -8   5   7        212.54        183.13        11.08 o                         
  -7   5   7        187.82        164.43         6.73 o                         
  -6   5   7         33.28         26.25         1.69 o                         
  -5   5   7         15.05         14.32         1.38 o                         
  -4   5   7         56.86         57.38         2.66 o                         
  -3   5   7         11.28         13.13         1.02 o                         
  -2   5   7         89.87         98.00         4.58 o                         
  -1   5   7         47.66         41.67         1.55 o                         
   0   5   7         96.49         98.47         2.70 o                         
   1   5   7         65.32         60.21         1.85 o                         
   2   5   7          0.82          0.78         1.04 o                         
   3   5   7        216.11        228.73         6.08 o                         
   4   5   7        138.25        139.43         4.23 o                         
   5   5   7          0.40         -1.40         1.47 o                         
   6   5   7         14.13         13.71         1.90 o                         
   7   5   7          0.20         -1.69         1.69 o                         
 -10   6   7         41.07         31.75         5.91 o                         
  -9   6   7          1.82          1.72         1.98 o                         
  -8   6   7         15.88         14.19         1.98 o                         
  -7   6   7        269.54        193.99         7.78 o                         
  -6   6   7        184.44        168.15         6.73 o                         
  -5   6   7         20.94         16.25         1.77 o                         
  -4   6   7        259.90        253.63         7.38 o                         
  -3   6   7        353.48        375.60         8.32 o                         
  -2   6   7          0.11         -0.07         0.89 o                         
  -1   6   7        561.05        568.80        12.28 o                         
   0   6   7         32.00         27.77         1.24 o                         
   1   6   7        157.54        147.79         3.82 o                         
   2   6   7          1.47          1.62         1.52 o                         
   3   6   7          0.66          0.55         1.48 o                         
   4   6   7        151.87        161.03         4.78 o                         
   5   6   7          0.83          0.30         1.79 o                         
   6   6   7          9.42          8.72         2.04 o                         
   7   6   7          2.10          0.78         2.17 o                         
 -11   7   7         75.32         79.75         8.86 o                         
 -10   7   7          4.17          5.66         2.64 o                         
  -9   7   7          5.18          1.23         1.98 o                         
  -8   7   7         20.52         17.87         1.98 o                         
  -7   7   7          7.00          3.88         2.22 o                         
  -6   7   7          9.85          5.54         1.90 o                         
  -5   7   7        127.29        109.37         4.94 o                         
  -4   7   7        106.15         91.87         3.36 o                         
  -3   7   7         20.41         19.82         1.30 o                         
  -2   7   7          0.31          0.25         1.17 o                         
  -1   7   7          3.51          3.45         1.17 o                         
   0   7   7          6.37          8.09         1.37 o                         
   1   7   7         13.15         16.94         1.74 o                         
   2   7   7         40.46         30.55         2.25 o                         
   3   7   7          0.04          0.57         1.96 o                         
   4   7   7          7.58          6.96         2.15 o                         
   5   7   7         31.61         33.95         2.77 o                         
   6   7   7          2.99          4.09         2.83 o                         
 -10   8   7          0.59          1.23         2.64 o                         
  -9   8   7         26.76         28.22         4.43 o                         
  -8   8   7          6.66          3.94         1.98 o                         
  -7   8   7          6.48          4.06         1.90 o                         
  -6   8   7         61.15         45.17         3.69 o                         
  -5   8   7        132.37        112.81         3.88 o                         
  -4   8   7          2.06          0.97         1.13 o                         
  -3   8   7          6.48          7.23         1.30 o                         
  -2   8   7          1.28          1.69         1.25 o                         
  -1   8   7        193.37        199.44         9.27 o                         
   0   8   7          6.63          5.75         1.82 o                         
   1   8   7          1.26          2.58         2.61 o                         
   2   8   7         23.53         25.63         2.84 o                         
   3   8   7         11.27          9.97         2.61 o                         
   4   8   7        106.05        103.88         8.24 o                         
   5   8   7          1.07          2.17         2.77 o                         
 -10   9   7         12.61          8.60         3.23 o                         
  -9   9   7         59.92         69.90         4.78 o                         
  -8   9   7          2.62         -0.27         2.56 o                         
  -7   9   7          0.09          0.59         2.46 o                         
  -6   9   7        136.19        118.45         6.28 o                         
  -5   9   7        214.93        192.44         6.04 o                         
  -4   9   7         15.57         13.69         1.83 o                         
  -3   9   7         16.73         18.88         1.79 o                         
  -2   9   7          3.73          3.93         1.55 o                         
  -1   9   7          9.45          9.70         2.24 o                         
   0   9   7         19.25         15.08         2.84 o                         
   2   9   7          0.03          0.60         2.84 o                         
   3   9   7          1.23         -2.01         2.84 o                         
   4   9   7         21.16         20.91         3.69 o                         
  -9  10   7         50.43         61.04         4.78 o                         
  -8  10   7          7.72          4.83         2.56 o                         
  -7  10   7         14.01         13.83         2.56 o                         
  -6  10   7          0.00          0.59         2.46 o                         
  -5  10   7         10.36         12.55         1.65 o                         
  -4  10   7         72.00         75.25         4.34 o                         
  -3  10   7        142.33        137.42         4.56 o                         
  -2  10   7          8.28          9.14         2.05 o                         
  -1  10   7          1.02          0.16         2.31 o                         
   0  10   7          1.98          4.09         2.84 o                         
   1  10   7          0.48         -1.48         4.43 o                         
   2  10   7         14.63         11.03         3.89 o                         
   3  10   7         18.98         24.16         5.17 o                         
  -8  11   7         87.00         82.40         7.38 o                         
  -7  11   7          4.07          3.12         3.13 o                         
  -6  11   7         73.17         69.11         5.54 o                         
  -5  11   7          0.40         -0.46         1.68 o                         
  -4  11   7         79.35         78.85         4.78 o                         
  -3  11   7         25.09         28.13         3.13 o                         
  -2  11   7         22.07         21.76         3.00 o                         
  -1  11   7         15.96         14.77         3.36 o                         
   0  11   7         15.69         18.20         3.54 o                         
   1  11   7         14.50         18.46         6.65 o                         
   2  11   7          1.99          5.17         6.65 o                         
  -7  12   7         20.50         13.66         3.80 o                         
  -6  12   7          1.96          0.84         3.54 o                         
  -5  12   7         11.64         13.89         3.27 o                         
  -4  12   7          1.78          3.12         3.13 o                         
  -3  12   7         73.47         79.75         7.38 o                         
  -2  12   7         18.40         13.29         3.69 o                         
  -1  12   7          1.19         -0.21         3.54 o                         
   0  12   7          7.63          8.86         6.65 o                         
   0 -12   8          0.54          1.48         7.38 o                         
   1 -12   8          5.38          7.94         4.08 o                         
   2 -12   8          5.97          8.12         3.69 o                         
   3 -12   8          9.28         10.87         3.54 o                         
   4 -12   8          4.46          4.11         2.83 o                         
   5 -12   8         57.83         66.30         4.28 o                         
   6 -12   8          0.19          1.62         3.51 o                         
  -2 -11   8        113.09        127.97         7.56 o                         
  -1 -11   8        130.54        148.42        11.81 o                         
   0 -11   8          7.61          9.60         5.91 o                         
   1 -11   8          9.02          9.49         3.36 o                         
   2 -11   8         12.94          7.16         3.13 o                         
   3 -11   8          1.16          0.90         2.49 o                         
   4 -11   8         72.88         69.34         4.02 o                         
   5 -11   8          0.21          1.19         2.15 o                         
   6 -11   8         17.21         24.96         2.57 o                         
   7 -11   8         75.68         89.97         5.72 o                         
  -4 -10   8          5.24          3.14         3.80 o                         
  -3 -10   8          3.89          2.32         3.54 o                         
  -2 -10   8         86.51         96.72         5.99 o                         
  -1 -10   8         72.56         79.91         5.14 o                         
   0 -10   8         14.89         10.34         5.17 o                         
   1 -10   8          2.53          0.07         2.84 o                         
   2 -10   8         11.37         11.25         2.30 o                         
   3 -10   8          0.97          0.30         2.05 o                         
   4 -10   8         13.28         13.09         1.95 o                         
   5 -10   8         50.67         52.65         2.94 o                         
   6 -10   8          6.77          4.87         1.71 o                         
   7 -10   8          0.37          1.68         3.13 o                         
   8 -10   8         40.40         50.56         4.21 o                         
  -5  -9   8         41.71         42.09         5.17 o                         
  -4  -9   8          0.14          2.73         3.13 o                         
  -3  -9   8        424.81        472.69        16.96 o                         
  -2  -9   8        109.91        123.53         6.27 o                         
  -1  -9   8        124.64        125.29         6.27 o                         
   0  -9   8         10.36          9.47         2.84 o                         
   1  -9   8          0.23          0.41         2.31 o                         
   2  -9   8          8.06          6.65         2.05 o                         
   3  -9   8          0.12          1.64         1.63 o                         
   4  -9   8         99.88         97.72         3.81 o                         
   5  -9   8         16.17         16.21         1.95 o                         
   6  -9   8         28.17         23.93         1.98 o                         
   7  -9   8         16.68         10.17         2.74 o                         
   8  -9   8          0.30         -1.36         2.83 o                         
   9  -9   8          5.64          4.53         4.74 o                         
  -6  -8   8          0.97          2.11         2.74 o                         
  -5  -8   8         29.98         29.36         4.92 o                         
  -4  -8   8          1.06         -1.05         2.15 o                         
  -3  -8   8        147.67        142.66         5.39 o                         
  -2  -8   8          8.48         11.47         2.25 o                         
  -1  -8   8        856.60        991.35        33.94 o                         
   0  -8   8          1.66          1.79         1.82 o                         
   1  -8   8         13.61         14.24         2.05 o                         
   2  -8   8         31.91         36.66         2.12 o                         
   3  -8   8         67.21         59.01         2.75 o                         
   4  -8   8         12.40         13.50         1.50 o                         
   5  -8   8          4.78          0.87         1.50 o                         
   6  -8   8         19.09         20.42         1.74 o                         
   7  -8   8         26.71         24.57         2.74 o                         
   8  -8   8          1.79         -0.06         2.22 o                         
   9  -8   8         30.11         31.83         4.20 o                         
  -7  -7   8          2.83          4.37         2.39 o                         
  -6  -7   8          3.73          0.91         2.27 o                         
  -5  -7   8          0.43         -0.02         2.05 o                         
  -4  -7   8          1.59          2.64         1.79 o                         
  -3  -7   8        367.25        390.78         9.97 o                         
  -2  -7   8        212.77        236.41         7.38 o                         
  -1  -7   8         31.74         35.44         2.39 o                         
   0  -7   8        104.32        111.24         3.30 o                         
   1  -7   8       2612.87       2755.95        65.44 o                         
   2  -7   8         60.02         59.07         2.54 o                         
   3  -7   8         92.93         79.18         2.92 o                         
   4  -7   8        236.49        204.02         5.71 o                         
   5  -7   8        134.98        119.97         3.81 o                         
   6  -7   8        172.35        148.11         4.42 o                         
   7  -7   8          4.47          1.58         2.15 o                         
   8  -7   8         40.88         37.05         3.13 o                         
   9  -7   8         14.14         12.60         2.83 o                         
  -8  -6   8          0.29         -1.66         3.80 o                         
  -7  -6   8          9.04          8.97         4.43 o                         
  -6  -6   8         13.18         12.14         2.11 o                         
  -5  -6   8          5.24          6.89         1.75 o                         
  -4  -6   8         12.83         13.96         2.03 o                         
  -3  -6   8         58.18         58.35         2.54 o                         
  -2  -6   8          5.85          4.71         1.35 o                         
  -1  -6   8        427.75        444.27         9.04 o                         
   0  -6   8        708.63        725.59        15.85 o                         
   1  -6   8          8.73          7.65         1.07 o                         
   2  -6   8        991.85       1023.59        21.99 o                         
   3  -6   8         27.16         29.16         1.88 o                         
   4  -6   8         27.88         20.19         1.35 o                         
   5  -6   8        121.75        113.17         3.97 o                         
   6  -6   8        648.89        569.07        14.02 o                         
   7  -6   8        136.24        143.79         5.32 o                         
   8  -6   8         40.53         31.09         2.68 o                         
   9  -6   8          3.27          3.66         2.39 o                         
  10  -6   8         45.31         43.57         8.86 o                         
  -8  -5   8         37.13         38.29         7.75 o                         
  -7  -5   8          9.67         12.17         3.00 o                         
  -6  -5   8          6.34          2.87         1.93 o                         
  -5  -5   8         16.98         17.19         2.91 o                         
  -4  -5   8         27.89         31.67         1.73 o                         
  -3  -5   8        118.82        116.12         6.29 o                         
  -2  -5   8          3.71          4.64         1.09 o                         
  -1  -5   8        230.60        239.88         5.12 o                         
   0  -5   8         94.25         92.95         2.23 o                         
   1  -5   8         73.99         68.78         1.99 o                         
   2  -5   8        268.61        266.56         7.68 o                         
   3  -5   8         50.93         48.20         1.87 o                         
   4  -5   8          0.08          0.39         0.92 o                         
   5  -5   8         30.43         28.31         1.39 o                         
   6  -5   8          3.66          4.41         1.02 o                         
   7  -5   8         21.80         21.39         1.90 o                         
   8  -5   8         10.62         11.84         2.22 o                         
   9  -5   8         38.51         32.39         2.83 o                         
  10  -5   8         50.57         56.44         3.57 o                         
  -9  -4   8         26.88         19.47         3.69 o                         
  -8  -4   8        120.81        132.39         6.73 o                         
  -7  -4   8          4.09          2.36         2.46 o                         
  -6  -4   8          0.96         -0.21         1.17 o                         
  -5  -4   8          8.70          5.91         1.44 o                         
  -4  -4   8          9.50          8.20         1.25 o                         
  -3  -4   8         11.22         11.15         1.17 o                         
  -2  -4   8         16.73         15.39         1.15 o                         
  -1  -4   8        278.01        293.65         6.03 o                         
   0  -4   8         30.78         33.48         1.21 o                         
   1  -4   8          0.90          1.04         0.68 o                         
   2  -4   8        181.21        159.00         3.80 o                         
   3  -4   8        180.92        173.83         4.92 o                         
   4  -4   8        112.47        111.74         3.01 o                         
   5  -4   8          2.60          3.14         0.97 o                         
   6  -4   8        154.30        137.18         4.19 o                         
   7  -4   8        187.82        194.52         5.76 o                         
   8  -4   8          1.38          2.00         1.65 o                         
   9  -4   8         81.68         83.20         4.41 o                         
  10  -4   8         26.49         27.21         3.06 o                         
  -9  -3   8          0.17         -0.92         3.00 o                         
  -8  -3   8          2.81          3.29         2.56 o                         
  -7  -3   8         20.07         19.01         2.46 o                         
  -6  -3   8        220.55        252.86         9.65 o                         
  -5  -3   8        258.17        262.82         7.65 o                         
  -4  -3   8         20.35         20.19         1.38 o                         
  -3  -3   8         12.12         11.20         0.92 o                         
  -2  -3   8         15.04         14.82         0.99 o                         
  -1  -3   8        260.00        277.78         5.30 o                         
   0  -3   8          9.81          5.62         0.64 o                         
   1  -3   8        268.97        283.61         5.34 o                         
   2  -3   8          5.86          3.83         0.78 o                         
   3  -3   8        520.52        492.68        10.76 o                         
   4  -3   8         59.81         53.51         1.87 o                         
   5  -3   8        183.47        179.38         4.33 o                         
   6  -3   8          6.92          5.59         1.02 o                         
   7  -3   8         22.17         24.50         1.75 o                         
   8  -3   8          3.17          3.01         1.69 o                         
   9  -3   8          0.29          0.98         1.98 o                         
  10  -3   8         49.83         50.73         3.29 o                         
 -10  -2   8          3.80          4.22         3.23 o                         
  -9  -2   8          8.21          5.71         2.56 o                         
  -8  -2   8        236.86        264.95        10.40 o                         
  -7  -2   8          8.79         10.69         2.58 o                         
  -6  -2   8        234.41        240.68         9.13 o                         
  -5  -2   8          2.40          0.74         0.98 o                         
  -4  -2   8          2.79          1.77         0.87 o                         
  -3  -2   8        106.06        110.54         3.86 o                         
  -2  -2   8         14.20         16.71         0.94 o                         
  -1  -2   8         78.20         77.47         1.78 o                         
   0  -2   8        198.41        220.29         4.22 o                         
   1  -2   8          0.57          0.11         0.58 o                         
   2  -2   8          2.57          2.32         0.76 o                         
   3  -2   8        444.45        441.70         9.70 o                         
   4  -2   8        337.39        341.71         7.66 o                         
   5  -2   8        154.95        157.43         4.81 o                         
   6  -2   8          1.71          2.48         0.96 o                         
   7  -2   8          0.47         -0.11         1.39 o                         
   8  -2   8          0.38          0.34         1.71 o                         
   9  -2   8          8.32          7.35         2.04 o                         
  10  -2   8          8.62         10.34         5.91 o                         
 -10  -1   8          0.40          0.17         3.13 o                         
  -9  -1   8          0.03         -0.40         2.56 o                         
  -8  -1   8        140.04        161.73         6.73 o                         
  -7  -1   8        127.80        134.38        12.92 o                         
  -6  -1   8        406.18        437.69        15.40 o                         
  -5  -1   8        175.30        164.17         4.41 o                         
  -4  -1   8         10.30          9.49         0.87 o                         
  -3  -1   8         40.52         35.66         1.92 o                         
  -2  -1   8          9.72          8.82         0.71 o                         
  -1  -1   8         50.96         62.90         2.12 o                         
   0  -1   8          1.69          0.96         0.58 o                         
   1  -1   8        274.32        264.58         5.06 o                         
   2  -1   8        175.62        162.55         4.41 o                         
   3  -1   8         31.53         28.16         1.32 o                         
   4  -1   8        547.47        552.06        11.05 o                         
   5  -1   8         61.04         59.03         1.89 o                         
   6  -1   8          2.68          1.76         0.96 o                         
   7  -1   8         47.81         40.69         2.16 o                         
   8  -1   8          0.84          0.41         1.93 o                         
   9  -1   8          0.01         -1.48         2.22 o                         
 -10   0   8        153.27        173.06         7.63 o                         
  -9   0   8         30.20         27.71         2.56 o                         
  -8   0   8          0.04         -0.92         1.90 o                         
  -7   0   8       1644.49       1654.15        55.86 o                         
  -6   0   8        368.47        381.08        10.94 o                         
  -5   0   8         13.21          9.98         1.13 o                         
  -4   0   8         47.10         37.74         1.47 o                         
  -3   0   8         19.77         19.86         1.17 o                         
  -2   0   8        277.31        278.74         6.20 o                         
  -1   0   8        166.94        183.26         5.18 o                         
   0   0   8        232.53        244.20         4.24 o                         
   1   0   8          2.53          3.18         0.54 o                         
   2   0   8          8.24          7.66         0.72 o                         
   3   0   8        842.46        877.28        17.23 o                         
   4   0   8         78.56         75.49         2.53 o                         
   5   0   8          3.24          2.79         0.94 o                         
   6   0   8          1.32          0.53         1.00 o                         
   7   0   8         16.84         12.35         2.05 o                         
   8   0   8          3.61          2.58         2.22 o                         
   9   0   8          0.46          0.82         2.68 o                         
 -11   1   8         89.53         96.09         5.59 o                         
 -10   1   8          0.64          0.94         2.56 o                         
  -9   1   8         47.03         48.99         3.54 o                         
  -8   1   8         27.26         29.24         2.46 o                         
  -7   1   8        641.39        674.98        19.18 o                         
  -6   1   8         39.41         39.86         2.15 o                         
  -5   1   8       1148.26       1151.58        31.83 o                         
  -4   1   8        852.66        856.33        18.29 o                         
  -3   1   8         25.26         26.22         1.71 o                         
  -2   1   8         95.12        110.44         2.76 o                         
  -1   1   8        508.93        535.09         9.76 o                         
   0   1   8          1.19          0.89         0.58 o                         
   1   1   8         61.26         59.31         2.12 o                         
   2   1   8        817.15        878.78        15.95 o                         
   3   1   8         15.34         11.82         0.98 o                         
   4   1   8        171.55        176.54         4.34 o                         
   5   1   8          7.97         10.12         1.53 o                         
   6   1   8         12.59         12.68         1.50 o                         
   7   1   8         95.24         97.86         5.14 o                         
   8   1   8         39.87         41.07         3.13 o                         
   9   1   8         10.92          8.33         2.83 o                         
 -11   2   8          1.74          0.57         2.70 o                         
 -10   2   8         46.18         42.56         7.01 o                         
  -9   2   8         22.38         23.15         2.95 o                         
  -8   2   8         75.28         73.11         3.80 o                         
  -7   2   8        385.50        390.56        11.36 o                         
  -6   2   8        372.68        361.71        10.51 o                         
  -5   2   8          0.08         -0.32         1.07 o                         
  -4   2   8         59.91         50.51         1.74 o                         
  -3   2   8          4.08          2.58         0.87 o                         
  -2   2   8         43.75         37.34         2.10 o                         
  -1   2   8        108.41        131.70         2.86 o                         
   0   2   8        631.53        700.55        12.80 o                         
   1   2   8       1614.15       1835.82        32.97 o                         
   2   2   8        325.68        362.11         7.33 o                         
   3   2   8          0.00          0.26         0.83 o                         
   4   2   8         25.54         22.74         2.20 o                         
   5   2   8          8.29          7.36         1.22 o                         
   6   2   8         30.03         28.15         1.86 o                         
   7   2   8        140.87        148.33         5.64 o                         
   8   2   8         12.78         10.44         2.68 o                         
   9   2   8          0.51          5.17         4.43 o                         
 -11   3   8         15.99         23.30         3.32 o                         
 -10   3   8          6.64          5.46         2.04 o                         
  -9   3   8         13.95          5.17         1.98 o                         
  -8   3   8        112.67        105.27         8.45 o                         
  -7   3   8         90.69         86.72         3.48 o                         
  -6   3   8          0.49          0.45         1.13 o                         
  -5   3   8        623.06        593.24        16.77 o                         
  -4   3   8         15.82         15.14         2.03 o                         
  -3   3   8         10.16          8.82         0.87 o                         
  -2   3   8         14.44         13.93         0.73 o                         
  -1   3   8          0.01          0.11         0.56 o                         
   0   3   8         65.93         66.59         2.25 o                         
   1   3   8         47.32         45.09         1.43 o                         
   2   3   8         84.37         80.49         2.20 o                         
   3   3   8        151.48        160.00         4.09 o                         
   4   3   8         25.21         21.26         1.49 o                         
   5   3   8         13.32         10.48         1.34 o                         
   6   3   8          5.22          3.36         1.54 o                         
   7   3   8          5.30          5.90         1.69 o                         
   8   3   8        146.58        165.28         6.61 o                         
 -10   4   8          5.60         10.34         2.22 o                         
  -9   4   8         13.31         11.71         1.81 o                         
  -8   4   8        489.69        451.44        18.18 o                         
  -7   4   8         63.91         46.82         2.60 o                         
  -6   4   8        160.04        140.38         4.65 o                         
  -5   4   8        101.42         97.74         3.68 o                         
  -4   4   8         90.25         80.93         2.86 o                         
  -3   4   8         28.17         28.37         2.34 o                         
  -2   4   8         30.01         27.89         1.19 o                         
  -1   4   8         15.13         12.35         0.94 o                         
   0   4   8          7.72          6.74         0.84 o                         
   1   4   8         14.41         15.32         1.02 o                         
   2   4   8         10.85         10.17         1.15 o                         
   3   4   8        245.00        263.71         6.14 o                         
   4   4   8          0.53          0.63         1.25 o                         
   5   4   8          0.75          1.03         1.47 o                         
   6   4   8         37.98         42.93         2.56 o                         
   7   4   8          0.62          1.04         1.71 o                         
   8   4   8         42.42         39.65         5.40 o                         
 -10   5   8         12.07         15.70         2.70 o                         
  -9   5   8         18.13         17.42         2.04 o                         
  -8   5   8          0.05          0.00         1.90 o                         
  -7   5   8         49.39         39.45         3.00 o                         
  -6   5   8          5.62          6.79         1.52 o                         
  -5   5   8        100.23         94.73         3.36 o                         
  -4   5   8          2.57          3.58         0.90 o                         
  -3   5   8        132.00        125.72         3.49 o                         
  -2   5   8          8.10          6.24         0.92 o                         
  -1   5   8          2.07          1.81         0.89 o                         
   0   5   8         68.81         60.11         2.74 o                         
   1   5   8          8.73          7.09         1.15 o                         
   2   5   8         28.60         32.01         2.71 o                         
   3   5   8         11.21          9.93         1.55 o                         
   4   5   8        107.76        108.82         3.66 o                         
   5   5   8          1.54         -0.15         1.74 o                         
   6   5   8         36.54         36.76         2.56 o                         
   7   5   8          0.09          0.55         2.12 o                         
 -10   6   8         30.35         36.92         6.65 o                         
  -9   6   8         22.69         20.68         2.56 o                         
  -8   6   8          4.33          1.48         1.90 o                         
  -7   6   8          9.51          5.08         1.90 o                         
  -6   6   8         16.08         11.28         1.90 o                         
  -5   6   8          0.07          1.16         1.77 o                         
  -4   6   8         48.81         49.85         2.35 o                         
  -3   6   8         10.53         12.41         1.30 o                         
  -2   6   8          8.39          8.81         1.04 o                         
  -1   6   8        118.45        116.69         3.49 o                         
   0   6   8         20.39         20.85         1.60 o                         
   1   6   8        260.44        275.68         6.47 o                         
   2   6   8          2.99          2.22         1.71 o                         
   3   6   8        103.42        113.09         4.39 o                         
   4   6   8         16.61         14.68         2.15 o                         
   5   6   8          8.77          9.47         1.86 o                         
   6   6   8          0.19         -0.55         2.08 o                         
 -11   7   8        166.63        186.08        14.03 o                         
 -10   7   8         16.63         11.45         2.64 o                         
  -9   7   8          6.06          3.42         2.56 o                         
  -8   7   8         29.33         25.77         2.56 o                         
  -7   7   8         77.23         56.08         3.69 o                         
  -6   7   8         65.85         51.17         3.54 o                         
  -5   7   8         22.20         15.23         2.54 o                         
  -4   7   8          8.26          7.28         1.17 o                         
  -3   7   8          0.38          0.34         1.13 o                         
  -2   7   8          5.93          5.17         1.21 o                         
  -1   7   8        314.34        333.01         8.58 o                         
   0   7   8        196.25        196.61         6.50 o                         
   1   7   8          2.63          1.94         1.55 o                         
   2   7   8          0.13          0.17         1.96 o                         
   3   7   8          0.98          2.22         2.15 o                         
   4   7   8         90.28         85.85         5.35 o                         
   5   7   8         59.45         61.18         4.20 o                         
   6   7   8         26.37         26.59         5.91 o                         
 -10   8   8         52.19         54.64         4.36 o                         
  -9   8   8          5.44          2.15         2.56 o                         
  -8   8   8          6.22          3.69         1.98 o                         
  -7   8   8         42.31         29.93         2.56 o                         
  -6   8   8        145.28        104.25         5.14 o                         
  -5   8   8        275.18        243.28         7.33 o                         
  -4   8   8          0.12         -0.88         1.17 o                         
  -3   8   8         28.66         28.15         2.05 o                         
  -2   8   8          0.09          0.26         1.41 o                         
  -1   8   8         13.27         16.40         2.05 o                         
   0   8   8        113.85        109.55         7.07 o                         
   1   8   8         24.64         22.91         3.13 o                         
   2   8   8         16.68         12.56         2.84 o                         
   3   8   8          1.23         -0.60         2.84 o                         
   4   8   8          3.37          4.49         3.00 o                         
   5   8   8         78.08         76.20         5.53 o                         
 -10   9   8        178.63        198.23         8.86 o                         
  -9   9   8          1.21         -0.98         2.64 o                         
  -8   9   8          6.45          4.56         2.56 o                         
  -7   9   8         20.66         20.97         2.56 o                         
  -6   9   8         35.36         32.69         5.54 o                         
  -5   9   8         22.67         17.98         1.75 o                         
  -4   9   8        208.05        203.94         8.15 o                         
  -3   9   8         73.97         74.33         3.44 o                         
  -2   9   8          7.12          4.25         2.05 o                         
  -1   9   8         38.54         34.75         2.68 o                         
   0   9   8         87.89        101.72        12.92 o                         
   1   9   8         19.12         20.68         5.17 o                         
   2   9   8          7.44          6.42         3.36 o                         
   3   9   8          3.41          2.90         4.06 o                         
   4   9   8          4.93          2.53         3.54 o                         
  -9  10   8        141.74        145.49         7.24 o                         
  -8  10   8          1.49         -1.48         2.64 o                         
  -7  10   8        107.75         97.75         5.85 o                         
  -6  10   8          0.97          1.18         2.46 o                         
  -5  10   8         22.22         17.51         2.21 o                         
  -4  10   8          0.12         -0.16         1.65 o                         
  -3  10   8          8.95          7.12         2.05 o                         
  -2  10   8         21.68         19.56         3.00 o                         
  -1  10   8         12.47         13.50         3.00 o                         
   0  10   8         49.22         43.81         3.89 o                         
   1  10   8         14.78          8.12         5.17 o                         
   2  10   8          0.20          0.00         3.65 o                         
   3  10   8         28.57         26.56         4.42 o                         
  -8  11   8         26.40         38.97         8.49 o                         
  -7  11   8          3.25          3.64         3.13 o                         
  -6  11   8          6.51          4.60         3.13 o                         
  -5  11   8          7.58          5.73         2.11 o                         
  -4  11   8         72.11         66.87         4.45 o                         
  -3  11   8          0.24          0.67         2.56 o                         
  -2  11   8          4.60          5.17         3.69 o                         
  -1  11   8          8.07          6.15         3.30 o                         
   0  11   8          0.99          2.74         3.54 o                         
   1  11   8          0.57          0.74         5.91 o                         
  -7  12   8         33.16         38.68         8.86 o                         
  -6  12   8          4.22          3.69         3.69 o                         
  -5  12   8          0.70         -2.27         2.27 o                         
  -4  12   8          2.91          4.01         3.23 o                         
  -3  12   8         53.14         56.86         5.91 o                         
  -2  12   8        108.88        121.84         9.60 o                         
  -1  12   8          2.29          0.00         5.17 o                         
   1 -12   9          0.03         -0.32         4.08 o                         
   2 -12   9         25.15         25.56         4.23 o                         
   3 -12   9          0.21          0.53         3.54 o                         
   4 -12   9          0.96          0.61         3.30 o                         
   5 -12   9          0.39         -0.74         8.12 o                         
  -2 -11   9          0.62          1.87         4.42 o                         
  -1 -11   9          6.88          8.86         6.65 o                         
   0 -11   9         32.05         31.01         6.65 o                         
   1 -11   9          3.73          3.38         3.54 o                         
   2 -11   9          5.59          8.86         3.54 o                         
   3 -11   9          0.93          0.49         2.77 o                         
   4 -11   9          1.90          2.77         2.83 o                         
   5 -11   9          3.14          2.49         2.42 o                         
   6 -11   9          5.08          6.04         2.25 o                         
  -3 -10   9         14.50         12.55         4.43 o                         
  -2 -10   9         20.97         30.52         7.01 o                         
  -1 -10   9         40.91         45.77         4.42 o                         
   0 -10   9         77.92         87.87         7.38 o                         
   1 -10   9          0.76          1.21         2.84 o                         
   2 -10   9          4.84          2.63         2.74 o                         
   3 -10   9          1.59          4.08         2.60 o                         
   4 -10   9          0.02          1.32         2.10 o                         
   5 -10   9         17.09         19.71         3.41 o                         
   6 -10   9          0.25          2.58         2.12 o                         
   7 -10   9         16.50         12.15         3.13 o                         
   8 -10   9         18.61         25.11         6.65 o                         
  -4  -9   9         17.30         19.94         4.43 o                         
  -3  -9   9         36.42         34.40         7.01 o                         
  -2  -9   9         67.79         75.02         5.14 o                         
  -1  -9   9         90.60         88.04         5.46 o                         
   0  -9   9        501.74        561.12        28.80 o                         
   1  -9   9          0.04          0.59         2.46 o                         
   2  -9   9          1.35          3.59         2.15 o                         
   3  -9   9          1.41          2.63         2.05 o                         
   4  -9   9          0.57          0.48         1.62 o                         
   5  -9   9         24.09         17.33         1.95 o                         
   6  -9   9          0.79          2.78         1.69 o                         
   7  -9   9          0.26          0.23         2.68 o                         
   8  -9   9        168.10        217.44         8.11 o                         
  -6  -8   9         60.62         66.89         7.75 o                         
  -5  -8   9         20.35         20.89         3.13 o                         
  -4  -8   9         51.82         49.70         3.69 o                         
  -3  -8   9          6.10          6.69         2.39 o                         
  -2  -8   9          1.13          0.95         2.15 o                         
  -1  -8   9         29.66         35.99         3.69 o                         
   0  -8   9        487.37        550.74        22.46 o                         
   1  -8   9        223.22        240.49         7.67 o                         
   2  -8   9          0.04          0.53         1.82 o                         
   3  -8   9         29.00         24.93         1.90 o                         
   4  -8   9          0.90          0.50         1.47 o                         
   5  -8   9         10.81          9.51         1.50 o                         
   6  -8   9          3.16          3.66         1.57 o                         
   7  -8   9        111.02        114.04         5.41 o                         
   8  -8   9          1.30          0.30         2.83 o                         
   9  -8   9         38.26         47.21         5.32 o                         
  -7  -7   9          7.14          7.06         4.61 o                         
  -6  -7   9         41.23         47.16         5.42 o                         
  -5  -7   9         85.48         98.28         7.99 o                         
  -4  -7   9         40.96         52.36         2.92 o                         
  -3  -7   9          0.05         -0.35         1.73 o                         
  -2  -7   9        819.96        884.79        24.87 o                         
  -1  -7   9        116.52        115.41         4.39 o                         
   0  -7   9        455.77        486.65        10.90 o                         
   1  -7   9         26.77         32.51         2.01 o                         
   2  -7   9         25.59         20.45         1.62 o                         
   3  -7   9         29.90         27.62         1.86 o                         
   4  -7   9         66.16         72.07         2.97 o                         
   5  -7   9         74.90         65.95         2.78 o                         
   6  -7   9          0.01          0.32         1.50 o                         
   7  -7   9         13.84          6.68         2.22 o                         
   8  -7   9         19.71         22.31         2.83 o                         
   9  -7   9          0.12          0.83         2.88 o                         
  -7  -6   9          0.76          1.79         3.54 o                         
  -6  -6   9         99.43        105.44         9.71 o                         
  -5  -6   9         12.63         12.11         2.05 o                         
  -4  -6   9        149.97        150.16         5.25 o                         
  -3  -6   9         33.12         31.35         2.01 o                         
  -2  -6   9        125.26        130.58         4.06 o                         
  -1  -6   9        345.41        392.53         9.97 o                         
   0  -6   9       1872.16       2020.06        43.00 o                         
   1  -6   9         25.87         26.21         2.09 o                         
   2  -6   9        116.40        119.91         3.36 o                         
   3  -6   9         35.16         33.58         2.48 o                         
   4  -6   9          0.33          0.92         1.19 o                         
   5  -6   9          8.27          7.33         1.31 o                         
   6  -6   9         23.61         18.88         1.57 o                         
   7  -6   9         78.32         79.06         4.09 o                         
   8  -6   9          3.12          3.36         2.35 o                         
   9  -6   9          4.31          3.87         2.88 o                         
  -8  -5   9         14.69         10.34         3.69 o                         
  -7  -5   9         11.36         12.62         3.69 o                         
  -6  -5   9          0.33         -0.33         1.65 o                         
  -5  -5   9          5.52          4.87         1.60 o                         
  -4  -5   9          5.92          8.03         1.60 o                         
  -3  -5   9         11.69         16.52         1.82 o                         
  -2  -5   9        258.14        233.32         5.98 o                         
  -1  -5   9        236.27        227.52         4.87 o                         
   0  -5   9         49.61         49.49         2.29 o                         
   1  -5   9          3.33          0.67         0.94 o                         
   2  -5   9       3561.21       3640.53        77.14 o                         
   3  -5   9         76.43         70.88         3.10 o                         
   4  -5   9          8.91          9.61         1.19 o                         
   5  -5   9        273.43        235.50         5.72 o                         
   6  -5   9         26.08         26.64         2.07 o                         
   7  -5   9        300.55        281.65         7.64 o                         
   8  -5   9         69.40         66.68         4.01 o                         
   9  -5   9          0.78          0.45         2.48 o                         
  -8  -4   9        168.97        184.23         8.51 o                         
  -7  -4   9          9.75         10.84         3.00 o                         
  -6  -4   9          2.88          1.98         1.24 o                         
  -5  -4   9          0.46          0.97         1.13 o                         
  -4  -4   9          9.44         10.18         1.60 o                         
  -3  -4   9          7.00          5.17         1.38 o                         
  -2  -4   9         88.31         76.05         2.43 o                         
  -1  -4   9         16.94         16.21         1.02 o                         
   0  -4   9        559.89        578.00        10.64 o                         
   1  -4   9          4.15          2.61         0.82 o                         
   2  -4   9        452.65        428.43         9.50 o                         
   3  -4   9       1408.48       1395.54        33.32 o                         
   4  -4   9        277.46        277.08         6.40 o                         
   5  -4   9         29.03         26.03         1.64 o                         
   6  -4   9          8.41          9.31         1.14 o                         
   7  -4   9        281.19        269.51         7.45 o                         
   8  -4   9         24.55         24.09         2.19 o                         
   9  -4   9         69.74         69.98         3.45 o                         
  -9  -3   9         50.05         55.21         4.78 o                         
  -8  -3   9        232.03        254.02        10.40 o                         
  -7  -3   9        318.15        342.42        16.61 o                         
  -6  -3   9         19.33         18.25         3.69 o                         
  -5  -3   9          7.45          4.83         1.13 o                         
  -4  -3   9          7.18          5.17         1.13 o                         
  -3  -3   9         29.93         28.32         1.55 o                         
  -2  -3   9         59.51         55.07         2.49 o                         
  -1  -3   9         22.82         21.48         1.17 o                         
   0  -3   9         77.28         71.88         1.97 o                         
   1  -3   9         34.08         35.01         1.25 o                         
   2  -3   9          0.79          0.97         0.82 o                         
   3  -3   9        714.34        697.68        15.19 o                         
   4  -3   9        154.19        163.53         4.21 o                         
   5  -3   9          0.28          0.34         1.02 o                         
   6  -3   9          0.24          0.29         1.03 o                         
   7  -3   9          7.48          4.83         1.69 o                         
   8  -3   9         33.05         33.30         2.19 o                         
   9  -3   9          1.83          1.51         2.32 o                         
  -9  -2   9         46.91         54.51         4.23 o                         
  -8  -2   9         21.04         20.43         6.65 o                         
  -7  -2   9        378.61        420.82        15.12 o                         
  -6  -2   9        324.94        360.07        13.02 o                         
  -5  -2   9         29.30         23.62         1.60 o                         
  -4  -2   9        324.08        321.36         8.03 o                         
  -3  -2   9         24.54         23.82         1.30 o                         
  -2  -2   9        132.40        149.01         4.14 o                         
  -1  -2   9         98.05        101.97         3.15 o                         
   0  -2   9        460.88        509.67         9.41 o                         
   1  -2   9         15.51         13.00         0.91 o                         
   2  -2   9        343.21        340.76         6.98 o                         
   3  -2   9         60.32         56.86         1.95 o                         
   4  -2   9         75.65         79.99         2.54 o                         
   5  -2   9        129.22        122.47         3.39 o                         
   6  -2   9         17.26         17.30         1.33 o                         
   7  -2   9         24.72         24.92         1.95 o                         
   8  -2   9         24.05         22.16         2.14 o                         
   9  -2   9         55.36         56.36         3.41 o                         
 -10  -1   9         30.75         37.33         4.06 o                         
  -9  -1   9         18.50         20.61         3.13 o                         
  -8  -1   9         28.35         30.50         3.69 o                         
  -7  -1   9         34.67         35.92         2.84 o                         
  -6  -1   9         82.56         76.44         4.06 o                         
  -5  -1   9          0.89          0.12         0.93 o                         
  -4  -1   9         66.77         64.92         2.24 o                         
  -3  -1   9         33.81         33.44         1.64 o                         
  -2  -1   9         46.81         48.62         2.01 o                         
  -1  -1   9        349.80        395.69         7.33 o                         
   0  -1   9        116.63        128.15         3.08 o                         
   1  -1   9         24.52         26.41         1.80 o                         
   2  -1   9         48.56         38.94         1.49 o                         
   3  -1   9         67.00         56.07         1.95 o                         
   4  -1   9         21.28         19.01         1.10 o                         
   5  -1   9        139.85        150.16         3.59 o                         
   6  -1   9        212.99        231.23         5.15 o                         
   7  -1   9          0.32         -0.44         1.49 o                         
   8  -1   9          0.00          1.23         1.93 o                         
   9  -1   9          4.12          4.79         2.83 o                         
 -10   0   9         40.87         45.61         3.89 o                         
  -9   0   9          9.15          7.38         2.56 o                         
  -8   0   9          8.28          6.65         1.98 o                         
  -7   0   9        260.56        256.05         9.97 o                         
  -6   0   9         69.09         65.23         3.04 o                         
  -5   0   9        502.32        497.87        14.21 o                         
  -4   0   9          9.57          6.15         0.87 o                         
  -3   0   9         77.95         74.40         2.38 o                         
  -2   0   9         12.69         12.04         0.89 o                         
  -1   0   9          0.13          0.81         0.56 o                         
   0   0   9          4.15          3.32         0.54 o                         
   1   0   9        196.20        221.68         3.98 o                         
   2   0   9         18.23         20.12         1.15 o                         
   3   0   9          1.64          2.19         0.83 o                         
   4   0   9        382.95        388.63         7.93 o                         
   5   0   9        263.47        270.91         5.78 o                         
   6   0   9        388.42        400.42         8.33 o                         
   7   0   9          2.31          1.76         1.75 o                         
   8   0   9          0.28          1.03         2.30 o                         
   9   0   9          5.71          4.86         2.83 o                         
 -10   1   9         47.21         54.97         4.23 o                         
  -9   1   9          0.00          1.40         2.04 o                         
  -8   1   9         64.13         69.98         7.01 o                         
  -7   1   9         46.62         49.47         3.00 o                         
  -6   1   9          0.63          0.74         1.21 o                         
  -5   1   9       3332.39       3402.05        93.22 o                         
  -4   1   9         57.23         53.62         1.86 o                         
  -3   1   9          3.05          1.34         0.80 o                         
  -2   1   9         40.75         42.59         3.41 o                         
  -1   1   9         36.44         45.25         2.04 o                         
   0   1   9        187.44        186.36         3.66 o                         
   1   1   9          1.36          0.53         0.64 o                         
   2   1   9          2.78          3.61         0.86 o                         
   3   1   9        511.27        532.42        11.69 o                         
   4   1   9         58.80         54.52         2.07 o                         
   5   1   9         60.17         61.04         2.32 o                         
   6   1   9        494.85        550.08        13.74 o                         
   7   1   9         26.32         20.06         2.49 o                         
   8   1   9         18.31         19.30         3.04 o                         
   9   1   9          0.03          1.48         4.43 o                         
 -11   2   9         18.28         23.24         3.36 o                         
 -10   2   9          3.03          2.95         2.64 o                         
  -9   2   9        185.09        185.65         7.45 o                         
  -8   2   9          1.08         -1.90         1.90 o                         
  -7   2   9         11.19         14.56         1.69 o                         
  -6   2   9       1309.53       1285.07        35.67 o                         
  -5   2   9        332.29        318.29         9.23 o                         
  -4   2   9         95.42         95.81         3.30 o                         
  -3   2   9        392.20        362.01         9.04 o                         
  -2   2   9         24.11         21.99         1.45 o                         
  -1   2   9        339.68        347.53         7.04 o                         
   0   2   9        270.85        295.47         5.62 o                         
   1   2   9         16.54         15.20         0.93 o                         
   2   2   9         91.41         84.98         2.63 o                         
   3   2   9         12.92         11.22         1.19 o                         
   4   2   9        188.27        188.01         4.61 o                         
   5   2   9          0.11         -0.31         1.24 o                         
   6   2   9          1.02          0.99         1.47 o                         
   7   2   9         86.59         91.93         3.52 o                         
   8   2   9          4.69          2.31         2.68 o                         
 -11   3   9          5.03          4.96         2.74 o                         
 -10   3   9          8.12          6.15         2.64 o                         
  -9   3   9         12.27          7.14         1.98 o                         
  -8   3   9        137.69        135.97         6.46 o                         
  -7   3   9         20.71         22.94         2.08 o                         
  -6   3   9        579.91        586.29        16.48 o                         
  -5   3   9        104.77         99.09         7.17 o                         
  -4   3   9       3166.52       3188.13        75.50 o                         
  -3   3   9          1.42          1.55         0.87 o                         
  -2   3   9        469.25        451.86        11.17 o                         
  -1   3   9         47.95         42.93         2.16 o                         
   0   3   9         85.13         74.72         4.06 o                         
   1   3   9          0.02         -0.25         0.90 o                         
   2   3   9        275.62        281.36         6.40 o                         
   3   3   9        851.67        935.46        20.27 o                         
   4   3   9          6.26          5.67         1.19 o                         
   5   3   9        100.71        100.89         3.37 o                         
   6   3   9         46.36         47.70         2.64 o                         
   7   3   9          0.06          1.69         1.65 o                         
   8   3   9         24.65         27.61         4.94 o                         
 -10   4   9          4.84          3.69         2.22 o                         
  -9   4   9          0.54          1.11         1.81 o                         
  -8   4   9          1.13          1.81         1.69 o                         
  -7   4   9         29.49         40.30         3.76 o                         
  -6   4   9         49.35         46.79         2.60 o                         
  -5   4   9         39.69         35.92         3.59 o                         
  -4   4   9          0.15          0.85         1.13 o                         
  -3   4   9        128.87        105.22         3.12 o                         
  -2   4   9         25.07         24.89         1.41 o                         
  -1   4   9         12.68          8.90         0.88 o                         
   0   4   9          0.14          0.25         0.90 o                         
   1   4   9         98.45         98.28         2.76 o                         
   2   4   9         24.76         30.17         2.63 o                         
   3   4   9        156.83        175.36         4.48 o                         
   4   4   9          0.16         -0.46         1.41 o                         
   5   4   9          0.97          0.45         1.63 o                         
   6   4   9         10.20          8.46         1.95 o                         
   7   4   9         67.76         60.65         3.17 o                         
 -11   5   9         22.99         24.37         3.69 o                         
 -10   5   9          1.24         -1.48         2.95 o                         
  -9   5   9         21.23         20.24         2.95 o                         
  -8   5   9          8.04          6.93         1.98 o                         
  -7   5   9         66.06         52.07         6.65 o                         
  -6   5   9        143.09        123.50         4.45 o                         
  -5   5   9          0.00          0.18         1.21 o                         
  -4   5   9       1000.27        961.77        23.07 o                         
  -3   5   9        186.57        186.66         5.82 o                         
  -2   5   9         23.76         23.56         1.55 o                         
  -1   5   9         48.44         48.19         1.87 o                         
   0   5   9          0.07         -0.35         1.02 o                         
   1   5   9         18.08         17.03         1.37 o                         
   2   5   9          0.10          0.00         1.48 o                         
   3   5   9         55.71         52.82         2.98 o                         
   4   5   9         71.82         74.57         3.22 o                         
   5   5   9         62.21         62.28         3.15 o                         
   6   5   9          8.12          8.49         2.24 o                         
   7   5   9          0.09         -0.62         2.19 o                         
 -11   6   9         45.90         63.50         5.91 o                         
 -10   6   9          1.33          0.49         2.64 o                         
  -9   6   9          0.70          2.22         1.98 o                         
  -8   6   9          1.24         -0.25         1.98 o                         
  -7   6   9        172.51        148.08         6.20 o                         
  -6   6   9          4.25          1.66         1.90 o                         
  -5   6   9          3.05          2.04         1.13 o                         
  -4   6   9          0.01         -0.11         1.13 o                         
  -3   6   9         13.21         13.59         1.30 o                         
  -2   6   9         94.11         82.46         6.50 o                         
  -1   6   9        478.14        529.10        11.62 o                         
   0   6   9         12.31         13.68         1.55 o                         
   1   6   9         22.07         21.60         1.70 o                         
   2   6   9          0.43         -1.71         1.71 o                         
   3   6   9          0.50         -0.34         1.96 o                         
   4   6   9         67.83         78.59         8.08 o                         
   5   6   9          2.53          0.53         2.15 o                         
   6   6   9          3.40          2.87         2.77 o                         
 -10   7   9          4.97          2.22         2.64 o                         
  -9   7   9          5.09          4.70         2.56 o                         
  -8   7   9        115.51        124.88         5.85 o                         
  -7   7   9         27.88         30.34         2.56 o                         
  -6   7   9        111.71         87.48         4.61 o                         
  -5   7   9          4.98          2.43         1.17 o                         
  -4   7   9         64.73         61.27         3.00 o                         
  -3   7   9          1.14          2.33         1.44 o                         
  -2   7   9        159.22        165.18         5.51 o                         
  -1   7   9          5.66          9.43         2.11 o                         
   0   7   9          0.17          0.23         1.96 o                         
   1   7   9          7.99          6.10         1.92 o                         
   2   7   9          2.58          1.35         2.25 o                         
   3   7   9          0.82          1.79         2.15 o                         
   4   7   9          7.39          4.82         2.60 o                         
   5   7   9         32.97         33.35         3.63 o                         
 -10   8   9         17.45         20.96         3.30 o                         
  -9   8   9         42.86         44.87         3.69 o                         
  -8   8   9          2.36         -0.30         2.46 o                         
  -7   8   9         28.47         22.24         2.56 o                         
  -6   8   9          0.03          0.49         2.31 o                         
  -5   8   9         15.14         15.72         1.65 o                         
  -4   8   9         12.91         14.71         1.65 o                         
  -3   8   9          9.91         14.28         2.67 o                         
  -2   8   9          0.34          0.42         1.60 o                         
  -1   8   9          1.87          1.72         2.31 o                         
   0   8   9        141.16        142.55         7.65 o                         
   1   8   9         16.42         14.77         4.43 o                         
   2   8   9          5.66          4.06         3.13 o                         
   3   8   9         10.61          7.78         3.36 o                         
   4   8   9          1.71          1.48         3.54 o                         
  -9   9   9          0.14          0.97         3.13 o                         
  -8   9   9          0.38          0.47         2.56 o                         
  -7   9   9         64.79         67.00         5.54 o                         
  -6   9   9         17.28         10.36         2.56 o                         
  -5   9   9         19.58         16.82         1.78 o                         
  -4   9   9         22.60         14.50         2.05 o                         
  -3   9   9          3.23          2.95         1.75 o                         
  -2   9   9         28.81         24.63         3.00 o                         
  -1   9   9          3.63         -0.59         2.46 o                         
   0   9   9         68.99         79.13         4.94 o                         
   2   9   9          1.37          2.90         4.06 o                         
   3   9   9          3.43          3.27         3.54 o                         
  -8  10   9         88.10        109.77         6.55 o                         
  -7  10   9         20.61         19.32         3.32 o                         
  -6  10   9         19.64         14.33         3.32 o                         
  -5  10   9         38.99         31.44         2.56 o                         
  -4  10   9        161.04        157.62         7.23 o                         
  -3  10   9          9.67         10.24         2.22 o                         
  -2  10   9          0.00         -0.54         2.56 o                         
  -1  10   9         72.18         83.44         7.38 o                         
   0  10   9         13.85         11.81         4.43 o                         
   1  10   9          0.23         -0.74         5.17 o                         
   2  10   9          0.44         -2.22         5.91 o                         
  -7  11   9          3.34          3.10         3.69 o                         
  -6  11   9         45.19         45.79         8.86 o                         
  -5  11   9          2.07          1.25         2.27 o                         
  -4  11   9         12.87          9.80         2.56 o                         
  -3  11   9         73.56         76.96         5.14 o                         
  -2  11   9          0.67         -2.22         3.69 o                         
  -1  11   9         20.54         22.15         5.17 o                         
   0  11   9          3.33          7.38         5.91 o                         
  -6  12   9        123.04        158.76        13.29 o                         
  -5  12   9          4.64          3.67         2.78 o                         
  -4  12   9         11.99         10.58         5.91 o                         
  -3  12   9         32.47         26.58         5.17 o                         
  -2  12   9          2.52          0.00         4.43 o                         
  -1 -11  10         87.20        106.33        11.08 o                         
   0 -11  10          6.69         11.08         6.65 o                         
   1 -11  10         43.71         46.47         6.28 o                         
   2 -11  10          8.80          9.81         3.54 o                         
   3 -11  10          0.32          1.18         3.69 o                         
   4 -11  10        104.05        126.01         6.06 o                         
   5 -11  10         22.98         25.62         3.44 o                         
   6 -11  10          2.98          5.46         4.12 o                         
  -3 -10  10          0.88          2.95         5.17 o                         
  -2 -10  10         15.82         10.34         5.17 o                         
  -1 -10  10         16.07         10.39         3.89 o                         
   0 -10  10         43.29         53.90         7.38 o                         
   1 -10  10         26.97         25.00         3.54 o                         
   2 -10  10          5.62          4.31         3.00 o                         
   3 -10  10          4.52          4.77         2.68 o                         
   4 -10  10          5.48          4.35         2.35 o                         
   5 -10  10         11.61         17.76         3.00 o                         
   6 -10  10          0.44         -0.31         2.15 o                         
   7 -10  10          5.69          2.75         3.71 o                         
  -4  -9  10          0.37          0.74         4.43 o                         
  -3  -9  10          5.94          8.86         4.43 o                         
  -2  -9  10          4.51          3.69         4.43 o                         
  -1  -9  10          7.95          3.12         3.36 o                         
   0  -9  10         10.94         15.51         5.17 o                         
   1  -9  10         90.16        105.62         5.99 o                         
   2  -9  10          0.12         -0.47         2.22 o                         
   3  -9  10         11.86         13.66         2.49 o                         
   4  -9  10          3.99          4.75         1.98 o                         
   5  -9  10          2.78          1.81         1.95 o                         
   6  -9  10         20.57         23.02         2.15 o                         
   7  -9  10          0.80          0.25         3.13 o                         
   8  -9  10          6.98          0.00         4.43 o                         
  -5  -8  10          1.71          0.91         3.13 o                         
  -4  -8  10         11.20          7.81         3.00 o                         
  -3  -8  10          0.04         -0.87         2.84 o                         
  -2  -8  10         31.77         29.38         3.36 o                         
  -1  -8  10         31.98         32.30         3.36 o                         
   0  -8  10         91.83         99.69         7.38 o                         
   1  -8  10         20.56         19.50         3.55 o                         
   2  -8  10        105.87        102.04         5.36 o                         
   3  -8  10         45.02         46.87         2.99 o                         
   4  -8  10          0.57          2.95         1.86 o                         
   5  -8  10         16.67         17.47         1.95 o                         
   6  -8  10         11.96         17.25         1.93 o                         
   7  -8  10          4.43         -0.55         2.74 o                         
   8  -8  10          4.48         -0.38         3.20 o                         
  -6  -7  10          3.52          6.51         2.74 o                         
  -5  -7  10         62.53         71.14         4.64 o                         
  -4  -7  10         64.62         63.55         4.36 o                         
  -3  -7  10          9.21          9.04         2.46 o                         
  -2  -7  10          2.42          1.18         2.46 o                         
  -1  -7  10          2.25          0.85         1.96 o                         
   0  -7  10         87.20         94.51         3.28 o                         
   1  -7  10        219.02        238.16         9.49 o                         
   2  -7  10         18.31         18.74         1.79 o                         
   3  -7  10          0.52          0.79         1.47 o                         
   4  -7  10          0.01          1.83         1.50 o                         
   5  -7  10         24.50         20.85         2.08 o                         
   6  -7  10          1.89          2.60         1.57 o                         
   7  -7  10          0.02          1.26         2.56 o                         
   8  -7  10          4.03          7.12         2.88 o                         
   9  -7  10         14.23         17.72         9.60 o                         
  -7  -6  10         22.55         27.77         5.17 o                         
  -6  -6  10          7.87          4.34         2.22 o                         
  -5  -6  10         36.52         31.72         3.84 o                         
  -4  -6  10         57.52         60.02         3.36 o                         
  -3  -6  10        103.47        108.77         4.39 o                         
  -2  -6  10         18.55         21.60         2.05 o                         
  -1  -6  10         45.32         40.02         2.17 o                         
   0  -6  10        867.37        941.56        20.47 o                         
   1  -6  10        993.61       1063.67        25.75 o                         
   2  -6  10        578.47        605.37        13.27 o                         
   3  -6  10         31.24         33.42         1.80 o                         
   4  -6  10          7.82          8.75         1.39 o                         
   5  -6  10         11.75         10.08         1.39 o                         
   6  -6  10          0.57         -0.44         1.53 o                         
   7  -6  10         63.63         67.98         3.88 o                         
   8  -6  10         85.60         84.02         6.48 o                         
   9  -6  10          0.00          0.48         2.88 o                         
  -8  -5  10         74.33         78.16         5.85 o                         
  -7  -5  10        100.62        107.56         6.39 o                         
  -6  -5  10          6.94          6.51         1.75 o                         
  -5  -5  10         56.35         55.35         2.92 o                         
  -4  -5  10        171.31        166.08         5.51 o                         
  -3  -5  10         12.95         12.37         1.82 o                         
  -2  -5  10        109.89         92.86         3.22 o                         
  -1  -5  10        246.43        244.07         5.81 o                         
   0  -5  10          2.43          0.74         1.19 o                         
   1  -5  10       1265.73       1319.93        25.77 o                         
   2  -5  10         14.73         11.99         1.32 o                         
   3  -5  10         31.35         27.08         1.60 o                         
   4  -5  10          0.40         -0.83         1.19 o                         
   5  -5  10         13.33         13.42         1.39 o                         
   6  -5  10          4.07          3.97         1.42 o                         
   7  -5  10         26.46         28.34         2.45 o                         
   8  -5  10          7.55          5.43         2.74 o                         
   9  -5  10          3.48          0.90         2.72 o                         
  -8  -4  10         62.25         63.99         4.78 o                         
  -7  -4  10        134.70        146.43         7.25 o                         
  -6  -4  10          0.84          1.81         1.27 o                         
  -5  -4  10         10.69          7.52         1.60 o                         
  -4  -4  10         16.17         13.42         1.60 o                         
  -3  -4  10        153.15        158.98         5.25 o                         
  -2  -4  10         54.39         44.63         2.17 o                         
  -1  -4  10        198.36        209.92         4.84 o                         
   0  -4  10        754.03        774.72        16.84 o                         
   1  -4  10       3007.53       3196.23        61.85 o                         
   2  -4  10          4.88          5.34         1.15 o                         
   3  -4  10        707.85        711.54        17.35 o                         
   4  -4  10        100.94         96.68         2.91 o                         
   5  -4  10         24.87         23.05         1.61 o                         
   6  -4  10         27.70         22.97         1.93 o                         
   7  -4  10         52.98         45.40         2.76 o                         
   8  -4  10         25.52         25.90         2.33 o                         
   9  -4  10         15.70          9.04         2.38 o                         
  -9  -3  10          0.15          1.03         3.69 o                         
  -8  -3  10         47.92         41.00         4.43 o                         
  -7  -3  10          8.88          7.25         2.56 o                         
  -6  -3  10          3.07          4.04         1.24 o                         
  -5  -3  10          0.09          0.93         1.17 o                         
  -4  -3  10          8.51          9.01         1.38 o                         
  -3  -3  10         18.97         17.41         1.51 o                         
  -2  -3  10         20.70         18.61         1.55 o                         
  -1  -3  10          0.18          0.30         0.99 o                         
   0  -3  10         77.67         62.09         2.86 o                         
   1  -3  10         60.32         58.76         1.98 o                         
   2  -3  10        111.95        108.13         4.17 o                         
   3  -3  10        980.51        985.83        21.26 o                         
   4  -3  10        489.36        474.66        10.56 o                         
   5  -3  10         47.94         49.50         2.52 o                         
   6  -3  10        130.01        116.01         3.45 o                         
   7  -3  10          0.27          1.01         1.71 o                         
   8  -3  10        152.63        149.11         5.23 o                         
   9  -3  10        109.84        118.26         5.51 o                         
  -9  -2  10          0.17          2.00         3.23 o                         
  -8  -2  10         18.86         18.60         3.32 o                         
  -7  -2  10        261.02        275.16        10.40 o                         
  -6  -2  10         20.33         21.72         2.46 o                         
  -5  -2  10         16.66         13.41         1.71 o                         
  -4  -2  10          2.54          2.17         1.01 o                         
  -3  -2  10         55.78         48.33         2.17 o                         
  -2  -2  10         24.50         25.67         1.63 o                         
  -1  -2  10         68.32         64.08         2.04 o                         
   0  -2  10         52.35         51.09         1.61 o                         
   1  -2  10        363.30        372.06         7.58 o                         
   2  -2  10        108.96        103.85         2.81 o                         
   3  -2  10        290.46        286.54         6.67 o                         
   4  -2  10        903.80        964.54        20.87 o                         
   5  -2  10        551.41        559.65        11.40 o                         
   6  -2  10         22.39         26.23         1.63 o                         
   7  -2  10          4.92          3.97         1.75 o                         
   8  -2  10         31.17         27.84         2.93 o                         
   9  -2  10          0.93          1.28         2.61 o                         
 -10  -1  10         16.80         21.41         8.86 o                         
  -9  -1  10         18.46         21.24         3.23 o                         
  -8  -1  10         11.41         14.58         2.56 o                         
  -7  -1  10        129.44        132.36         8.49 o                         
  -6  -1  10       1224.43       1273.53        43.33 o                         
  -5  -1  10        174.70        176.71         4.86 o                         
  -4  -1  10         13.77         12.17         1.60 o                         
  -3  -1  10         29.65         27.62         1.55 o                         
  -2  -1  10         14.63         18.67         1.25 o                         
  -1  -1  10         93.40         92.81         3.52 o                         
   0  -1  10         19.91         20.41         0.93 o                         
   1  -1  10         44.99         44.65         2.59 o                         
   2  -1  10          5.31          5.98         1.11 o                         
   3  -1  10          2.45          1.19         0.94 o                         
   4  -1  10        122.17        113.52         3.05 o                         
   5  -1  10        346.12        360.75         7.53 o                         
   6  -1  10        112.04        119.46         3.29 o                         
   7  -1  10          7.23          9.16         1.84 o                         
   8  -1  10          0.78         -0.48         2.04 o                         
   9  -1  10         25.91         21.00         3.22 o                         
 -10   0  10          3.31          5.22         3.23 o                         
  -9   0  10          0.99          0.20         2.56 o                         
  -8   0  10          0.18          0.98         1.98 o                         
  -7   0  10         81.85         85.93         4.61 o                         
  -6   0  10        462.46        464.76        13.50 o                         
  -5   0  10       1743.40       1771.32        42.27 o                         
  -4   0  10         80.09         75.19         3.30 o                         
  -3   0  10        309.77        283.04         7.19 o                         
  -2   0  10          4.79          1.62         0.87 o                         
  -1   0  10         41.98         44.02         1.70 o                         
   0   0  10         16.37         14.74         0.84 o                         
   1   0  10        152.80        159.82         3.60 o                         
   2   0  10         25.28         25.72         1.24 o                         
   3   0  10        235.42        243.02         5.28 o                         
   4   0  10         21.95         19.56         1.30 o                         
   5   0  10        177.72        189.96         4.39 o                         
   6   0  10         13.79         13.63         1.60 o                         
   7   0  10          0.32          0.07         1.54 o                         
   8   0  10          2.05          1.05         2.68 o                         
 -10   1  10          7.18          8.60         3.23 o                         
  -9   1  10         68.10         73.46         4.61 o                         
  -8   1  10          5.79          4.43         1.98 o                         
  -7   1  10         87.99         85.17         4.23 o                         
  -6   1  10          2.89          4.06         1.52 o                         
  -5   1  10          8.68         10.74         1.17 o                         
  -4   1  10        678.36        678.93        16.43 o                         
  -3   1  10          4.56          2.95         0.87 o                         
  -2   1  10        226.40        236.68         7.89 o                         
  -1   1  10        119.45        120.83         4.70 o                         
   0   1  10        357.68        412.62         8.19 o                         
   1   1  10          8.10          8.77         0.98 o                         
   2   1  10         62.35         60.59         2.14 o                         
   3   1  10          0.00          0.00         1.15 o                         
   4   1  10         56.42         52.90         2.56 o                         
   5   1  10          0.46         -0.63         1.31 o                         
   6   1  10         64.50         70.56         3.06 o                         
   7   1  10         40.61         41.55         2.39 o                         
   8   1  10         46.60         43.19         3.74 o                         
 -10   2  10          5.10          5.66         2.64 o                         
  -9   2  10         57.52         60.08         4.08 o                         
  -8   2  10         25.23         26.35         2.46 o                         
  -7   2  10          9.67          9.22         2.00 o                         
  -6   2  10        112.74         98.18         3.91 o                         
  -5   2  10          0.04         -0.66         1.52 o                         
  -4   2  10          7.19          5.91         1.28 o                         
  -3   2  10        561.45        538.37        13.10 o                         
  -2   2  10         11.34          9.51         1.17 o                         
  -1   2  10          7.06          8.65         1.16 o                         
   0   2  10         14.88         17.55         1.60 o                         
   1   2  10          3.77          2.86         0.94 o                         
   2   2  10         10.24         10.71         1.19 o                         
   3   2  10         18.55         21.10         1.66 o                         
   4   2  10         18.96         19.49         1.53 o                         
   5   2  10         17.32         15.83         1.56 o                         
   6   2  10        265.51        289.82         7.83 o                         
   7   2  10        101.40        100.14         3.85 o                         
   8   2  10         26.47         26.63         3.48 o                         
 -10   3  10         21.02         20.84         3.13 o                         
  -9   3  10         53.09         62.77         4.08 o                         
  -8   3  10          0.00         -1.20         1.75 o                         
  -7   3  10         98.94        104.65         6.31 o                         
  -6   3  10          8.26         12.54         2.44 o                         
  -5   3  10          3.74          4.21         1.52 o                         
  -4   3  10       4307.43       4476.07       105.78 o                         
  -3   3  10          0.67          1.22         1.01 o                         
  -2   3  10         59.67         56.98         3.52 o                         
  -1   3  10         18.58         18.21         1.35 o                         
   0   3  10         24.11         30.87         1.29 o                         
   1   3  10        355.44        389.64         8.71 o                         
   2   3  10          0.28         -0.29         1.09 o                         
   3   3  10         11.53         13.48         1.49 o                         
   4   3  10         92.05        103.41         3.28 o                         
   5   3  10          3.20          4.86         1.50 o                         
   6   3  10          2.96          2.48         1.86 o                         
   7   3  10        499.69        570.59        16.46 o                         
 -10   4  10          0.72          2.95         2.95 o                         
  -9   4  10          0.79          1.27         1.92 o                         
  -8   4  10         36.52         35.61         2.30 o                         
  -7   4  10          0.90          1.34         1.69 o                         
  -6   4  10        169.70        177.92         5.82 o                         
  -5   4  10        107.07         98.56         3.06 o                         
  -4   4  10         80.58         74.85         2.62 o                         
  -3   4  10         70.46         66.64         3.20 o                         
  -2   4  10       1934.86       2004.86        47.72 o                         
  -1   4  10         15.04         13.98         1.25 o                         
   0   4  10          0.06          0.26         0.94 o                         
   1   4  10         95.87         95.14         2.90 o                         
   2   4  10          0.12         -0.28         1.35 o                         
   3   4  10        101.02        107.87         3.36 o                         
   4   4  10         34.30         34.00         2.12 o                         
   5   4  10          5.15          4.15         1.86 o                         
   6   4  10         80.43         97.65         3.90 o                         
   7   4  10          0.95          2.40         2.15 o                         
 -10   5  10         18.62         19.20         3.69 o                         
  -9   5  10          5.08          9.34         2.56 o                         
  -8   5  10         13.68         11.08         2.46 o                         
  -7   5  10         21.79         17.55         2.46 o                         
  -6   5  10         11.38         10.56         1.69 o                         
  -5   5  10        405.31        414.16        10.23 o                         
  -4   5  10        135.51        137.41         4.04 o                         
  -3   5  10       2368.06       2472.79        58.80 o                         
  -2   5  10        336.23        333.49         8.58 o                         
  -1   5  10        200.72        220.37         5.99 o                         
   0   5  10        151.95        165.25         4.88 o                         
   1   5  10         45.89         45.71         2.04 o                         
   2   5  10          4.07          5.51         1.63 o                         
   3   5  10         81.94         80.24         3.68 o                         
   4   5  10        105.51        118.14         4.88 o                         
   5   5  10         27.26         24.74         2.68 o                         
   6   5  10         41.62         36.43         3.30 o                         
 -10   6  10         13.22         15.51         3.23 o                         
  -9   6  10          3.95          2.42         2.56 o                         
  -8   6  10         19.49         13.53         2.46 o                         
  -7   6  10          0.03         -0.28         1.90 o                         
  -6   6  10          1.71          2.31         1.90 o                         
  -5   6  10         40.56         40.66         2.11 o                         
  -4   6  10         41.12         40.33         2.33 o                         
  -3   6  10         14.82         14.82         1.49 o                         
  -2   6  10        133.29        129.57         4.04 o                         
  -1   6  10          6.54          4.78         1.55 o                         
   0   6  10         60.53         61.03         3.25 o                         
   1   6  10         25.69         25.37         1.76 o                         
   2   6  10         17.29         18.91         2.39 o                         
   3   6  10         15.42         15.76         2.25 o                         
   4   6  10         31.26         31.16         2.92 o                         
   5   6  10          3.10          4.52         2.60 o                         
 -10   7  10         82.56         87.84         5.32 o                         
  -9   7  10          6.05          8.37         2.64 o                         
  -8   7  10         36.51         42.23         3.13 o                         
  -7   7  10          8.02         10.05         2.46 o                         
  -6   7  10          8.63         11.08         2.46 o                         
  -5   7  10        151.98        138.23         4.75 o                         
  -4   7  10          0.00          0.36         1.60 o                         
  -3   7  10        524.18        533.71        15.34 o                         
  -2   7  10         71.92         71.55         4.68 o                         
  -1   7  10          0.01          1.48         3.69 o                         
   0   7  10         23.00         22.26         3.69 o                         
   1   7  10         80.55         97.06         3.84 o                         
   2   7  10         11.31          7.69         2.25 o                         
   3   7  10          3.36          2.91         2.49 o                         
   4   7  10         15.77         11.93         2.82 o                         
   5   7  10          1.27          0.11         3.22 o                         
 -10   8  10         48.64         63.50         8.86 o                         
  -9   8  10          3.88          3.18         3.13 o                         
  -8   8  10          0.82         -0.13         2.56 o                         
  -7   8  10          0.05          0.00         2.46 o                         
  -6   8  10          1.11          0.00         2.46 o                         
  -5   8  10          0.12         -0.54         1.24 o                         
  -4   8  10         52.20         46.02         2.77 o                         
  -3   8  10          0.73          0.75         1.60 o                         
  -2   8  10         13.06         13.07         2.91 o                         
  -1   8  10        128.60        137.15         6.51 o                         
   0   8  10        665.84        771.60        26.89 o                         
   1   8  10         17.05         16.98         4.43 o                         
   2   8  10         24.21         31.18         4.06 o                         
   3   8  10          3.50          2.61         3.36 o                         
   4   8  10          0.13         -0.95         3.54 o                         
  -9   9  10          0.31          0.47         3.23 o                         
  -8   9  10          0.76          1.65         3.13 o                         
  -7   9  10         29.11         29.69         3.13 o                         
  -6   9  10          5.42          5.71         2.56 o                         
  -5   9  10         62.46         51.43         3.20 o                         
  -4   9  10          0.17          0.35         1.75 o                         
  -3   9  10         14.13         10.35         2.05 o                         
  -2   9  10          4.12          3.54         2.46 o                         
  -1   9  10          0.58         -0.20         2.56 o                         
   0   9  10         54.60         57.60         5.91 o                         
   2   9  10          0.04          2.11         3.54 o                         
   3   9  10          3.40          1.43         4.08 o                         
  -8  10  10        109.55        125.93         7.09 o                         
  -7  10  10          1.05         -0.17         3.13 o                         
  -6  10  10         10.34          8.12         3.13 o                         
  -5  10  10          0.09          0.53         1.78 o                         
  -4  10  10         10.46          8.99         3.16 o                         
  -3  10  10          1.51          0.20         2.56 o                         
  -2  10  10          2.48          4.80         3.00 o                         
  -1  10  10          0.92          2.95         4.43 o                         
   0  10  10          7.04          0.74         4.43 o                         
  -7  11  10         13.78         12.55         3.89 o                         
  -6  11  10          1.55         -1.18         3.69 o                         
  -5  11  10         12.96         13.73         2.61 o                         
  -4  11  10         82.33         80.95         5.32 o                         
  -3  11  10          2.82          2.43         3.23 o                         
  -2  11  10         19.31         28.06         4.43 o                         
  -1  11  10          8.54         11.81         5.17 o                         
   0 -11  11          0.00          2.95         7.38 o                         
   1 -11  11          0.75          3.00         4.08 o                         
   2 -11  11         21.44         28.82         4.61 o                         
   3 -11  11          2.74          5.32         3.69 o                         
   4 -11  11         35.70         41.26         3.82 o                         
  -2 -10  11          2.57          0.74         5.17 o                         
  -1 -10  11          0.13         -2.95         6.65 o                         
   0 -10  11          0.04         -2.22         5.91 o                         
   1 -10  11          0.06          2.74         3.54 o                         
   2 -10  11         20.30         18.05         3.69 o                         
   3 -10  11          0.03         -0.33         2.68 o                         
   4 -10  11         63.71         73.75         6.81 o                         
   5 -10  11          9.73         14.37         3.30 o                         
   6 -10  11          8.65          8.66         2.57 o                         
  -4  -9  11          0.46          0.74         5.91 o                         
  -3  -9  11          7.68          4.43         4.43 o                         
  -2  -9  11         20.13         16.98         4.43 o                         
  -1  -9  11         17.27         19.20         5.17 o                         
   0  -9  11        103.36        124.05         9.60 o                         
   1  -9  11          5.61          3.45         3.00 o                         
   2  -9  11         78.47         85.85         4.75 o                         
   3  -9  11         18.87         17.79         2.56 o                         
   4  -9  11          0.50          0.54         2.30 o                         
   5  -9  11         79.50        110.19         4.47 o                         
   6  -9  11          0.84          1.35         2.15 o                         
   7  -9  11          7.58          7.30         3.36 o                         
  -5  -8  11         12.97         10.93         3.69 o                         
  -4  -8  11          2.65          2.95         3.13 o                         
  -3  -8  11          1.59          1.60         3.00 o                         
  -2  -8  11          0.21         -0.31         3.00 o                         
  -1  -8  11          1.62          2.95         3.69 o                         
   0  -8  11          2.67          2.95         4.43 o                         
   1  -8  11         93.07        100.35         4.65 o                         
   2  -8  11         12.16         14.68         2.49 o                         
   3  -8  11         58.09         60.25         6.02 o                         
   4  -8  11         10.42          8.79         1.90 o                         
   5  -8  11         26.32         25.31         2.39 o                         
   6  -8  11         27.72         44.72         3.52 o                         
   7  -8  11         13.13         18.83         4.44 o                         
   8  -8  11          1.06          3.69         4.43 o                         
  -6  -7  11          3.95          4.56         2.83 o                         
  -5  -7  11          0.03         -0.41         2.35 o                         
  -4  -7  11         30.45         21.76         3.00 o                         
  -3  -7  11         30.80         23.15         3.00 o                         
  -2  -7  11         31.92         26.84         3.00 o                         
  -1  -7  11          2.47          1.11         2.61 o                         
   0  -7  11         11.64          7.79         2.01 o                         
   1  -7  11          2.52          2.92         1.79 o                         
   2  -7  11          5.24          3.47         1.73 o                         
   3  -7  11         15.14         12.90         2.34 o                         
   4  -7  11          0.07          0.52         1.74 o                         
   5  -7  11         21.35         19.43         1.98 o                         
   6  -7  11         15.53         24.06         2.15 o                         
   7  -7  11          4.73          3.01         2.74 o                         
   8  -7  11          3.90          3.77         3.20 o                         
  -7  -6  11         53.62         61.17         5.67 o                         
  -6  -6  11         46.04         41.46         3.98 o                         
  -5  -6  11          1.27          1.34         2.22 o                         
  -4  -6  11          0.73          1.20         2.05 o                         
  -3  -6  11         67.55         59.40         3.11 o                         
  -2  -6  11          9.73          9.64         2.31 o                         
  -1  -6  11         10.31          7.32         2.05 o                         
   0  -6  11         62.05         64.32         2.70 o                         
   1  -6  11          0.14          0.51         1.55 o                         
   2  -6  11         18.78         14.55         1.79 o                         
   3  -6  11        160.49        163.52         4.47 o                         
   4  -6  11         61.39         60.74         2.62 o                         
   5  -6  11          4.60          4.01         1.39 o                         
   6  -6  11          5.37          0.96         1.57 o                         
   7  -6  11          2.16          5.66         2.74 o                         
   8  -6  11          0.33          1.24         2.78 o                         
  -7  -5  11          0.37          0.74         3.54 o                         
  -6  -5  11         49.82         52.38         3.00 o                         
  -5  -5  11         12.45          5.87         1.75 o                         
  -4  -5  11        108.79        107.85         4.22 o                         
  -3  -5  11        122.63        117.76         4.53 o                         
  -2  -5  11          2.10          1.65         1.47 o                         
  -1  -5  11        123.55        122.11         4.65 o                         
   0  -5  11          3.75          4.00         1.37 o                         
   1  -5  11        113.16        105.52         3.56 o                         
   2  -5  11        249.17        252.25         6.91 o                         
   3  -5  11        285.76        289.12         9.71 o                         
   4  -5  11          0.89          0.26         1.31 o                         
   5  -5  11          2.00          1.43         1.39 o                         
   6  -5  11         28.41         22.74         1.81 o                         
   7  -5  11         21.68         19.18         2.33 o                         
   8  -5  11         10.78          4.00         2.88 o                         
  -8  -4  11         88.40         95.40         6.51 o                         
  -7  -4  11        103.15        102.76         6.20 o                         
  -6  -4  11         67.52         64.81         4.22 o                         
  -5  -4  11          1.32          0.93         1.60 o                         
  -4  -4  11          0.87          0.00         1.52 o                         
  -3  -4  11        115.16        102.45         4.05 o                         
  -2  -4  11         72.00         79.10         3.00 o                         
  -1  -4  11         15.05         14.32         1.63 o                         
   0  -4  11          6.52          3.50         1.55 o                         
   1  -4  11        536.16        552.87        12.28 o                         
   2  -4  11        213.83        214.28         5.35 o                         
   3  -4  11        949.71        970.31        23.44 o                         
   4  -4  11         71.57         70.10         3.18 o                         
   5  -4  11          6.17          2.91         1.36 o                         
   6  -4  11         16.37         14.01         1.84 o                         
   7  -4  11          2.86          0.09         1.90 o                         
   8  -4  11         19.38         18.06         2.55 o                         
   9  -4  11          1.75          2.95         8.12 o                         
  -8  -3  11          5.17          6.19         3.13 o                         
  -7  -3  11        188.33        208.11         8.83 o                         
  -6  -3  11        182.77        187.66        11.51 o                         
  -5  -3  11          4.54          3.49         1.60 o                         
  -4  -3  11         89.27         62.11         2.92 o                         
  -3  -3  11         75.47         63.50         2.62 o                         
  -2  -3  11          1.14          0.39         1.17 o                         
  -1  -3  11        326.55        282.74         8.42 o                         
   0  -3  11          6.83          4.75         1.25 o                         
   1  -3  11          8.29          8.01         1.17 o                         
   2  -3  11       1896.85       1948.18        41.61 o                         
   3  -3  11        293.48        316.71         7.33 o                         
   4  -3  11         59.14         57.44         2.38 o                         
   5  -3  11        145.36        143.81         4.05 o                         
   6  -3  11          1.56          0.26         1.33 o                         
   7  -3  11         56.88         57.45         2.78 o                         
   8  -3  11         35.39         31.79         2.59 o                         
  -9  -2  11          1.84          4.96         3.23 o                         
  -8  -2  11          0.00          0.12         3.00 o                         
  -7  -2  11         77.40         77.58         4.78 o                         
  -6  -2  11        426.94        429.29        15.40 o                         
  -5  -2  11          1.32          4.39         1.24 o                         
  -4  -2  11          0.01         -0.92         1.06 o                         
  -3  -2  11         30.60         23.36         1.71 o                         
  -2  -2  11         14.39         11.43         1.39 o                         
  -1  -2  11          1.22          1.67         1.17 o                         
   0  -2  11        345.63        336.48         7.66 o                         
   1  -2  11        132.85        133.55         3.19 o                         
   2  -2  11       1689.91       1824.89        39.03 o                         
   3  -2  11          1.34          0.39         1.19 o                         
   4  -2  11        767.38        823.98        18.02 o                         
   5  -2  11          4.94          5.44         1.33 o                         
   6  -2  11         10.80         10.81         1.37 o                         
   7  -2  11         28.51         24.50         1.76 o                         
   8  -2  11         42.43         37.62         2.67 o                         
  -9  -1  11         14.33         14.98         3.69 o                         
  -8  -1  11          1.99          2.35         2.56 o                         
  -7  -1  11         35.88         33.75         5.17 o                         
  -6  -1  11         38.97         33.56         2.84 o                         
  -5  -1  11          0.51         -0.02         1.08 o                         
  -4  -1  11         14.50         12.71         1.30 o                         
  -3  -1  11         61.77         53.29         2.24 o                         
  -2  -1  11         14.60         10.82         1.25 o                         
  -1  -1  11          1.84          0.22         0.96 o                         
   0  -1  11         63.07         64.62         2.21 o                         
   1  -1  11          0.05          0.00         0.94 o                         
   2  -1  11          7.59          6.75         1.10 o                         
   3  -1  11        384.49        427.12         8.79 o                         
   4  -1  11        156.68        170.82         4.15 o                         
   5  -1  11        459.45        497.71        10.19 o                         
   6  -1  11         44.83         44.24         2.30 o                         
   7  -1  11         37.14         35.53         2.07 o                         
   8  -1  11          3.10          0.06         2.68 o                         
 -10   0  11         18.07         23.63         7.38 o                         
  -9   0  11         27.15         25.95         3.69 o                         
  -8   0  11          0.03         -1.18         2.46 o                         
  -7   0  11          0.13         -0.55         1.90 o                         
  -6   0  11        176.54        167.33         5.64 o                         
  -5   0  11         23.69         22.91         1.50 o                         
  -4   0  11         58.22         57.76         2.24 o                         
  -3   0  11         47.47         43.51         2.01 o                         
  -2   0  11         60.12         52.11         2.29 o                         
  -1   0  11          0.04         -0.05         0.97 o                         
   0   0  11          5.36          4.51         1.04 o                         
   1   0  11          9.50         10.33         1.03 o                         
   2   0  11         21.30         21.24         1.24 o                         
   3   0  11         10.26          8.06         1.24 o                         
   4   0  11          1.96          1.35         1.22 o                         
   5   0  11        250.05        261.68         5.86 o                         
   6   0  11        242.87        258.99         6.45 o                         
   7   0  11         57.58         57.57         2.74 o                         
   8   0  11          0.00          0.43         3.13 o                         
 -10   1  11          0.84          0.37         3.23 o                         
  -9   1  11         41.33         55.92         5.54 o                         
  -8   1  11          0.79          0.89         2.46 o                         
  -7   1  11         15.85         16.03         2.46 o                         
  -6   1  11        234.04        228.53         7.10 o                         
  -5   1  11        685.68        689.71        16.70 o                         
  -4   1  11        529.98        514.79        12.73 o                         
  -3   1  11         10.86          9.12         1.81 o                         
  -2   1  11        122.04        119.99         3.49 o                         
  -1   1  11         62.55         49.49         3.62 o                         
   0   1  11         96.34         93.47         3.29 o                         
   1   1  11          0.67          0.93         1.04 o                         
   2   1  11          6.65          6.77         1.19 o                         
   3   1  11         81.32         86.13         2.74 o                         
   4   1  11         24.28         19.14         1.57 o                         
   5   1  11          5.30          5.35         1.42 o                         
   6   1  11        209.62        224.60         6.35 o                         
   7   1  11        240.69        277.00         7.62 o                         
   8   1  11          0.22         -1.69         3.22 o                         
 -10   2  11          0.22          2.06         3.32 o                         
  -9   2  11         21.68         21.12         3.32 o                         
  -8   2  11          0.16         -0.74         2.46 o                         
  -7   2  11         56.80         57.41         4.66 o                         
  -6   2  11        498.31        512.43        14.78 o                         
  -5   2  11        157.10        156.18         5.39 o                         
  -4   2  11       2177.87       2234.72        53.07 o                         
  -3   2  11        465.66        465.77        11.63 o                         
  -2   2  11          3.75          2.81         1.17 o                         
  -1   2  11        151.85        148.14         4.23 o                         
   0   2  11         18.59         16.65         1.37 o                         
   1   2  11          0.68          0.74         1.15 o                         
   2   2  11          8.24          6.12         1.19 o                         
   3   2  11         12.75         11.52         1.53 o                         
   4   2  11          4.15          3.88         1.53 o                         
   5   2  11         11.15         10.90         1.71 o                         
   6   2  11         78.30         82.12         4.58 o                         
   7   2  11         86.41         90.49         3.91 o                         
 -10   3  11         81.37        105.88         7.38 o                         
  -9   3  11          1.19          1.14         2.56 o                         
  -8   3  11          0.11          1.11         1.81 o                         
  -7   3  11         47.41         52.55         3.10 o                         
  -6   3  11        187.52        181.62         6.07 o                         
  -5   3  11         14.03         11.75         1.69 o                         
  -4   3  11          0.09          0.51         1.06 o                         
  -3   3  11        939.37        953.25        23.07 o                         
  -2   3  11        123.17        113.92         3.49 o                         
  -1   3  11          8.29          9.76         1.25 o                         
   0   3  11         55.57         49.20         2.29 o                         
   1   3  11         92.53         99.73         3.40 o                         
   2   3  11         22.77         22.39         1.92 o                         
   3   3  11          0.54          0.20         1.49 o                         
   4   3  11          9.38          9.19         1.66 o                         
   5   3  11         15.38         14.96         1.90 o                         
   6   3  11          7.93          8.80         2.24 o                         
   7   3  11          1.79         -0.39         2.15 o                         
 -10   4  11         25.92         26.58         3.69 o                         
  -9   4  11         94.43         95.40         7.38 o                         
  -8   4  11         72.01         79.02         7.83 o                         
  -7   4  11          3.40          5.17         1.81 o                         
  -6   4  11         68.66         72.86         4.76 o                         
  -5   4  11         39.70         34.81         3.84 o                         
  -4   4  11         43.22         47.98         2.29 o                         
  -3   4  11        154.56        149.43         4.31 o                         
  -2   4  11        918.04        973.86        23.44 o                         
  -1   4  11         77.83         71.47         3.73 o                         
   0   4  11          0.07          0.51         1.35 o                         
   1   4  11          8.56          7.62         1.55 o                         
   2   4  11          3.79          3.24         1.63 o                         
   3   4  11         13.87         15.27         1.86 o                         
   4   4  11          0.90          0.97         1.96 o                         
   5   4  11          0.01         -1.57         2.22 o                         
   6   4  11          3.70          2.89         2.35 o                         
  -9   5  11         16.47         26.39         3.13 o                         
  -8   5  11         17.95         14.64         2.56 o                         
  -7   5  11          7.63          8.71         2.46 o                         
  -6   5  11         34.78         33.82         2.60 o                         
  -5   5  11          1.43          0.49         1.08 o                         
  -4   5  11          7.47          5.93         1.92 o                         
  -3   5  11       1070.04       1119.59        26.95 o                         
  -2   5  11         18.87         24.31         2.33 o                         
  -1   5  11         14.96         14.27         1.71 o                         
   0   5  11         44.30         40.27         2.49 o                         
   1   5  11          5.78          5.60         1.55 o                         
   2   5  11        144.24        158.60         4.88 o                         
   3   5  11          5.15          4.56         2.25 o                         
   4   5  11         13.95         13.15         2.49 o                         
   5   5  11          0.01          0.01         2.68 o                         
   6   5  11         31.29         28.30         5.22 o
[truncated: 112,105 more chars]
